# Supplementary material for: The Antibody Dependant Neurite Outgrowth Modulation Response Involvement in Spinal Cord Injury
Source: Front Immunol. 2022 Jun 16;13:882830. doi: 10.3389/fimmu.2022.882830 (PMC9245426; doi:10.3389/fimmu.2022.882830)
Supplement: Supplementary Table 1 — Sequence read archive data from rat dorsal root ganglion explant and primary culture of DRG neurons revealed the expression of genes coding immunoglobulin heavy and light chains as well as cluster of differentiation markers. [file Table_1.xlsx]

## Sheet: Feuil2
RNAseq	SRX11310972	SRX10720738	SRX7119488
Run	SRR14998690	SRR14368203	SRR10423386
	DRG explant	Primary DRG neurons	Primary DRG neurons
Igs
IgG1	Expressed	x	x
IgG2a	Secreted	x	x
IgG2b	Secreted	Expressed	x
IgG2c	x	x	x
IgM	Membrane	Secreted	Membrane
IgA1	x	x	x
IgD	x	x	x
IgE	x	x	x
Kappa	Expressed	x	Expressed
Lambda	Expressed	x	x
Markers
CD20	Expressed	x	x
CD19	Expressed	x	Expressed
CD138	Expressed	Expressed	Expressed
CD38	Expressed	Expressed	Expressed
CD24	Expressed	Expressed	Expressed
CD29	Expressed	Expressed	Expressed
CD184	Expressed	Expressed	Expressed
GFAP	Expressed	Expressed	Expressed
NeuN-01	Expressed	Expressed	Expressed
Receptors
CD16	Expressed	Expressed	Expressed
CD32b	Expressed	Expressed	Expressed
CD64	Expressed	x	Expressed
