# Supplementary material for: The Antibody Dependant Neurite Outgrowth Modulation Response Involvement in Spinal Cord Injury
Source: Front Immunol. 2022 Jun 16;13:882830. doi: 10.3389/fimmu.2022.882830 (PMC9245426; doi:10.3389/fimmu.2022.882830)
Supplement: Supplementary file 2 [file Table_2.xlsx]

## Sheet: Feuil1
	CTRL							12h							1D							3D							7D							10D
	R3	R2	R1	L	C1	C2	C3	R3	R2	R1	L	C1	C2	C3	R3	R2	R1	L	C1	C2	C3	R3	R2	R1	L	C1	C2	C3	R3	R2	R1	L	C1	C2	C3	R3	R2	R1	L	C1	C2	C3
VHH	NaN	NaN	NaN	NaN	NaN	NaN	NaN	NaN	NaN	NaN	23.9967	NaN	NaN	NaN	NaN	NaN	NaN	NaN	NaN	NaN	NaN	NaN	NaN	NaN	NaN	NaN	NaN	NaN	NaN	NaN	NaN	NaN	NaN	NaN	NaN	NaN	NaN	NaN	NaN	NaN	NaN	NaN
IgA	NaN	NaN	NaN	NaN	NaN	NaN	NaN	NaN	NaN	NaN	27.0568	NaN	NaN	NaN	NaN	NaN	NaN	NaN	NaN	NaN	NaN	NaN	NaN	NaN	NaN	NaN	NaN	NaN	NaN	NaN	NaN	NaN	NaN	NaN	NaN	NaN	NaN	NaN	NaN	NaN	NaN	NaN
IgG1	29.7929	NaN	NaN	27.4324	29.1973	28.4921	28.3169	29.1042	29.3275	29.7366	31.4034	29.3578	27.9795	27.829	30.0539	28.1825	30.9722	31.1769	30.9337	30.3564	29.448	28.7561	28.6465	29.524	30.308	29.9647	28.8231	28.0623	28.8811	28.7853	28.6658	29.3448	28.6699	29.1406	28.936	29.131	28.8189	28.6826	28.9879	28.5787	28.1131	28.7743
IgG2A	31.825	31.1904	31.0074	31.4292	31.6106	31.133	31.8545	30.9104	31.5581	31.5841	33.8503	31.6784	29.9769	30.382	31.6717	30.1826	31.4618	32.2319	32.4013	32.0891	31.6309	32.6624	31.3594	31.9068	34.5683	32.6684	32.3239	31.9641	32.1327	32.2477	32.1192	32.5561	32.2815	32.1607	32.4241	33.3585	32.3059	32.4216	32.4741	32.7532	32.4741	32.4732
IgG2B	31.2202	30.8471	30.3179	31.0243	31.1768	30.5994	31.5016	30.6043	30.653	31.0356	33.2088	30.7392	29.7691	30.5322	32.4702	30.5884	31.59	32.8128	33.3589	32.45	32.3499	31.2431	31.3171	30.7025	33.2636	31.4382	31.1211	31.2815	31.373	31.0565	30.7995	31.5431	31.2193	31.4766	31.9323	31.6372	31.0735	30.3738	31.0635	30.6046	30.9965	31.2661
IgG2C	NaN	NaN	NaN	NaN	NaN	NaN	NaN	27.1451	26.0161	26.2513	29.0204	26.1267	NaN	NaN	27.6576	NaN	27.844	29.1557	29.3351	28.1577	27.2062	NaN	NaN	NaN	29.102	27.7091	NaN	NaN	NaN	NaN	NaN	NaN	NaN	NaN	NaN	NaN	NaN	NaN	NaN	NaN	NaN	NaN
IgM	27.8643	NaN	NaN	NaN	NaN	NaN	NaN	26.4854	26.4961	27.7899	30.1503	25.4897	NaN	28.2043	28.5566	25.7667	NaN	29.7552	29.6936	27.0139	28.6169	27.6763	29.8342	30.1685	31.0307	30.8705	30.044	28.0335	27.906	NaN	27.5079	28.4118	27.847	27.6492	NaN	27.0941	28.3851	26.2491	27.8312	27.7327	NaN	27.4511
Heavy V	NaN	NaN	NaN	NaN	NaN	NaN	NaN	NaN	27.8897	26.7715	26.5572	28.4006	NaN	26.9349	25.4345	NaN	25.358	26.4734	26.3013	27.1015	27.4801	NaN	NaN	NaN	NaN	NaN	NaN	NaN	NaN	NaN	NaN	NaN	NaN	NaN	NaN	NaN	NaN	NaN	NaN	NaN	NaN	NaN
J chain	NaN	NaN	NaN	NaN	NaN	NaN	NaN	NaN	NaN	NaN	26.1488	NaN	NaN	NaN	NaN	NaN	NaN	NaN	NaN	NaN	NaN	NaN	NaN	NaN	NaN	NaN	NaN	NaN	NaN	NaN	NaN	NaN	NaN	NaN	NaN	NaN	NaN	NaN	NaN	NaN	NaN	NaN
Kappa C	30.2736	29.2671	29.6311	30.1179	29.6867	30.3255	30.1725	29.232	29.6034	29.8455	31.9838	30.0359	28.7404	29.6458	30.9403	28.7633	29.9661	31.7142	31.7781	30.3656	30.8134	29.2717	29.8799	29.6485	29.8443	30.0274	29.1528	29.4612	29.5212	29.6406	29.4783	30.6728	30.0615	30.0397	29.8885	31.0773	30.2901	30.2632	30.7691	30.2086	30.275	30.8523
Kappa V	NaN	NaN	NaN	NaN	NaN	NaN	NaN	NaN	NaN	NaN	25.5268	NaN	NaN	NaN	25.6788	NaN	NaN	26.5329	26.9141	26.9238	26.6513	NaN	NaN	NaN	NaN	NaN	NaN	NaN	NaN	NaN	NaN	NaN	NaN	NaN	NaN	NaN	NaN	NaN	NaN	NaN	NaN	NaN
Lambda C	28.6601	NaN	27.9708	27.0761	27.6907	26.7623	27.381	27.5533	28.2962	28.1068	30.3907	28.2537	NaN	27.111	28.2004	NaN	26.9294	29.0784	29.2647	28.3045	27.8552	27.7331	27.6195	26.9938	29.8252	28.4443	28.1857	27.7846	NaN	NaN	NaN	27.7069	27.8682	27.7856	27.8148	28.354	27.5618	27.6122	28.0942	27.1372	27.6101	28.1556
Lambda V	NaN	NaN	NaN	NaN	NaN	NaN	NaN	NaN	NaN	NaN	25.6248	NaN	NaN	NaN	NaN	NaN	NaN	NaN	NaN	NaN	NaN	NaN	NaN	NaN	NaN	NaN	NaN	NaN	NaN	NaN	NaN	NaN	NaN	NaN	NaN	NaN	NaN	NaN	NaN	NaN	NaN	NaN
