# Supplementary material for: The Antibody Dependant Neurite Outgrowth Modulation Response Involvement in Spinal Cord Injury
Source: Front Immunol. 2022 Jun 16;13:882830. doi: 10.3389/fimmu.2022.882830 (PMC9245426; doi:10.3389/fimmu.2022.882830)
Supplement: Supplementary file 7 [file DataSheet_1.xlsx]

## Sheet: Feuil1
blast	LFQ intensity Ctrl-12-24-C3	LFQ intensity Ctrl-12-24-C2	LFQ intensity Ctrl-12-24-C1	LFQ intensity Ctrl-12-24-L	LFQ intensity Ctrl-12-24-R1	LFQ intensity Ctrl-12-24-R2	LFQ intensity Ctrl-12-24-R3	LFQ intensity Ctrl-3-7-10-C3	LFQ intensity Ctrl-3-7-10-C2	LFQ intensity Ctrl-3-7-10-C1	LFQ intensity Ctrl-3-7-10-L	LFQ intensity Ctrl-3-7-10-R1	LFQ intensity Ctrl-3-7-10-R2	LFQ intensity Ctrl-3-7-10-R3	LFQ intensity 12h-C3	LFQ intensity 12h-C2	LFQ intensity 12h-C1	LFQ intensity 12h-L	LFQ intensity 12h-R1	LFQ intensity 12h-R2	LFQ intensity 12h-R3	LFQ intensity 1D-C3	LFQ intensity 1D-C2	LFQ intensity 1D-C1	LFQ intensity 1D-L	LFQ intensity 1D-R1	LFQ intensity 1D-R2	LFQ intensity 1D-R3	LFQ intensity 3D-C3	LFQ intensity 3D-C2	LFQ intensity 3D-C1	LFQ intensity 3D-L	LFQ intensity 3D-R1	LFQ intensity 3D-R2	LFQ intensity 3D-R3	LFQ intensity 7D-C3	LFQ intensity 7D-C2	LFQ intensity 7D-C1	LFQ intensity 7D-L	LFQ intensity 7D-R1	LFQ intensity 7D-R2	LFQ intensity 7D-R3	LFQ intensity 10D-C3	LFQ intensity 10D-C2	LFQ intensity 10D-C1	LFQ intensity 10D-L	LFQ intensity 10D-R1	LFQ intensity 10D-R2	LFQ intensity 10D-R3
camel IgG1a	NaN	NaN	NaN	NaN	NaN	NaN	NaN	NaN	NaN	NaN	NaN	NaN	NaN	NaN	NaN	NaN	NaN	NaN	NaN	NaN	NaN	NaN	NaN	NaN	NaN	NaN	NaN	NaN	NaN	NaN	NaN	28.2775	NaN	NaN	NaN	NaN	NaN	NaN	NaN	NaN	NaN	NaN	NaN	NaN	NaN	NaN	NaN	NaN	NaN
camel VH S1	NaN	NaN	NaN	NaN	NaN	NaN	NaN	NaN	NaN	NaN	NaN	NaN	NaN	NaN	NaN	NaN	NaN	23.9967	NaN	NaN	NaN	NaN	NaN	NaN	NaN	NaN	NaN	NaN	NaN	NaN	NaN	NaN	NaN	NaN	NaN	NaN	NaN	NaN	NaN	NaN	NaN	NaN	NaN	NaN	NaN	NaN	NaN	NaN	NaN
IgG1	28.7043	NaN	28.7402	27.0962	NaN	NaN	28.2316	28.3169	28.4921	29.1973	27.4324	NaN	NaN	29.7929	27.829	27.9795	29.3578	31.4034	29.7366	29.3275	29.1042	29.448	30.3564	30.9337	31.1769	30.9722	28.1825	30.0539	28.0623	28.8231	29.9647	30.308	29.524	28.6465	28.7561	28.936	29.1406	28.6699	29.3448	28.6658	28.7853	28.8811	28.7743	28.1131	28.5787	28.9879	28.6826	28.8189	29.131
IgG2A	NaN	NaN	NaN	NaN	NaN	NaN	NaN	NaN	NaN	NaN	NaN	NaN	NaN	NaN	NaN	NaN	NaN	27.1137	NaN	NaN	NaN	NaN	NaN	27.8986	NaN	NaN	NaN	NaN	NaN	NaN	NaN	NaN	NaN	NaN	NaN	NaN	NaN	NaN	NaN	NaN	NaN	NaN	NaN	NaN	NaN	NaN	NaN	NaN	NaN
IgG2A	30.0943	29.8025	30.4591	30.0439	29.9951	29.7018	28.4973	31.8545	31.133	31.6106	31.4292	31.0074	31.1904	31.825	30.382	29.9769	31.6784	33.8503	31.5841	31.5581	30.9104	31.6309	32.0891	32.4013	32.2319	31.4618	30.1826	31.6717	31.9641	32.3239	32.6684	34.5683	31.9068	31.3594	32.6624	32.4241	32.1607	32.2815	32.5561	32.1192	32.2477	32.1327	32.4732	32.4741	32.7532	32.4741	32.4216	32.3059	33.3585
IgG2B	31.1796	30.3239	30.8187	30.6908	30.4894	30.6383	30.4308	31.5016	30.5994	31.1768	31.0243	30.3179	30.8471	31.2202	30.5322	29.7691	30.7392	33.2088	31.0356	30.653	30.6043	32.3499	32.45	33.3589	32.8128	31.59	30.5884	32.4702	31.2815	31.1211	31.4382	33.2636	30.7025	31.3171	31.2431	31.9323	31.4766	31.2193	31.5431	30.7995	31.0565	31.373	31.2661	30.9965	30.6046	31.0635	30.3738	31.0735	31.6372
IgG2C	NaN	NaN	26.794	NaN	NaN	NaN	NaN	NaN	NaN	NaN	NaN	NaN	NaN	NaN	NaN	NaN	26.1267	29.0204	26.2513	26.0161	27.1451	27.2062	28.1577	29.3351	29.1557	27.844	NaN	27.6576	NaN	NaN	27.7091	29.102	NaN	NaN	NaN	NaN	NaN	NaN	NaN	NaN	NaN	NaN	NaN	NaN	NaN	NaN	NaN	NaN	NaN
igh alpha	NaN	NaN	NaN	NaN	NaN	NaN	NaN	NaN	NaN	NaN	NaN	NaN	NaN	NaN	NaN	NaN	NaN	27.0568	NaN	NaN	NaN	NaN	NaN	NaN	NaN	NaN	NaN	NaN	NaN	NaN	NaN	NaN	NaN	NaN	NaN	NaN	NaN	NaN	NaN	NaN	NaN	NaN	NaN	NaN	NaN	NaN	NaN	NaN	NaN
igm	NaN	NaN	NaN	NaN	NaN	NaN	NaN	NaN	NaN	NaN	NaN	NaN	NaN	27.8643	28.2043	NaN	25.4897	30.1503	27.7899	26.4961	26.4854	28.6169	27.0139	29.6936	29.7552	NaN	25.7667	28.5566	28.0335	30.044	30.8705	31.0307	30.1685	29.8342	27.6763	NaN	27.6492	27.847	28.4118	27.5079	NaN	27.906	27.4511	NaN	27.7327	27.8312	26.2491	28.3851	27.0941
J chain	NaN	NaN	NaN	NaN	NaN	NaN	NaN	NaN	NaN	NaN	NaN	NaN	NaN	NaN	NaN	NaN	NaN	26.1488	NaN	NaN	NaN	NaN	NaN	NaN	NaN	NaN	NaN	NaN	NaN	NaN	NaN	NaN	NaN	NaN	NaN	NaN	NaN	NaN	NaN	NaN	NaN	NaN	NaN	NaN	NaN	NaN	NaN	NaN	NaN
kappa C	NaN	NaN	NaN	NaN	NaN	NaN	NaN	NaN	NaN	NaN	NaN	NaN	NaN	NaN	NaN	NaN	NaN	31.7338	29.7528	29.1786	29.2417	30.8134	30.387	32.1683	31.7944	30.554	28.7633	31.3208	NaN	NaN	NaN	28.8483	NaN	NaN	NaN	NaN	NaN	NaN	NaN	NaN	NaN	NaN	NaN	NaN	NaN	NaN	NaN	NaN	NaN
kappa C	29.9503	29.0763	29.7563	30.0614	29.5729	29.8159	29.5377	30.1725	30.3255	29.6867	30.1179	29.6311	29.2671	30.2736	29.6458	28.7404	30.0359	32.2337	29.9382	30.0282	29.2222	NaN	30.3442	31.3879	31.6339	29.3783	NaN	30.5598	29.4612	29.1528	30.0274	30.8403	29.6485	29.8799	29.2717	29.8885	30.0397	30.0615	30.6728	29.4783	29.6406	29.5212	30.8523	30.275	30.2086	30.7691	30.2632	30.2901	31.0773
kappa V S1	NaN	NaN	NaN	NaN	NaN	NaN	NaN	NaN	NaN	NaN	NaN	NaN	NaN	NaN	NaN	NaN	NaN	27.5031	NaN	NaN	NaN	NaN	NaN	27.0017	26.5873	NaN	NaN	NaN	NaN	NaN	NaN	NaN	NaN	NaN	NaN	NaN	NaN	NaN	NaN	NaN	NaN	NaN	NaN	NaN	NaN	NaN	NaN	NaN	NaN
kappa V S2	NaN	NaN	NaN	NaN	NaN	NaN	NaN	NaN	NaN	NaN	NaN	NaN	NaN	NaN	NaN	NaN	NaN	27.0251	NaN	NaN	NaN	NaN	NaN	NaN	NaN	NaN	NaN	NaN	NaN	NaN	NaN	NaN	NaN	NaN	NaN	NaN	NaN	NaN	NaN	NaN	NaN	NaN	NaN	NaN	NaN	NaN	NaN	NaN	NaN
kappa V S3	NaN	NaN	NaN	NaN	NaN	NaN	NaN	NaN	NaN	NaN	NaN	NaN	NaN	NaN	NaN	NaN	NaN	22.8132	NaN	NaN	NaN	NaN	NaN	NaN	NaN	NaN	NaN	NaN	NaN	NaN	NaN	NaN	NaN	NaN	NaN	NaN	NaN	NaN	NaN	NaN	NaN	NaN	NaN	NaN	NaN	NaN	NaN	NaN	NaN
kappa V S4	NaN	NaN	NaN	NaN	NaN	NaN	NaN	NaN	NaN	NaN	NaN	NaN	NaN	NaN	NaN	NaN	NaN	24.4762	NaN	NaN	NaN	NaN	NaN	NaN	NaN	NaN	NaN	NaN	NaN	NaN	NaN	NaN	NaN	NaN	NaN	NaN	NaN	NaN	NaN	NaN	NaN	NaN	NaN	NaN	NaN	NaN	NaN	NaN	NaN
kappa V S5	NaN	NaN	NaN	NaN	NaN	NaN	NaN	NaN	NaN	NaN	NaN	NaN	NaN	NaN	NaN	NaN	NaN	27.7409	NaN	NaN	NaN	26.6513	26.9238	26.8441	27.2464	NaN	NaN	26.7044	NaN	NaN	NaN	NaN	NaN	NaN	NaN	NaN	NaN	NaN	NaN	NaN	NaN	NaN	NaN	NaN	NaN	NaN	NaN	NaN	NaN
kappa V S6	NaN	NaN	NaN	NaN	NaN	NaN	NaN	NaN	NaN	NaN	NaN	NaN	NaN	NaN	NaN	NaN	NaN	24.4095	NaN	NaN	NaN	NaN	NaN	NaN	NaN	NaN	NaN	NaN	NaN	NaN	NaN	NaN	NaN	NaN	NaN	NaN	NaN	NaN	NaN	NaN	NaN	NaN	NaN	NaN	NaN	NaN	NaN	NaN	NaN
kappa V S7	NaN	NaN	NaN	NaN	NaN	NaN	NaN	NaN	NaN	NaN	NaN	NaN	NaN	NaN	NaN	NaN	NaN	26.3207	NaN	NaN	NaN	NaN	NaN	NaN	NaN	NaN	NaN	NaN	NaN	NaN	NaN	NaN	NaN	NaN	NaN	NaN	NaN	NaN	NaN	NaN	NaN	NaN	NaN	NaN	NaN	NaN	NaN	NaN	NaN
kappa V S8	NaN	NaN	NaN	NaN	NaN	NaN	NaN	NaN	NaN	NaN	NaN	NaN	NaN	NaN	NaN	NaN	NaN	26.3521	NaN	NaN	NaN	NaN	NaN	NaN	NaN	NaN	NaN	NaN	NaN	NaN	NaN	NaN	NaN	NaN	NaN	NaN	NaN	NaN	NaN	NaN	NaN	NaN	NaN	NaN	NaN	NaN	NaN	NaN	NaN
kappa V S9	NaN	NaN	NaN	NaN	NaN	NaN	NaN	NaN	NaN	NaN	NaN	NaN	NaN	NaN	NaN	NaN	NaN	26.3301	NaN	NaN	NaN	NaN	NaN	NaN	NaN	NaN	NaN	NaN	NaN	NaN	NaN	NaN	NaN	NaN	NaN	NaN	NaN	NaN	NaN	NaN	NaN	NaN	NaN	NaN	NaN	NaN	NaN	NaN	NaN
kappa V S10	NaN	NaN	NaN	NaN	NaN	NaN	NaN	NaN	NaN	NaN	NaN	NaN	NaN	NaN	NaN	NaN	NaN	24.8478	NaN	NaN	NaN	NaN	NaN	NaN	NaN	NaN	NaN	NaN	NaN	NaN	NaN	NaN	NaN	NaN	NaN	NaN	NaN	NaN	NaN	NaN	NaN	NaN	NaN	NaN	NaN	NaN	NaN	NaN	NaN
kappa V S11	NaN	NaN	NaN	NaN	NaN	NaN	NaN	NaN	NaN	NaN	NaN	NaN	NaN	NaN	NaN	NaN	NaN	NaN	NaN	NaN	NaN	NaN	NaN	NaN	24.6414	NaN	NaN	24.6532	NaN	NaN	NaN	NaN	NaN	NaN	NaN	NaN	NaN	NaN	NaN	NaN	NaN	NaN	NaN	NaN	NaN	NaN	NaN	NaN	NaN
kappa V S12	NaN	NaN	NaN	NaN	NaN	NaN	NaN	NaN	NaN	NaN	NaN	NaN	NaN	NaN	NaN	NaN	NaN	NaN	NaN	NaN	NaN	NaN	NaN	26.9842	26.165	NaN	NaN	NaN	NaN	NaN	NaN	NaN	NaN	NaN	NaN	NaN	NaN	NaN	NaN	NaN	NaN	NaN	NaN	NaN	NaN	NaN	NaN	NaN	NaN
kappa V S13	NaN	NaN	NaN	NaN	NaN	NaN	NaN	NaN	NaN	NaN	NaN	NaN	NaN	NaN	NaN	NaN	NaN	NaN	NaN	NaN	NaN	NaN	NaN	NaN	28.0789	NaN	NaN	NaN	NaN	NaN	NaN	NaN	NaN	NaN	NaN	NaN	NaN	NaN	NaN	NaN	NaN	NaN	NaN	NaN	NaN	NaN	NaN	NaN	NaN
kappa V S14	NaN	NaN	NaN	NaN	NaN	NaN	NaN	NaN	NaN	NaN	NaN	NaN	NaN	NaN	NaN	NaN	NaN	25.8283	NaN	NaN	NaN	NaN	NaN	NaN	NaN	NaN	NaN	NaN	NaN	NaN	NaN	NaN	NaN	NaN	NaN	NaN	NaN	NaN	NaN	NaN	NaN	NaN	NaN	NaN	NaN	NaN	NaN	NaN	NaN
kappa V S15	NaN	NaN	NaN	NaN	NaN	NaN	NaN	NaN	NaN	NaN	NaN	NaN	NaN	NaN	NaN	NaN	NaN	24.3405	NaN	NaN	NaN	NaN	NaN	NaN	NaN	NaN	NaN	NaN	NaN	NaN	NaN	NaN	NaN	NaN	NaN	NaN	NaN	NaN	NaN	NaN	NaN	NaN	NaN	NaN	NaN	NaN	NaN	NaN	NaN
kappa V S16	NaN	NaN	NaN	NaN	NaN	NaN	NaN	NaN	NaN	NaN	NaN	NaN	NaN	NaN	NaN	NaN	NaN	23.8614	NaN	NaN	NaN	NaN	NaN	NaN	NaN	NaN	NaN	NaN	NaN	NaN	NaN	NaN	NaN	NaN	NaN	NaN	NaN	NaN	NaN	NaN	NaN	NaN	NaN	NaN	NaN	NaN	NaN	NaN	NaN
lambda C	NaN	NaN	26.9939	NaN	26.6839	26.4273	NaN	27.381	26.7623	27.6907	27.0761	27.9708	NaN	28.6601	27.111	NaN	28.2537	30.3907	28.1068	28.2962	27.5533	27.8552	28.3045	29.2647	29.0784	26.9294	NaN	28.2004	27.7846	28.1857	28.4443	29.8252	26.9938	27.6195	27.7331	27.8148	27.7856	27.8682	27.7069	NaN	NaN	NaN	28.1556	27.6101	27.1372	28.0942	27.6122	27.5618	28.354
lambda V S1	NaN	NaN	NaN	NaN	NaN	NaN	NaN	NaN	NaN	NaN	NaN	NaN	NaN	NaN	NaN	NaN	NaN	26.3193	NaN	NaN	NaN	NaN	NaN	NaN	NaN	NaN	NaN	NaN	NaN	NaN	NaN	NaN	NaN	NaN	NaN	NaN	NaN	NaN	NaN	NaN	NaN	NaN	NaN	NaN	NaN	NaN	NaN	NaN	NaN
lambda V S2	NaN	NaN	NaN	NaN	NaN	NaN	NaN	NaN	NaN	NaN	NaN	NaN	NaN	NaN	NaN	NaN	NaN	25.0711	NaN	NaN	NaN	NaN	NaN	NaN	NaN	NaN	NaN	NaN	NaN	NaN	NaN	NaN	NaN	NaN	NaN	NaN	NaN	NaN	NaN	NaN	NaN	NaN	NaN	NaN	NaN	NaN	NaN	NaN	NaN
lambda V S3	NaN	NaN	NaN	NaN	NaN	NaN	NaN	NaN	NaN	NaN	NaN	NaN	NaN	NaN	NaN	NaN	NaN	25.1113	NaN	NaN	NaN	NaN	NaN	NaN	NaN	NaN	NaN	NaN	NaN	NaN	NaN	NaN	NaN	NaN	NaN	NaN	NaN	NaN	NaN	NaN	NaN	NaN	NaN	NaN	NaN	NaN	NaN	NaN	NaN
lambda V S4	NaN	NaN	NaN	NaN	NaN	NaN	NaN	NaN	NaN	NaN	NaN	NaN	NaN	NaN	NaN	NaN	NaN	25.9977	NaN	NaN	NaN	NaN	NaN	NaN	NaN	NaN	NaN	NaN	NaN	NaN	NaN	NaN	NaN	NaN	NaN	NaN	NaN	NaN	NaN	NaN	NaN	NaN	NaN	NaN	NaN	NaN	NaN	NaN	NaN
rat VH S1	NaN	NaN	NaN	NaN	NaN	NaN	NaN	NaN	NaN	NaN	NaN	NaN	NaN	NaN	NaN	NaN	NaN	27.3818	NaN	NaN	NaN	NaN	NaN	NaN	NaN	NaN	NaN	NaN	NaN	NaN	NaN	NaN	NaN	NaN	NaN	NaN	NaN	NaN	NaN	NaN	NaN	NaN	NaN	NaN	NaN	NaN	NaN	NaN	NaN
rat VH S2	NaN	NaN	NaN	NaN	NaN	NaN	NaN	NaN	NaN	NaN	NaN	NaN	NaN	NaN	NaN	NaN	NaN	23.5404	NaN	NaN	NaN	NaN	NaN	NaN	NaN	NaN	NaN	NaN	NaN	NaN	NaN	NaN	NaN	NaN	NaN	NaN	NaN	NaN	NaN	NaN	NaN	NaN	NaN	NaN	NaN	NaN	NaN	NaN	NaN
rat VH S3	NaN	NaN	NaN	NaN	27.1649	NaN	NaN	NaN	NaN	NaN	NaN	NaN	NaN	NaN	26.9349	NaN	28.4006	29.7442	26.7715	27.8897	NaN	27.4801	27.5814	28.4588	28.4639	NaN	NaN	NaN	NaN	NaN	NaN	NaN	NaN	NaN	NaN	NaN	NaN	NaN	NaN	NaN	NaN	NaN	NaN	NaN	NaN	NaN	NaN	NaN	NaN
rat VH S4	NaN	NaN	NaN	NaN	NaN	NaN	NaN	NaN	NaN	NaN	NaN	NaN	NaN	NaN	NaN	NaN	NaN	NaN	NaN	NaN	NaN	NaN	NaN	23.9353	NaN	NaN	NaN	NaN	NaN	NaN	NaN	NaN	NaN	NaN	NaN	NaN	NaN	NaN	NaN	NaN	NaN	NaN	NaN	NaN	NaN	NaN	NaN	NaN	NaN
rat VH S5	NaN	NaN	NaN	NaN	NaN	NaN	NaN	NaN	NaN	NaN	NaN	NaN	NaN	NaN	NaN	NaN	NaN	26.1702	NaN	NaN	NaN	NaN	NaN	NaN	NaN	NaN	NaN	NaN	NaN	NaN	NaN	NaN	NaN	NaN	NaN	NaN	NaN	NaN	NaN	NaN	NaN	NaN	NaN	NaN	NaN	NaN	NaN	NaN	NaN
rat VH S6	NaN	NaN	NaN	NaN	NaN	NaN	NaN	NaN	NaN	NaN	NaN	NaN	NaN	NaN	NaN	NaN	NaN	26.3745	NaN	NaN	NaN	NaN	NaN	26.2583	27.4716	NaN	NaN	25.5717	NaN	NaN	NaN	NaN	NaN	NaN	NaN	NaN	NaN	NaN	NaN	NaN	NaN	NaN	NaN	NaN	NaN	NaN	NaN	NaN	NaN
rat VH S7	NaN	NaN	NaN	NaN	NaN	NaN	NaN	NaN	NaN	NaN	NaN	NaN	NaN	NaN	NaN	NaN	NaN	25.4716	NaN	NaN	NaN	NaN	NaN	NaN	24.7446	NaN	NaN	NaN	NaN	NaN	NaN	NaN	NaN	NaN	NaN	NaN	NaN	NaN	NaN	NaN	NaN	NaN	NaN	NaN	NaN	NaN	NaN	NaN	NaN
rat VH S8	NaN	NaN	NaN	NaN	NaN	NaN	NaN	NaN	NaN	NaN	NaN	NaN	NaN	NaN	NaN	NaN	NaN	NaN	NaN	NaN	NaN	NaN	NaN	25.0561	NaN	NaN	NaN	NaN	NaN	NaN	NaN	NaN	NaN	NaN	NaN	NaN	NaN	NaN	NaN	NaN	NaN	NaN	NaN	NaN	NaN	NaN	NaN	NaN	NaN
rat VH S9	NaN	NaN	NaN	NaN	NaN	NaN	NaN	NaN	NaN	NaN	NaN	NaN	NaN	NaN	NaN	NaN	NaN	NaN	NaN	NaN	NaN	NaN	NaN	25.3057	NaN	25.358	NaN	NaN	NaN	NaN	NaN	NaN	NaN	NaN	NaN	NaN	NaN	NaN	NaN	NaN	NaN	NaN	NaN	NaN	NaN	NaN	NaN	NaN	NaN
rat VH S10	NaN	NaN	NaN	NaN	NaN	NaN	NaN	NaN	NaN	NaN	NaN	NaN	NaN	NaN	NaN	NaN	NaN	NaN	NaN	NaN	NaN	NaN	NaN	NaN	NaN	NaN	NaN	23.0748	NaN	NaN	NaN	NaN	NaN	NaN	NaN	NaN	NaN	NaN	NaN	NaN	NaN	NaN	NaN	NaN	NaN	NaN	NaN	NaN	NaN
rat VH S11	NaN	NaN	NaN	NaN	NaN	NaN	NaN	NaN	NaN	NaN	NaN	NaN	NaN	NaN	NaN	NaN	NaN	NaN	NaN	NaN	NaN	NaN	NaN	NaN	23.518	NaN	NaN	NaN	NaN	NaN	NaN	NaN	NaN	NaN	NaN	NaN	NaN	NaN	NaN	NaN	NaN	NaN	NaN	NaN	NaN	NaN	NaN	NaN	NaN
rat VH S12	25.7058	NaN	NaN	NaN	NaN	NaN	NaN	NaN	NaN	NaN	NaN	NaN	NaN	NaN	NaN	NaN	NaN	26.2699	NaN	NaN	NaN	NaN	26.6217	26.1888	26.637	NaN	NaN	25.712	NaN	NaN	NaN	NaN	NaN	NaN	NaN	NaN	NaN	NaN	NaN	NaN	NaN	NaN	NaN	NaN	NaN	NaN	NaN	NaN	NaN
rat VH S13	NaN	NaN	NaN	NaN	NaN	NaN	NaN	NaN	NaN	NaN	NaN	NaN	NaN	NaN	NaN	NaN	NaN	27.0417	NaN	NaN	NaN	NaN	NaN	25.9331	NaN	NaN	NaN	25.4012	NaN	NaN	NaN	NaN	NaN	NaN	NaN	NaN	NaN	NaN	NaN	NaN	NaN	NaN	NaN	NaN	NaN	NaN	NaN	NaN	NaN
rat VH S14	NaN	NaN	NaN	NaN	NaN	NaN	NaN	NaN	NaN	NaN	NaN	NaN	NaN	NaN	NaN	NaN	NaN	25.7728	NaN	NaN	NaN	NaN	NaN	NaN	NaN	NaN	NaN	NaN	NaN	NaN	NaN	NaN	NaN	NaN	NaN	NaN	NaN	NaN	NaN	NaN	NaN	NaN	NaN	NaN	NaN	NaN	NaN	NaN	NaN
rat VH S15	NaN	NaN	NaN	NaN	NaN	NaN	NaN	NaN	NaN	NaN	NaN	NaN	NaN	NaN	NaN	NaN	NaN	27.8046	NaN	NaN	NaN	NaN	NaN	28.0587	27.3125	NaN	NaN	27.4128	NaN	NaN	NaN	NaN	NaN	NaN	NaN	NaN	NaN	NaN	NaN	NaN	NaN	NaN	NaN	NaN	NaN	NaN	NaN	NaN	NaN
rat VH S16	NaN	NaN	NaN	NaN	NaN	NaN	NaN	NaN	NaN	NaN	NaN	NaN	NaN	NaN	NaN	NaN	NaN	NaN	NaN	NaN	NaN	NaN	NaN	27.5165	27.1661	NaN	NaN	NaN	NaN	NaN	NaN	NaN	NaN	NaN	NaN	NaN	NaN	NaN	NaN	NaN	NaN	NaN	NaN	NaN	NaN	NaN	NaN	NaN	NaN
	NaN	NaN	NaN	NaN	NaN	NaN	NaN	NaN	NaN	NaN	NaN	NaN	NaN	NaN	NaN	NaN	NaN	NaN	NaN	25.9746	NaN	NaN	NaN	NaN	NaN	NaN	NaN	NaN	NaN	NaN	NaN	NaN	NaN	NaN	NaN	NaN	NaN	NaN	NaN	NaN	NaN	NaN	NaN	NaN	NaN	NaN	NaN	NaN	NaN
	NaN	NaN	NaN	NaN	NaN	NaN	25.9792	NaN	NaN	NaN	NaN	NaN	NaN	NaN	NaN	NaN	NaN	NaN	NaN	NaN	NaN	NaN	NaN	NaN	NaN	NaN	NaN	NaN	NaN	NaN	NaN	NaN	NaN	NaN	NaN	NaN	NaN	NaN	NaN	NaN	NaN	NaN	NaN	NaN	NaN	NaN	NaN	NaN	NaN
	NaN	NaN	NaN	NaN	NaN	NaN	NaN	28.2103	28.9	28.7371	28.491	28.7721	28.5178	28.4763	NaN	NaN	NaN	NaN	NaN	NaN	NaN	NaN	NaN	NaN	NaN	NaN	NaN	NaN	29.9999	29.4761	28.6344	27.3739	30.4291	30.3543	30.2266	28.3248	29.4993	28.1507	NaN	27.8312	29.0551	28.7012	28.7686	28.6599	28.0454	27.0467	28.7576	28.836	29.5103
	NaN	25.5126	25.619	25.1435	NaN	NaN	NaN	NaN	NaN	NaN	NaN	NaN	NaN	NaN	NaN	NaN	NaN	NaN	NaN	NaN	NaN	NaN	NaN	NaN	25.3487	NaN	NaN	NaN	NaN	NaN	NaN	NaN	NaN	NaN	NaN	NaN	NaN	NaN	NaN	NaN	NaN	NaN	NaN	NaN	NaN	NaN	NaN	NaN	NaN
	NaN	NaN	NaN	NaN	NaN	NaN	NaN	NaN	NaN	NaN	NaN	NaN	NaN	NaN	NaN	NaN	25.0526	NaN	NaN	NaN	NaN	NaN	NaN	NaN	NaN	NaN	NaN	NaN	NaN	NaN	NaN	NaN	NaN	NaN	NaN	NaN	NaN	NaN	NaN	NaN	NaN	NaN	NaN	NaN	NaN	NaN	NaN	NaN	NaN
	NaN	NaN	26.2898	26.1438	NaN	27.2358	NaN	NaN	NaN	NaN	NaN	NaN	NaN	NaN	NaN	26.248	NaN	25.4849	25.9658	25.7897	NaN	26.2253	26.2751	26.9548	NaN	NaN	NaN	26.2646	NaN	NaN	NaN	NaN	NaN	NaN	NaN	NaN	NaN	NaN	NaN	NaN	NaN	NaN	NaN	NaN	NaN	NaN	NaN	NaN	NaN
	NaN	NaN	NaN	NaN	NaN	NaN	NaN	NaN	NaN	NaN	NaN	NaN	NaN	NaN	NaN	NaN	NaN	NaN	NaN	NaN	NaN	NaN	NaN	NaN	NaN	NaN	NaN	NaN	NaN	NaN	NaN	NaN	NaN	NaN	NaN	25.5961	NaN	NaN	NaN	NaN	NaN	NaN	NaN	NaN	NaN	NaN	NaN	NaN	NaN
	NaN	NaN	NaN	NaN	NaN	NaN	NaN	NaN	NaN	NaN	NaN	NaN	NaN	NaN	25.8125	25.4102	NaN	NaN	NaN	25.127	NaN	25.8436	NaN	NaN	NaN	NaN	24.9839	NaN	NaN	NaN	NaN	NaN	NaN	NaN	NaN	NaN	NaN	NaN	NaN	NaN	NaN	NaN	NaN	NaN	NaN	NaN	NaN	NaN	NaN
	NaN	NaN	27.6663	NaN	NaN	NaN	26.5915	NaN	NaN	NaN	NaN	NaN	NaN	NaN	NaN	27.5278	NaN	NaN	NaN	NaN	NaN	NaN	NaN	NaN	NaN	NaN	28.0365	27.4591	NaN	NaN	NaN	NaN	NaN	NaN	NaN	NaN	NaN	NaN	NaN	NaN	NaN	NaN	NaN	NaN	NaN	NaN	NaN	NaN	NaN
	NaN	NaN	NaN	NaN	NaN	NaN	NaN	NaN	NaN	NaN	NaN	NaN	NaN	NaN	NaN	NaN	NaN	NaN	NaN	NaN	NaN	NaN	NaN	NaN	NaN	NaN	NaN	27.7962	NaN	NaN	NaN	NaN	NaN	NaN	NaN	NaN	NaN	NaN	NaN	NaN	NaN	NaN	NaN	NaN	NaN	NaN	NaN	NaN	NaN
	NaN	NaN	NaN	NaN	NaN	NaN	NaN	NaN	NaN	NaN	NaN	NaN	NaN	NaN	24.9406	25.4665	NaN	NaN	NaN	NaN	NaN	NaN	NaN	NaN	NaN	NaN	25.3563	NaN	NaN	NaN	NaN	NaN	NaN	NaN	NaN	NaN	NaN	NaN	NaN	NaN	NaN	NaN	NaN	NaN	NaN	NaN	NaN	NaN	NaN
	NaN	NaN	NaN	NaN	NaN	NaN	NaN	NaN	NaN	NaN	NaN	NaN	NaN	NaN	23.8927	NaN	NaN	NaN	NaN	NaN	NaN	NaN	NaN	NaN	NaN	NaN	NaN	NaN	NaN	NaN	NaN	NaN	NaN	NaN	NaN	NaN	NaN	NaN	NaN	NaN	NaN	NaN	NaN	NaN	NaN	NaN	NaN	NaN	NaN
	NaN	NaN	25.9059	NaN	NaN	NaN	25.6981	NaN	NaN	NaN	NaN	NaN	NaN	NaN	NaN	NaN	NaN	NaN	NaN	NaN	NaN	NaN	NaN	NaN	NaN	NaN	NaN	NaN	NaN	NaN	NaN	NaN	NaN	NaN	NaN	NaN	NaN	NaN	NaN	NaN	NaN	NaN	NaN	NaN	NaN	NaN	NaN	NaN	NaN
	25.1811	NaN	25.8889	26.9364	26.9861	NaN	NaN	27.5082	NaN	NaN	NaN	NaN	NaN	NaN	30.5491	29.0721	27.7996	25.5904	27.2711	28.6351	31.3189	28.871	28.6338	27.8954	26.5341	27.3928	28.4652	28.8784	26.9565	NaN	NaN	NaN	NaN	NaN	NaN	27.9008	27.8694	27.0742	26.6972	NaN	NaN	NaN	26.9117	NaN	NaN	26.5462	NaN	NaN	NaN
	29.6689	29.3636	28.8383	29.8009	30.3453	28.8447	30.0376	30.0225	29.3092	29.5875	29.38	29.758	30.095	29.1542	29.7256	30.4398	30.1701	30.7871	30.135	30.8887	30.3518	30.7345	29.9801	30.1628	30.0373	30.3679	30.1343	30.178	30.0149	30.2919	29.8011	29.9272	29.3091	29.1394	28.8342	30.4421	30.6058	30.7298	29.8334	30.2875	30.5773	30.002	29.8957	30.2955	30.5198	30.3281	30.3262	30.1443	29.7225
	NaN	NaN	26.8711	26.5144	27.0226	NaN	26.297	NaN	NaN	NaN	NaN	NaN	NaN	NaN	26.9126	27.0204	26.9468	27.063	27.1308	27.9115	27.061	26.6315	26.4813	NaN	26.0961	27.3209	27.6103	26.9987	NaN	NaN	NaN	NaN	26.6041	NaN	NaN	NaN	27.0635	27.1357	NaN	27.1742	NaN	NaN	NaN	26.4327	NaN	26.8259	26.8874	26.5085	26.3875
	NaN	NaN	26.9382	25.9669	NaN	26.891	26.4247	NaN	NaN	NaN	NaN	NaN	NaN	NaN	26.2782	26.498	26.3867	26.0835	26.9836	27.1751	NaN	NaN	NaN	NaN	NaN	27.0982	27.3979	26.389	NaN	NaN	NaN	NaN	NaN	NaN	NaN	NaN	NaN	NaN	NaN	NaN	NaN	NaN	NaN	NaN	NaN	NaN	27.0754	NaN	NaN
	NaN	NaN	NaN	24.1832	NaN	NaN	NaN	NaN	NaN	NaN	NaN	NaN	NaN	NaN	NaN	NaN	NaN	NaN	NaN	NaN	NaN	NaN	NaN	NaN	NaN	NaN	NaN	NaN	NaN	NaN	NaN	NaN	NaN	NaN	NaN	NaN	NaN	NaN	NaN	NaN	NaN	NaN	NaN	NaN	NaN	NaN	NaN	NaN	NaN
	NaN	NaN	NaN	NaN	NaN	NaN	26.2463	NaN	26.0526	NaN	NaN	NaN	NaN	26.6	NaN	NaN	NaN	NaN	NaN	NaN	NaN	NaN	NaN	NaN	NaN	NaN	NaN	25.2088	NaN	NaN	NaN	NaN	NaN	NaN	NaN	NaN	NaN	26.0009	NaN	NaN	NaN	NaN	NaN	NaN	NaN	NaN	NaN	NaN	NaN
	NaN	NaN	NaN	NaN	NaN	NaN	NaN	NaN	NaN	NaN	NaN	NaN	NaN	NaN	NaN	NaN	NaN	27.1672	NaN	NaN	NaN	NaN	26.7056	28.7458	28.6065	27.2505	NaN	27.5218	NaN	NaN	NaN	NaN	NaN	NaN	NaN	NaN	NaN	NaN	NaN	NaN	NaN	NaN	NaN	NaN	NaN	NaN	NaN	NaN	NaN
	NaN	NaN	NaN	NaN	24.9577	NaN	25.9858	NaN	NaN	NaN	NaN	NaN	NaN	NaN	NaN	24.7699	NaN	NaN	NaN	25.1727	NaN	NaN	NaN	NaN	NaN	NaN	NaN	NaN	NaN	NaN	NaN	NaN	NaN	NaN	NaN	NaN	NaN	NaN	NaN	NaN	NaN	NaN	NaN	NaN	NaN	NaN	NaN	NaN	NaN
	NaN	NaN	NaN	NaN	NaN	NaN	NaN	NaN	NaN	NaN	NaN	NaN	NaN	NaN	NaN	NaN	NaN	NaN	25.1725	24.5983	NaN	NaN	25.0434	24.7898	NaN	NaN	NaN	25.2801	NaN	NaN	NaN	NaN	NaN	NaN	NaN	NaN	NaN	NaN	NaN	NaN	NaN	NaN	NaN	NaN	NaN	NaN	NaN	NaN	NaN
	NaN	NaN	NaN	NaN	NaN	NaN	NaN	NaN	NaN	NaN	NaN	NaN	NaN	NaN	NaN	NaN	NaN	23.5609	NaN	NaN	NaN	NaN	NaN	NaN	NaN	NaN	NaN	NaN	NaN	NaN	NaN	NaN	NaN	NaN	NaN	NaN	NaN	NaN	NaN	NaN	NaN	NaN	NaN	NaN	NaN	NaN	NaN	NaN	NaN
	NaN	NaN	26.9101	27.04	NaN	26.7648	27.3005	NaN	NaN	NaN	27.9804	NaN	NaN	NaN	28.1674	27.1877	NaN	NaN	NaN	26.9643	27.3263	27.2394	27.2177	NaN	NaN	27.1008	27.968	26.8952	NaN	NaN	NaN	NaN	NaN	NaN	NaN	NaN	27.5673	27.9664	NaN	NaN	28.2567	NaN	NaN	NaN	NaN	NaN	NaN	NaN	NaN
	30.2915	29.2473	30.4949	30.4524	30.2162	30.1075	30.3185	30.8833	30.5935	30.8543	30.8559	31.2543	30.8119	30.4524	30.2388	30.1695	29.9776	30.1112	30.3067	30.2682	30.2425	30.5453	30.3959	30.1702	30.3243	30.8237	30.399	30.1465	31.0235	31.1207	30.8968	30.8895	31.0967	30.5936	30.6284	31.059	31.1507	31.119	31.069	30.9195	30.5625	30.4264	30.8393	30.674	30.9719	31.0926	30.7188	30.6432	30.8655
	NaN	NaN	NaN	NaN	NaN	NaN	NaN	NaN	NaN	NaN	NaN	NaN	NaN	NaN	NaN	NaN	NaN	NaN	NaN	NaN	NaN	NaN	NaN	NaN	NaN	NaN	NaN	25.3642	NaN	NaN	NaN	NaN	NaN	NaN	NaN	NaN	NaN	NaN	NaN	NaN	NaN	NaN	NaN	NaN	NaN	NaN	NaN	NaN	NaN
	33.5598	33.0874	33.5868	33.6518	33.3961	33.7533	33.6813	33.9966	33.823	33.8876	33.5973	33.685	33.7317	33.5497	33.8099	33.8862	33.3955	33.2249	33.5998	33.5064	33.3796	33.6038	33.6877	33.056	32.7331	33.3433	33.5719	33.7058	34.2276	34.1584	33.592	33.202	33.5609	33.8632	33.8697	33.9502	33.8672	33.8053	33.2433	33.799	33.8126	33.3126	33.9459	34.0071	33.7488	33.1058	33.3675	33.738	33.7707
	NaN	NaN	NaN	23.4553	NaN	NaN	NaN	NaN	NaN	NaN	NaN	NaN	NaN	NaN	NaN	NaN	NaN	NaN	NaN	NaN	NaN	NaN	NaN	NaN	NaN	NaN	NaN	NaN	NaN	NaN	NaN	NaN	NaN	NaN	NaN	NaN	NaN	NaN	NaN	NaN	NaN	NaN	NaN	NaN	NaN	NaN	NaN	NaN	NaN
	NaN	NaN	NaN	NaN	NaN	NaN	NaN	NaN	NaN	NaN	NaN	NaN	NaN	NaN	NaN	NaN	NaN	NaN	NaN	25.7563	NaN	NaN	NaN	NaN	NaN	NaN	NaN	25.6812	NaN	NaN	NaN	NaN	NaN	NaN	NaN	NaN	NaN	NaN	NaN	NaN	NaN	NaN	NaN	NaN	NaN	NaN	NaN	NaN	NaN
	NaN	NaN	26.2088	NaN	NaN	NaN	27.8546	27.3168	NaN	NaN	NaN	NaN	NaN	NaN	26.1114	NaN	NaN	26.2619	NaN	26.3187	26.6874	26.4986	26.3092	26.9321	25.4226	NaN	26.5652	26.9183	27.4547	27.8246	27.7579	27.5052	27.9641	27.7172	27.2296	NaN	27.5844	27.7206	27.2258	27.4645	NaN	NaN	NaN	NaN	NaN	NaN	NaN	NaN	NaN
	NaN	NaN	NaN	NaN	NaN	NaN	NaN	NaN	NaN	NaN	NaN	NaN	NaN	NaN	NaN	NaN	NaN	NaN	26.1139	NaN	NaN	NaN	NaN	NaN	NaN	NaN	NaN	NaN	NaN	NaN	NaN	NaN	NaN	NaN	NaN	NaN	NaN	NaN	NaN	NaN	NaN	NaN	NaN	NaN	NaN	NaN	NaN	NaN	NaN
	30.4381	29.9153	30.8895	30.9942	31.1322	30.9433	31.018	30.5567	30.8403	30.9885	31.1548	31.2604	31.2456	30.8034	30.7705	30.9049	30.9736	31.1398	31.0587	31.2523	31.3497	30.8545	30.7222	30.7235	31.2528	31.3685	30.9181	30.9894	30.9771	31.2398	31.6519	31.6557	31.3635	31.1734	31.3007	31.2171	31.3866	31.596	32.2203	31.5229	31.4871	31.3397	31.1129	31.2592	31.617	32.1716	31.7412	31.2538	31.0823
	NaN	NaN	NaN	NaN	NaN	NaN	NaN	NaN	NaN	NaN	NaN	NaN	NaN	NaN	NaN	NaN	NaN	NaN	NaN	NaN	NaN	NaN	26.1792	25.9714	NaN	NaN	NaN	NaN	NaN	NaN	NaN	NaN	NaN	NaN	NaN	NaN	NaN	NaN	NaN	NaN	NaN	NaN	NaN	NaN	NaN	NaN	NaN	NaN	NaN
	29.2581	29.0147	28.478	28.9181	28.9552	28.7367	29.0024	29.3565	29.464	29.3693	29.8982	29.3443	29.2277	29.4693	29.4309	29.4613	29.3325	28.6925	29.4009	29.256	28.9818	29.4154	29.6423	28.8589	29.0191	28.9028	29.4231	29.2662	29.0547	28.7236	28.8548	28.563	28.7238	28.6868	28.3385	29.1769	28.8794	28.9586	28.8594	28.9192	29.5668	29.0841	28.9567	29.5517	29.4282	29.4503	28.7526	29.1884	29.1856
	26.3794	NaN	NaN	NaN	NaN	NaN	26.7104	NaN	NaN	NaN	NaN	NaN	NaN	NaN	26.4959	27.263	26.6617	26.5978	26.7656	26.7572	26.764	26.5144	NaN	26.8662	NaN	26.5704	26.9056	26.11	NaN	NaN	NaN	NaN	NaN	NaN	NaN	NaN	NaN	NaN	NaN	NaN	NaN	NaN	NaN	NaN	NaN	NaN	NaN	NaN	NaN
	NaN	NaN	27.5587	26.5832	NaN	NaN	27.6088	NaN	NaN	NaN	NaN	NaN	NaN	NaN	25.4519	27.3351	26.8404	26.8538	26.8897	27.7914	27.0022	27.1683	27.0811	27.0587	NaN	27.1027	26.6972	28.2204	NaN	NaN	NaN	NaN	NaN	NaN	NaN	NaN	NaN	NaN	NaN	NaN	26.6058	NaN	NaN	NaN	NaN	NaN	NaN	NaN	NaN
	31.7274	31.2556	31.6728	31.8155	31.2769	31.6364	31.0864	32.1267	31.5602	31.7433	31.6046	31.7398	31.9746	31.6644	30.6847	31.3275	31.1616	31.5706	31.3793	31.2647	31.1059	31.6118	31.9633	31.6849	31.6237	31.5267	31.6469	31.5714	31.8201	31.6493	31.6478	31.2016	31.1838	31.8116	31.8499	31.9395	31.5534	31.505	31.2816	31.52	31.6633	32.037	32.2285	31.6191	31.5997	31.2367	31.8982	31.8069	31.8164
	33.8839	33.8849	33.8974	33.1707	33.8762	33.7096	33.6692	33.5047	33.4717	33.6559	33.7652	33.7378	33.7128	33.6732	33.8889	33.8321	34.1819	33.4798	33.3608	34.1881	34.022	34.1459	33.6526	33.2569	33.0362	33.3971	33.7912	33.669	33.5702	33.5477	33.3527	32.9163	33.1581	33.576	33.0631	33.6405	33.5872	33.5424	33.4967	33.5625	33.7529	33.4282	33.7299	33.8464	33.6151	33.4628	33.7963	33.8923	33.8182
	35.6703	35.4236	35.7068	35.8768	36.0266	35.7177	35.8065	35.8255	36.0966	36.425	36.2566	36.4753	36.1762	35.9653	36.1179	36.0771	36.1916	36.0202	35.7809	36.3017	36.3797	36.2637	36.0219	35.6845	35.4041	35.7781	35.9786	35.9738	35.6398	35.705	35.7633	35.4438	35.8038	36.0134	35.7292	35.8347	36.0743	36.0795	35.944	36.1186	35.9355	35.3681	36.0956	35.9959	36.0143	36.0359	36.1349	36.0434	35.9965
	33.9291	33.6636	33.9067	33.9728	33.6915	34.0927	34.2735	34.1006	34.298	34.3233	34.135	34.2696	34.1148	33.994	34.2476	33.8925	34.3777	33.6005	33.4077	34.2356	34.0501	34.5242	34.347	33.8924	33.557	34.2757	34.1299	33.9588	34.004	34.1494	33.8363	33.1612	33.8294	34.2422	33.8656	34.0033	34.1856	33.9929	33.9885	33.9043	34.0928	33.8572	34.2912	34.0097	33.9276	33.8618	33.9623	34.1145	34.1374
	37.0006	36.3304	35.9745	36.2492	36.198	37.0599	36.742	36.578	36.6872	36.6303	36.327	36.4778	36.3368	36.2163	36.4547	36.7612	36.5566	36.0494	36.243	35.9394	36.4196	36.4589	36.6033	36.1468	35.9711	36.0228	36.1968	36.2175	36.4298	36.6172	36.2644	35.7227	36.189	36.4422	36.4183	36.4215	36.5368	36.3394	35.9987	36.1528	36.5247	35.984	36.5664	36.3918	36.1406	35.8755	36.3279	36.5458	36.3996
	34.1291	33.7207	33.9458	33.8656	34.3893	34.2785	34.0699	33.8988	34.0124	34.1042	34.1605	34.4083	34.0234	33.8893	34.3344	34.2607	34.3358	34.1126	33.8965	34.4385	34.4232	34.2757	34.0211	33.6646	33.7453	33.9986	34.0131	33.7888	33.7626	33.7845	33.8361	33.3568	33.8197	33.9462	33.5937	33.5959	33.9191	34.0253	34.0076	33.9676	33.6693	33.6553	33.9839	33.9884	33.6093	33.908	33.886	33.9195	33.8623
	36.6195	35.5733	35.5793	35.8096	35.8885	36.4521	35.799	36.1161	36.0584	36.0904	36.2512	36.3633	36.2865	36.1275	36.243	36.5363	36.2854	35.9027	35.9023	35.8511	36.168	36.1896	35.9528	35.8387	35.9545	35.9249	36.2451	35.7929	36.0479	36.0327	35.9972	35.5815	35.8912	36.0148	36.0859	36.1086	36.2138	36.0858	35.9299	36.1095	36.0699	36.0979	36.2639	36.3156	36.1174	36.0361	36.2399	36.3595	36.4037
	29.721	29.5429	29.335	29.038	28.5084	28.2434	30.0836	27.3398	28.124	NaN	NaN	NaN	26.5414	28.4893	29.8827	29.5488	29.4297	28.825	29.4455	29.1799	29.279	30.3194	30.0583	29.0649	28.7552	28.8237	29.4607	30.0268	NaN	28.2559	NaN	NaN	25.7849	28.4641	26.6752	28.2696	28.2316	26.817	NaN	27.5753	28.5373	28.0482	27.5207	27.9163	NaN	NaN	25.6796	27.9347	29.046
	NaN	NaN	NaN	NaN	NaN	NaN	NaN	NaN	NaN	NaN	NaN	NaN	NaN	NaN	NaN	NaN	NaN	NaN	NaN	NaN	NaN	NaN	NaN	NaN	NaN	NaN	NaN	25.7985	NaN	NaN	NaN	NaN	NaN	NaN	NaN	NaN	NaN	NaN	NaN	NaN	NaN	NaN	NaN	NaN	NaN	NaN	NaN	NaN	NaN
	33.8085	34.2371	34.1307	34.399	34.579	34.3966	34.4442	34.5019	34.6549	34.0151	34.4491	34.7648	34.509	34.7063	34.0045	34.1515	34.5214	33.6654	34.0498	34.0263	34.3206	33.5268	33.7423	33.4989	33.1222	33.9067	34.2452	34.1736	33.629	34.1917	34.3298	33.8176	34.3532	34.3808	34.1936	33.6944	33.9931	33.8019	33.7299	34.0428	33.8741	34.0219	33.6705	34.1235	34.2935	33.9019	34.2665	34.5251	34.4025
	NaN	NaN	NaN	NaN	NaN	NaN	NaN	NaN	NaN	NaN	NaN	NaN	NaN	NaN	NaN	NaN	NaN	NaN	NaN	25.5372	NaN	NaN	NaN	NaN	NaN	NaN	NaN	NaN	NaN	NaN	NaN	NaN	NaN	NaN	NaN	NaN	NaN	NaN	NaN	NaN	NaN	NaN	NaN	NaN	NaN	NaN	NaN	NaN	NaN
	NaN	NaN	NaN	25.3816	NaN	NaN	NaN	NaN	NaN	NaN	NaN	NaN	NaN	NaN	NaN	NaN	NaN	NaN	25.1447	25.4273	NaN	NaN	NaN	NaN	NaN	NaN	NaN	25.4481	NaN	NaN	NaN	NaN	NaN	NaN	NaN	NaN	NaN	NaN	NaN	NaN	NaN	NaN	NaN	NaN	NaN	NaN	NaN	NaN	NaN
	NaN	NaN	27.4507	26.6922	26.2233	26.0006	26.6133	NaN	NaN	26.4029	NaN	NaN	NaN	26.1633	25.824	26.6792	26.9568	26.7619	26.4886	27.1597	26.7917	26.3808	27.3674	25.9321	25.926	26.5892	27.5919	27.531	NaN	NaN	26.895	NaN	NaN	NaN	NaN	NaN	NaN	NaN	27.0436	26.048	NaN	NaN	NaN	NaN	NaN	NaN	NaN	NaN	NaN
	28.5135	28.9527	28.9214	28.682	28.5076	28.7826	28.3036	27.5738	27.5782	NaN	28.3964	28.2945	28.1846	27.8746	27.8638	28.4605	28.2822	27.7186	28.6567	28.646	27.0409	27.8422	28.2483	28.263	28.3313	28.2989	28.9038	28.6134	28.2022	27.8433	27.5149	27.6373	28.1097	28.3173	27.9318	27.8738	27.1347	27.6101	27.8735	28.0478	28.014	27.3227	NaN	27.4645	27.7638	27.8767	27.9687	28.3123	27.7294
	NaN	NaN	27.2807	26.834	26.5327	NaN	26.4818	NaN	NaN	26.5833	NaN	NaN	NaN	26.5586	26.2077	NaN	26.6438	25.4092	26.2731	26.2633	26.3122	NaN	26.5322	26.0839	26.7061	26.7053	26.5029	26.9826	NaN	NaN	25.4893	NaN	NaN	NaN	NaN	NaN	NaN	NaN	26.16	NaN	NaN	NaN	NaN	NaN	NaN	NaN	NaN	NaN	NaN
	26.73	26.7826	27.9876	27.8059	27.4795	27.6799	27.0963	26.1415	27.4245	26.7273	27.6822	27.4058	27.0483	NaN	27.6419	27.5958	27.7233	27.3231	27.4327	28.569	28.0512	28.0367	27.8804	27.7221	27.8837	27.8797	27.7546	28.3514	26.9417	NaN	27.189	28.2289	NaN	27.2148	NaN	NaN	26.9184	27.6347	27.2489	27.6385	27.4691	NaN	27.0724	NaN	NaN	27.1202	NaN	27.5704	27.0678
	26.2803	NaN	27.3209	26.6098	27.2687	NaN	27.1253	NaN	NaN	NaN	NaN	NaN	NaN	NaN	26.4756	27.0457	27.362	26.5	27.631	27.0883	27.0398	26.8956	26.9872	27.543	27.057	26.3004	27.1513	27.0878	NaN	NaN	NaN	NaN	NaN	NaN	NaN	NaN	NaN	NaN	NaN	NaN	NaN	NaN	NaN	NaN	NaN	NaN	NaN	NaN	NaN
	27.4586	27.4682	27.9269	27.7	27.401	27.1928	26.9304	27.7253	NaN	NaN	NaN	NaN	NaN	NaN	26.5439	27.7988	28.0197	27.2428	28.0247	27.4476	26.5117	27.1465	27.2596	27.6775	26.9158	NaN	28.1305	28.2214	NaN	26.852	27.2437	NaN	NaN	NaN	NaN	NaN	NaN	NaN	NaN	NaN	NaN	NaN	NaN	NaN	NaN	NaN	NaN	NaN	NaN
	27.6004	NaN	28.6087	26.1792	26.5227	NaN	27.2136	NaN	26.8943	NaN	26.9496	NaN	NaN	NaN	26.9821	27.461	NaN	27.1733	27.3569	27.9829	26.222	27.4868	28.034	27.3269	28.2242	27.4872	27.278	28.8848	NaN	27.216	NaN	NaN	26.8322	27.3675	27.4731	NaN	NaN	26.8476	27.9689	NaN	26.6064	NaN	NaN	26.6755	NaN	27.4872	26.9283	NaN	NaN
	26.7432	27.2243	27.0114	NaN	26.9688	27.1628	26.9316	NaN	NaN	NaN	NaN	NaN	NaN	NaN	26.8704	26.6387	27.018	26.7046	26.7756	NaN	26.8016	26.7171	26.9895	27.3735	27.1467	27.355	27.1381	27.3382	27.0254	NaN	NaN	26.5208	NaN	NaN	NaN	NaN	NaN	NaN	NaN	NaN	NaN	NaN	NaN	NaN	NaN	27.0511	27.1214	NaN	NaN
	28.6812	29.2627	30.1923	29.5566	29.1977	28.722	29.9461	28.2292	28.4751	28.2588	NaN	28.8586	28.566	28.4739	28.7503	28.8005	28.5501	29.0905	29.3132	29.5305	29.1932	28.4333	29.2213	29.3327	28.8873	29.0889	29.5538	29.8772	28.0851	28.7094	28.949	28.8422	29.1721	28.7957	27.5478	28.0585	28.2765	28.6356	29.6067	28.7627	28.3731	29.1014	28.1844	28.5285	27.9727	29.0569	28.3607	29.1499	28.2506
	28.5471	29.0598	29.7481	29.543	29.7192	28.9949	29.9764	29.3819	29.681	30.0432	29.7712	29.894	29.6082	29.8385	29.2788	29.7037	29.4662	29.5281	29.403	29.6292	29.3943	29.3926	29.1719	29.5945	29.4848	29.306	29.4401	29.219	30.1169	30.1182	30.0133	29.6375	29.7436	29.9261	29.8791	29.8233	29.917	29.9207	29.9463	29.7342	29.4857	29.8054	30.0174	29.8387	29.6775	29.9869	30.0918	30.1826	29.5994
	27.9852	27.2443	27.7054	27.6251	27.7801	27.9035	26.5669	NaN	27.796	NaN	NaN	NaN	NaN	25.4165	29.186	28.233	29.0107	28.2119	26.6585	29.1702	28.8521	29.3504	28.0537	27.6274	27.9356	27.6395	27.8328	28.7382	27.6836	27.9334	27.4411	NaN	NaN	NaN	NaN	26.2353	27.7359	27.3436	NaN	NaN	NaN	NaN	NaN	NaN	NaN	NaN	NaN	25.8052	27.7269
	NaN	NaN	26.473	26.8872	NaN	26.6065	26.6734	NaN	NaN	NaN	NaN	NaN	NaN	NaN	25.8787	26.4422	26.4767	26.245	25.9795	26.7054	26.2133	25.9579	26.5594	NaN	NaN	26.7173	26.484	26.1416	NaN	NaN	NaN	NaN	NaN	NaN	NaN	NaN	NaN	NaN	27.1429	NaN	NaN	NaN	NaN	NaN	NaN	NaN	NaN	NaN	NaN
	NaN	NaN	NaN	NaN	NaN	NaN	NaN	28.1454	NaN	NaN	NaN	NaN	NaN	NaN	NaN	NaN	NaN	NaN	NaN	NaN	NaN	NaN	NaN	NaN	NaN	NaN	NaN	NaN	NaN	NaN	NaN	NaN	NaN	NaN	NaN	NaN	NaN	NaN	NaN	NaN	NaN	NaN	NaN	NaN	NaN	NaN	NaN	NaN	NaN
	NaN	NaN	NaN	NaN	NaN	NaN	27.7867	NaN	NaN	NaN	NaN	NaN	NaN	NaN	27.5356	27.9398	28.229	27.1307	28.4589	27.7133	NaN	NaN	NaN	NaN	NaN	28.3241	28.1348	27.4868	NaN	NaN	NaN	NaN	NaN	NaN	NaN	NaN	NaN	27.4954	NaN	NaN	NaN	NaN	NaN	NaN	NaN	NaN	NaN	NaN	NaN
	NaN	NaN	24.3475	NaN	NaN	NaN	NaN	NaN	NaN	NaN	NaN	NaN	NaN	NaN	NaN	NaN	NaN	NaN	NaN	NaN	NaN	NaN	NaN	NaN	NaN	NaN	NaN	NaN	NaN	NaN	NaN	NaN	NaN	NaN	NaN	NaN	NaN	NaN	NaN	NaN	NaN	NaN	NaN	NaN	NaN	NaN	NaN	NaN	NaN
	26.8129	27.9815	27.3654	27.8421	27.3956	27.4176	NaN	NaN	NaN	27.2645	NaN	NaN	NaN	NaN	27.4217	28.289	28.1525	27.9374	28.3315	28.2751	28.2044	26.8197	27.3508	26.9848	27.7626	27.5069	27.6196	27.3345	NaN	NaN	NaN	NaN	NaN	NaN	NaN	NaN	NaN	NaN	NaN	27.1497	NaN	NaN	NaN	NaN	NaN	NaN	NaN	NaN	NaN
	27.7494	28.0094	28.3261	27.7802	27.6145	27.3566	28.1849	28.1824	NaN	NaN	NaN	NaN	NaN	NaN	27.7887	27.624	27.7027	28.7546	27.8623	28.2624	28.305	27.7491	27.078	28.1103	28.3738	27.8455	28.3711	28.0241	27.4305	NaN	NaN	NaN	NaN	NaN	26.4154	27.1757	26.4356	NaN	NaN	NaN	NaN	NaN	26.6678	25.7019	NaN	NaN	NaN	NaN	NaN
	27.5924	NaN	27.2429	27.0761	26.8912	NaN	27.1001	27.5587	NaN	NaN	NaN	26.9675	NaN	NaN	27.3123	26.8794	27.0153	27.5486	26.4475	27.4046	26.9961	27.8662	27.1497	27.308	27.873	27.1796	26.9805	27.3277	NaN	NaN	26.6154	NaN	27.0095	NaN	NaN	NaN	27.4257	NaN	NaN	NaN	NaN	NaN	27.5976	27.1129	NaN	NaN	NaN	NaN	27.1487
	NaN	NaN	26.4228	26.4441	26.3672	26.2082	NaN	NaN	NaN	NaN	NaN	NaN	NaN	NaN	25.4625	25.7516	NaN	26.0045	26.6323	25.9265	25.0893	NaN	25.8668	25.8135	26.7331	NaN	26.1282	25.2518	NaN	NaN	25.7429	NaN	NaN	NaN	NaN	NaN	NaN	NaN	27.3519	NaN	NaN	NaN	NaN	NaN	NaN	NaN	NaN	NaN	NaN
	26.1538	NaN	26.3792	26.6457	NaN	NaN	25.8901	NaN	NaN	NaN	NaN	NaN	NaN	NaN	26.1687	NaN	NaN	26.3967	NaN	NaN	NaN	26.039	26.7056	26.4065	26.5366	26.5972	26.2825	26.5189	NaN	NaN	NaN	NaN	NaN	NaN	NaN	NaN	NaN	NaN	NaN	NaN	NaN	NaN	NaN	NaN	NaN	NaN	NaN	NaN	NaN
	28.8514	28.7972	29.1343	28.761	29.0647	28.6832	28.1456	NaN	27.6928	NaN	27.8344	28.0584	NaN	28.872	28.4862	28.5444	29.0444	28.6977	29.0021	29.0837	28.4938	28.3298	28.2251	28.4624	29.1139	28.9881	28.8858	28.3986	NaN	28.0792	28.035	28.3745	NaN	27.7003	27.1691	NaN	27.2344	27.6803	28.2999	28.2116	27.201	26.835	NaN	27.9484	27.5985	27.0496	27.1284	28.2354	26.6313
	NaN	NaN	NaN	NaN	NaN	NaN	NaN	NaN	NaN	NaN	NaN	NaN	NaN	NaN	25.189	NaN	NaN	NaN	NaN	NaN	NaN	NaN	NaN	NaN	NaN	NaN	NaN	25.0736	NaN	NaN	NaN	NaN	NaN	NaN	NaN	NaN	NaN	NaN	NaN	NaN	NaN	NaN	NaN	NaN	NaN	NaN	NaN	NaN	NaN
	NaN	29.4658	29.2005	29.0377	29.0722	29.2407	28.5785	NaN	NaN	28.144	NaN	NaN	NaN	NaN	27.743	28.28	28.5096	28.145	28.7294	28.0104	NaN	28.2066	29.2317	28.357	28.7943	28.4159	28.5609	27.8967	29.0178	30.035	NaN	NaN	NaN	NaN	NaN	NaN	26.7552	NaN	28.2534	28.274	26.8489	NaN	NaN	27.4448	NaN	27.3121	NaN	NaN	28.6037
	NaN	NaN	28.2503	27.4403	27.247	NaN	28.2961	NaN	NaN	NaN	NaN	NaN	NaN	NaN	26.5482	27.074	27.1889	26.3046	26.928	NaN	27.1123	27.1319	27.2837	27.3389	26.8694	NaN	27.1957	28.0067	NaN	NaN	NaN	NaN	NaN	NaN	NaN	NaN	NaN	NaN	NaN	NaN	NaN	NaN	NaN	NaN	NaN	NaN	NaN	NaN	NaN
	29.8265	29.5362	31.1296	30.7837	29.9665	30.3444	31.1814	30.501	30.2173	30.3111	30.3001	30.3652	30.8831	30.8309	29.8423	30.2114	30.3169	30.5367	30.8169	30.2999	30.7101	30.4415	30.2876	30.3009	30.776	29.8967	30.6621	30.5294	31.055	31.0115	30.7985	31.1178	30.9734	30.3014	31.0989	31.2445	30.8201	30.658	31.0656	30.5353	30.6268	30.9296	30.707	30.8309	30.8533	31.048	31.038	30.7422	30.9834
	27.7002	28.5316	29.0011	28.1687	28.3924	28.6151	29.1333	NaN	28.4028	27.9128	NaN	28.3164	28.7686	28.5738	27.4449	27.4453	27.388	27.1716	27.9408	27.6237	28.3208	27.7524	28.0177	27.9413	28.0501	28.4253	28.5245	27.8089	28.3442	28.6212	28.9566	28.5556	28.5933	28.3103	28.3274	27.8043	27.6432	27.8097	28.3206	27.6902	28.3323	NaN	27.231	27.812	27.9971	28.3264	28.1956	28.0813	27.8896
	27.6054	28.1106	28.4878	28.6742	27.9092	28.258	28.5447	NaN	28.1581	NaN	28.8867	28.4427	28.241	28.5654	27.6836	27.9767	28.1605	28.1637	27.7952	27.8531	27.4719	28.0791	28.1878	28.1019	28.0757	27.7807	28.1586	28.3785	NaN	28.3882	28.3729	28.8255	28.2374	28.4308	28.5078	28.468	28.8116	28.7451	28.8234	28.9212	28.273	27.9769	28.6257	28.387	28.1488	28.8961	28.8546	28.6463	27.7798
	NaN	NaN	NaN	NaN	NaN	NaN	NaN	26.5719	27.3074	26.7713	26.2626	NaN	27.1687	27.2298	NaN	NaN	NaN	27.1174	NaN	NaN	26.9841	NaN	NaN	NaN	27.4528	NaN	NaN	NaN	26.4818	NaN	27.0265	NaN	NaN	26.6963	26.7842	26.7949	26.2402	NaN	NaN	26.2663	26.8974	26.6538	NaN	26.5915	26.886	NaN	NaN	NaN	NaN
	NaN	NaN	NaN	NaN	NaN	NaN	NaN	NaN	NaN	NaN	NaN	NaN	NaN	NaN	NaN	NaN	NaN	26.3561	NaN	NaN	NaN	NaN	NaN	NaN	NaN	NaN	25.9682	NaN	NaN	NaN	NaN	NaN	NaN	NaN	NaN	NaN	NaN	NaN	NaN	NaN	NaN	NaN	NaN	NaN	NaN	NaN	NaN	NaN	NaN
	29.509	29.8656	30.6371	30.5736	29.9407	29.2529	30.4512	29.1795	29.2192	NaN	NaN	NaN	NaN	29.5813	29.5684	29.7435	29.4055	29.6424	29.3938	29.8005	29.5818	29.8389	30.1918	30.1213	29.6924	29.4733	29.9552	30.68	28.3252	28.9781	29.0605	NaN	28.6128	NaN	NaN	28.2655	NaN	27.7941	27.7876	27.901	28.2092	NaN	NaN	NaN	NaN	NaN	NaN	27.2624	NaN
	30.0087	28.9634	29.2548	28.4342	29.2145	28.4763	29.8683	28.8184	29.2426	29.3607	NaN	NaN	29.6925	29.4353	28.5783	28.9684	28.2752	29.1187	28.9874	28.8503	27.9238	28.4465	28.9517	28.2742	29.1107	29.4626	28.8364	28.8893	30.0888	30.0333	29.8025	30.7145	30.1403	29.7423	29.6599	29.7083	29.4168	29.7401	30.0737	29.6576	29.7663	29.5401	28.5859	29.5497	29.4807	29.8868	29.7668	29.6244	29.1859
	28.6632	29.7131	29.909	29.6262	29.655	29.4044	29.5342	28.1777	29.334	27.9644	NaN	28.4441	29.2799	29.1728	28.8334	29.3291	29.0893	28.936	29.0111	29.1879	29.6235	29.2054	29.6918	29.6211	28.8513	28.1917	29.1377	29.1721	28.8692	29.1744	29.1408	28.9241	29.0551	28.882	29.0302	28.7551	28.1922	27.7647	27.4067	28.4637	28.812	28.6209	NaN	NaN	NaN	NaN	NaN	NaN	NaN
	28.4722	28.8592	29.0386	29.163	28.5147	29.0722	29.1082	28.9178	28.7992	NaN	28.2494	28.1754	28.9051	29.4111	28.1852	28.7351	28.1831	28.7856	28.7304	28.4566	28.7368	28.7961	29.0231	28.7027	28.3499	28.5609	29.1169	28.5671	28.9981	28.9768	29.1614	28.4286	28.5791	28.3211	NaN	28.7355	28.4159	28.182	28.7079	28.7751	29.2781	29.0832	28.3974	27.6355	NaN	28.3724	27.8707	28.1353	28.4198
	29.1497	29.1249	29.5039	29.0593	29.1242	29.2929	29.6449	29.1581	29.2635	28.5342	28.5991	28.214	28.7157	29.4602	28.9734	28.9395	28.9092	28.4877	29.0719	29.009	28.9899	29.3579	29.255	29.9655	28.7785	29.0166	29.286	29.7579	29.1444	28.7966	29.4986	28.7404	29.05	28.2311	28.8326	29.0677	28.4833	28.1794	29.0109	28.2975	28.9769	29.0034	27.2291	28.2191	27.8521	28.5886	28.637	28.3605	27.6842
	27.5778	NaN	28.5356	28.254	28.9744	28.2992	28.1217	28.0532	28.499	NaN	28.3922	28.5588	28.7543	28.3162	28.2122	27.9615	28.0147	28.1018	28.272	28.3239	28.5553	28.5141	28.4792	28.2957	28.2737	28.9105	27.9713	28.2766	NaN	28.5768	28.7721	28.8495	28.8008	28.3397	28.8314	28.4621	28.1646	28.3773	28.5581	28.4243	28.3713	28.4507	28.2907	27.2978	28.6822	28.6055	28.5932	NaN	NaN
	28.6	28.0967	NaN	28.7319	28.8186	28.6732	28.4133	28.5654	28.6701	28.9277	28.5153	27.8265	NaN	28.272	27.3681	28.3262	28.4058	28.7061	28.3721	27.8848	27.8428	28.1786	28.6546	28.38	28.2929	28.8623	28.5604	28.5751	29.3133	28.9426	28.7398	28.971	28.5932	28.6633	28.9431	29.3834	28.998	28.8957	29.0089	28.8946	28.6774	28.8577	28.1309	28.4545	28.6568	28.6554	28.9679	28.64	28.4904
	NaN	27.7497	28.0208	26.7633	NaN	27.7827	28.0918	NaN	NaN	NaN	26.92	25.8391	26.5254	27.3622	26.2708	26.6014	27.009	NaN	27.0371	26.5895	26.9508	26.4599	26.5919	26.7883	27.0258	26.3243	NaN	26.7796	NaN	27.0677	27.0716	27.5876	27.42	27.308	NaN	NaN	26.6674	NaN	26.811	26.6652	27.0153	NaN	NaN	NaN	NaN	NaN	26.841	27.3813	26.379
	NaN	29.2705	28.297	28.3596	27.8555	NaN	28.473	27.2767	26.8743	NaN	NaN	26.5219	26.7667	26.8145	27.2158	NaN	NaN	NaN	NaN	27.0241	NaN	27.1827	26.8703	28.1867	27.1156	NaN	26.9302	27.134	NaN	27.4791	NaN	NaN	NaN	26.4251	NaN	NaN	26.8281	NaN	27.0611	26.7809	27.3206	28.3032	NaN	NaN	NaN	NaN	26.408	NaN	NaN
	29.7832	31.9312	31.1869	31.015	31.0381	31.7012	30.5913	31.9949	31.4062	31.6576	31.9102	32.0244	30.885	31.9619	31.7489	31.8533	NaN	NaN	31.4206	32.1602	32.0807	31.5216	31.9965	32.1897	NaN	30.5477	32.1762	31.9564	32.0888	31.9132	32.0276	31.3024	31.7956	30.9413	32.1707	32.0931	31.6226	31.9311	31.5413	32.3955	32.2556	32.2524	31.7398	31.6785	31.8808	31.997	31.6149	31.8773	31.3238
	26.37	27.6481	28.8521	NaN	28.1417	NaN	29.3624	NaN	NaN	NaN	NaN	NaN	NaN	27.9019	27.0607	26.7173	27.4968	27.147	28.1676	27.537	27.8281	NaN	27.5843	27.7606	27.2267	27.3171	NaN	27.6767	27.3527	NaN	NaN	NaN	27.3649	NaN	NaN	NaN	27.636	NaN	27.1019	NaN	28.4663	27.8563	26.8769	26.7636	NaN	NaN	27.8341	27.501	26.5357
	27.4577	27.9343	27.8073	28.1322	28.0422	27.9537	28.1452	NaN	NaN	NaN	NaN	NaN	NaN	NaN	NaN	27.3139	27.6696	26.6315	NaN	27.8324	27.9172	27.8266	27.7151	27.9894	27.9036	NaN	27.9409	27.7995	NaN	NaN	NaN	NaN	NaN	NaN	NaN	NaN	NaN	NaN	NaN	NaN	NaN	NaN	NaN	NaN	NaN	NaN	27.1837	NaN	NaN
	NaN	27.9038	28.8104	NaN	29.4987	NaN	27.3906	29.3035	28.9488	28.8955	28.6576	28.6319	28.0702	28.5235	NaN	28.4038	27.7196	28.2711	28.2374	28.8044	28.5566	NaN	28.6855	29.6621	27.75	29.1208	29.1062	29.2976	29.5377	29.2254	29.0558	29.1949	28.3267	28.4347	29.3389	29.2344	28.683	28.523	29.3332	28.7007	29.0197	29.2878	28.7517	28.4649	28.7407	NaN	28.8407	28.5671	28.7724
	NaN	NaN	NaN	NaN	NaN	NaN	NaN	NaN	NaN	NaN	NaN	NaN	NaN	NaN	NaN	NaN	NaN	NaN	NaN	NaN	NaN	NaN	25.1441	NaN	NaN	NaN	NaN	NaN	NaN	NaN	NaN	NaN	NaN	NaN	NaN	NaN	NaN	NaN	NaN	NaN	NaN	NaN	NaN	NaN	NaN	NaN	NaN	NaN	NaN
	30.2482	30.271	31.08	30.8598	30.87	30.4296	30.6966	29.6039	29.7768	29.6718	29.3365	29.3366	30.1386	30.0354	30.423	30.4496	30.4698	30.4478	30.6082	30.5159	30.5985	30.5529	30.8839	31.3337	30.5779	30.1604	30.8981	31.347	30.2445	29.8256	30.1695	30.0182	29.8306	29.7891	29.8417	30.2897	29.6124	29.6226	29.7594	29.4377	30.1678	30.3482	29.2926	28.9441	29.372	29.8013	29.8075	28.9738	29.517
	NaN	NaN	25.8859	NaN	NaN	NaN	25.2672	NaN	NaN	NaN	NaN	NaN	NaN	NaN	NaN	NaN	NaN	NaN	NaN	NaN	NaN	NaN	NaN	NaN	NaN	NaN	NaN	NaN	NaN	NaN	NaN	NaN	NaN	NaN	NaN	NaN	NaN	NaN	NaN	NaN	NaN	NaN	NaN	NaN	NaN	NaN	NaN	NaN	NaN
	28.4386	29.1288	30.2541	28.1258	28.544	29.5316	30.5113	27.6251	27.8011	27.8114	28.1908	NaN	28.3641	28.2382	29.204	29.5307	29.711	29.1145	29.535	28.9534	29.2335	29.8325	29.5494	29.8591	29.3869	28.6627	29.5057	30.1421	28.6345	28.1631	28.1136	27.8348	28.5587	27.726	28.142	27.2149	29.4179	28.2169	28.7077	28.3173	29.3203	28.4935	NaN	NaN	NaN	27.5941	26.9466	27.7219	27.5945
	28.5825	29.9642	31.0678	29.9534	29.7004	29.436	30.4934	28.9753	29.4363	29.191	27.0646	29.2338	29.1347	29.55	29.5174	29.5192	29.5569	29.2825	29.834	29.7568	29.7254	29.879	29.8962	30.0623	29.6125	29.1309	30.0625	30.8125	29.9671	29.6888	29.7927	29.6438	29.5664	29.2003	29.8702	29.5858	29.2116	29.5735	29.6043	29.1873	29.7969	28.8032	27.9109	28.8135	28.8864	29.3821	29.5843	28.3301	28.3359
	30.0479	30.5867	30.7887	30.1852	29.9272	28.8205	30.7218	NaN	29.1978	NaN	NaN	NaN	29.4481	29.8468	30.1753	30.0762	29.6233	29.7066	30.0164	30.2405	29.8305	30.1333	30.2054	30.2299	30.2454	29.4744	30.2072	30.572	28.6251	29.5482	NaN	28.1611	28.5503	28.589	NaN	NaN	28.3456	29.0127	29.526	28.9992	29.054	29.2119	NaN	NaN	NaN	NaN	NaN	28.1367	NaN
	28.2234	28.8556	29.1154	NaN	29.1626	28.8585	28.7736	28.2434	28.3189	28.5207	NaN	NaN	28.7854	29.0517	28.5785	28.8096	28.7193	28.6281	29.3703	29.4116	28.7735	28.6676	28.4656	29.3676	29.2075	28.4382	29.0042	29.8476	28.2425	28.0603	28.7044	28.3047	28.5429	27.9158	NaN	28.376	28.3945	28.3452	28.654	28.9078	29.3549	28.3821	NaN	28.0856	NaN	28.1222	28.5511	28.0743	NaN
	29.246	30.0704	29.7407	29.3902	29.2634	NaN	30.0076	28.2849	27.7171	27.5327	28.4193	29.0192	28.8115	28.7491	28.4235	29.1578	28.7205	29.0053	29.0362	28.6337	28.8333	28.4987	28.9957	28.1783	29.0764	28.6392	28.5533	29.0637	28.8012	29.4152	28.7928	28.4475	28.7098	28.4678	28.3091	29.0034	28.2994	28.6378	28.966	28.5858	28.6139	28.8007	27.9657	28.8152	28.9043	29.0971	28.9744	29.0136	28.8388
	29.8435	30.136	29.9208	30.1652	30.0162	29.4862	30.0153	29.2762	29.7772	29.096	28.6981	27.9447	29.829	30.3094	29.7042	30.0321	29.8881	30.0965	30.2782	30.2773	30.0506	30.294	30.1385	30.6213	30.3548	29.5895	30.0877	30.4277	28.726	30.0874	29.5007	28.3547	29.8474	28.964	29.4386	29.1572	28.9545	29.1069	29.6605	29.4643	30.5082	30.0883	NaN	NaN	NaN	NaN	28.0147	NaN	27.7487
	28.5938	28.5576	30.0009	29.3464	29.7849	29.1801	29.6696	NaN	27.3933	NaN	NaN	NaN	NaN	27.1464	28.84	29.6865	29.2088	29.4165	29.6776	29.5199	29.3632	29.003	30.1046	30.2458	29.8055	29.3701	29.4268	30.7694	NaN	28.7855	NaN	28.0758	28.313	NaN	NaN	NaN	NaN	NaN	NaN	27.6884	29.1479	NaN	NaN	NaN	NaN	NaN	NaN	NaN	27.2837
	31.3515	31.5516	31.8163	31.6557	31.5092	31.2234	31.4981	30.8654	30.691	31.1261	30.9194	30.8291	30.8262	31.0085	30.7964	30.9382	31.0271	31.0137	31.4897	31.0342	30.7978	31.033	31.4677	31.1497	31.3015	31.3989	31.2314	31.2404	31.3006	31.0039	30.7178	31.1558	30.8322	30.9028	30.7599	31.1446	31.0278	30.8997	30.7233	30.8519	30.8437	31.3232	30.8936	30.7061	30.97	31.1648	31.1059	30.9582	31.1188
	NaN	NaN	NaN	NaN	NaN	NaN	NaN	NaN	NaN	NaN	NaN	NaN	NaN	NaN	NaN	NaN	NaN	NaN	NaN	NaN	NaN	NaN	NaN	NaN	25.6356	NaN	NaN	NaN	NaN	NaN	NaN	NaN	NaN	NaN	NaN	NaN	NaN	NaN	NaN	NaN	NaN	NaN	NaN	NaN	NaN	NaN	NaN	NaN	NaN
	31.9329	31.4544	31.3269	30.6752	30.6509	31.3549	30.6809	32.3196	30.986	30.6479	30.7311	30.3578	30.6767	31.0725	30.965	30.7194	30.8989	31.2148	30.7634	30.7647	30.6913	31.0757	31.1858	31.3571	31.5266	30.9156	31.0723	30.867	31.5587	30.7625	30.3597	30.2333	30.8263	31.0654	31.7281	31.1898	30.7721	30.4726	29.4254	30.9029	30.6492	31.2859	31.1362	31.2025	30.6438	29.312	30.4058	31.2518	30.7639
	NaN	NaN	NaN	NaN	NaN	NaN	NaN	NaN	NaN	NaN	NaN	NaN	NaN	NaN	NaN	NaN	NaN	NaN	NaN	25.3723	NaN	NaN	NaN	NaN	NaN	NaN	NaN	NaN	NaN	NaN	NaN	NaN	NaN	NaN	NaN	NaN	NaN	NaN	NaN	NaN	NaN	NaN	NaN	NaN	NaN	NaN	NaN	NaN	NaN
	30.9828	31.0368	31.2978	31.5565	31.3936	31.5227	31.0156	30.7864	31.3618	31.2094	31.504	31.7012	31.465	31.4846	31.4536	31.2771	31.5299	31.1164	31.409	31.4604	31.4253	31.1718	31.234	31.0636	31.0516	31.1142	31.4636	31.1835	31.5166	31.0947	31.6546	31.1472	31.4804	31.4396	31.2191	31.4947	31.4668	31.5541	31.5575	31.585	31.8547	31.5806	31.0599	31.4622	31.6774	31.7436	31.5917	31.485	31.3184
	NaN	NaN	NaN	NaN	NaN	NaN	NaN	NaN	NaN	NaN	NaN	NaN	NaN	NaN	NaN	25.2414	NaN	NaN	NaN	NaN	NaN	NaN	NaN	NaN	NaN	NaN	NaN	25.4413	NaN	NaN	NaN	NaN	NaN	NaN	NaN	NaN	NaN	NaN	NaN	NaN	NaN	NaN	NaN	NaN	NaN	NaN	NaN	NaN	NaN
	NaN	NaN	NaN	NaN	NaN	NaN	NaN	NaN	NaN	NaN	NaN	NaN	NaN	NaN	NaN	NaN	NaN	NaN	NaN	NaN	NaN	NaN	NaN	24.8192	NaN	NaN	NaN	NaN	NaN	NaN	NaN	NaN	NaN	NaN	NaN	NaN	NaN	NaN	NaN	NaN	NaN	NaN	NaN	NaN	NaN	NaN	NaN	NaN	NaN
	NaN	NaN	27.2602	26.7309	26.7488	NaN	27.2685	NaN	NaN	NaN	NaN	NaN	NaN	NaN	26.6091	27.1082	26.7446	26.1717	26.2953	27.328	26.3744	26.5774	26.5871	26.2673	26.055	27.0546	26.604	26.8972	NaN	NaN	NaN	NaN	NaN	NaN	NaN	NaN	NaN	NaN	NaN	NaN	NaN	NaN	NaN	NaN	NaN	NaN	NaN	NaN	NaN
	NaN	NaN	26.3118	26.5013	26.5401	NaN	NaN	NaN	NaN	NaN	NaN	NaN	NaN	NaN	25.7637	NaN	NaN	26.6031	26.2587	26.745	26.3869	NaN	NaN	26.8762	NaN	26.4479	27.1498	26.6824	NaN	NaN	NaN	NaN	NaN	NaN	NaN	NaN	NaN	NaN	28.6795	NaN	NaN	NaN	NaN	NaN	NaN	28.6463	NaN	NaN	NaN
	28.8011	27.7696	28.878	27.7626	27.8123	27.9956	28.7416	32.0553	28.0629	28.0352	27.5163	27.4273	26.4068	28.4113	28.7476	28.2755	28.4927	29.2134	28.489	28.5163	28.3256	28.4182	28.9066	28.9181	29.4235	28.7551	28.5878	28.702	29.0281	28.6361	28.3721	28.509	29.6396	28.8792	30.4872	29.0597	28.5683	28.49	28.6925	29.2375	26.657	29.1059	29.6314	29.565	28.4695	28.7316	28.2831	28.9178	28.8542
	NaN	NaN	NaN	NaN	NaN	NaN	NaN	NaN	NaN	NaN	NaN	NaN	NaN	NaN	NaN	NaN	NaN	NaN	26.7653	NaN	NaN	NaN	NaN	27.4345	25.7505	NaN	NaN	NaN	NaN	NaN	NaN	NaN	NaN	NaN	NaN	NaN	NaN	NaN	NaN	NaN	NaN	NaN	NaN	NaN	NaN	NaN	NaN	NaN	NaN
	30.8558	31.5537	30.4475	30.5915	29.9041	30.4679	30.297	29.9839	28.4486	30.2617	NaN	NaN	28.3315	29.8955	31.2835	31.055	30.9188	30.5535	31.1954	31.0566	30.7018	31.501	30.8448	30.9964	30.5962	29.9373	31.4492	30.9015	NaN	30.2125	NaN	29.7985	NaN	29.3278	30.2935	29.7372	29.141	29.7553	30.1961	30.0358	NaN	NaN	29.597	30.0924	NaN	29.971	NaN	NaN	29.6678
	31.7827	31.6294	31.4834	31.5934	31.5389	31.1084	31.5441	31.2805	31.2199	30.806	30.6081	30.8709	31.0302	30.9942	32.183	32.1175	31.7984	31.7552	32.2741	31.8655	31.6611	32.0506	31.856	31.9556	31.0717	31.4166	32.4628	32.0995	31.7202	31.3885	31.6194	31.2255	31.2593	30.9113	31.4947	31.3847	31.0126	31.1219	31.775	31.5379	31.666	31.5522	31.1255	30.7905	30.8623	31.8317	30.8989	31.0016	31.0417
	26.2275	27.7662	28.6948	27.5079	27.1716	26.9467	28.4542	27.3493	NaN	NaN	NaN	NaN	27.0374	28.4706	26.6791	27.4225	27.2822	27.6101	27.5106	27.8222	28.6621	27.936	28.0231	27.8433	27.6187	26.6976	27.3195	28.1536	27.5705	28.0493	NaN	NaN	27.3455	NaN	28.0129	27.5471	27.1786	NaN	27.1937	27.1134	27.6668	26.861	NaN	NaN	NaN	NaN	NaN	NaN	NaN
	29.2056	30.1456	30.992	29.4626	29.6921	29.7869	31.0106	28.4199	28.3699	NaN	NaN	NaN	28.6365	29.0195	30.0593	29.688	29.2944	29.6865	30.2852	30.1746	29.841	30.3649	30.1123	30.1416	30.0714	29.1831	30.3514	30.8576	28.5485	28.9142	28.2877	28.484	29.2633	28.7091	29.5296	28.6037	28.0507	28.2889	28.2722	28.6226	29.6303	29.0014	27.3958	26.7008	NaN	27.9178	NaN	26.9676	27.3009
	NaN	NaN	27.4532	NaN	NaN	NaN	NaN	NaN	NaN	NaN	NaN	NaN	NaN	NaN	27.3302	26.8281	27.0319	26.8075	NaN	26.7585	27.5475	27.4089	26.3264	NaN	NaN	NaN	26.6377	27.4204	NaN	NaN	NaN	NaN	NaN	NaN	NaN	NaN	NaN	NaN	NaN	NaN	NaN	NaN	NaN	NaN	NaN	NaN	NaN	NaN	NaN
	30.1964	30.0266	30.8186	30.1924	30.5993	30.503	30.1914	29.423	29.7316	30.0479	28.997	NaN	NaN	29.2422	29.931	30.3602	30.2164	29.8097	30.272	30.642	30.4974	30.9244	30.5044	30.6639	29.9913	30.1978	30.5319	30.6195	28.686	29.4852	28.994	29.4942	29.5133	29.4764	29.5522	28.7028	28.9641	29.0183	30.1001	29.4436	29.9567	29.905	29.7958	29.2892	28.9859	29.7998	29.0938	29.3573	29.8339
	26.5849	28.2287	29.297	28.6492	28.5683	27.4934	28.3547	27.6484	27.9846	NaN	NaN	NaN	NaN	28.0643	27.1898	27.5993	27.7275	27.3883	28.0736	27.7754	27.6357	27.3833	28.1656	28.5402	28.1817	27.562	28.0617	28.0752	28.0247	27.0212	28.148	NaN	27.5627	27.8226	28.1494	28.0081	NaN	NaN	NaN	NaN	NaN	NaN	NaN	27.3199	NaN	NaN	NaN	27.5608	NaN
	27.6737	28.3043	27.9725	27.6378	27.6251	27.2107	27.8781	28.0023	NaN	27.148	NaN	NaN	27.9646	28.0411	27.1496	27.2752	27.3165	27.0624	27.5245	27.2935	NaN	27.1805	27.4514	28.338	27.5758	27.1493	27.255	28.202	27.2364	NaN	NaN	NaN	NaN	NaN	28.0049	NaN	NaN	NaN	NaN	27.218	NaN	27.6254	NaN	NaN	NaN	NaN	NaN	NaN	NaN
	27.9058	28.9265	28.9358	28.7005	28.2932	28.6148	28.906	28.2421	28.5291	27.1567	27.3312	NaN	27.8733	27.8809	27.3094	27.9371	28.1497	27.8637	28.6391	28.2725	28.5065	28.4886	28.7845	28.7057	28.3259	27.8609	27.7091	29.0123	26.3974	27.4994	27.8613	NaN	27.9532	NaN	27.2358	27.1936	26.4175	28.0205	26.7895	27.0028	28.112	27.9602	NaN	NaN	NaN	NaN	NaN	NaN	NaN
	NaN	NaN	26.9111	27.2033	NaN	NaN	26.3023	NaN	NaN	NaN	NaN	NaN	NaN	NaN	25.6705	26.8654	26.8149	26.4785	26.5559	26.1071	26.4258	26.4828	26.9916	27.4507	26.4562	27.0132	26.5456	26.0432	NaN	26.7358	NaN	NaN	27.0431	NaN	NaN	NaN	NaN	NaN	NaN	NaN	27.022	NaN	NaN	NaN	NaN	NaN	NaN	NaN	NaN
	28.2654	28.5206	29.0495	28.7754	28.6312	28.4539	28.0843	29.1543	29.2967	28.3166	NaN	28.7214	28.6902	28.3448	27.4461	28.0889	28.1144	27.878	27.8486	28.5722	28.8382	28.6214	28.227	28.5828	28.0425	27.5731	27.8042	29.1529	27.3179	NaN	NaN	NaN	NaN	27.8865	NaN	NaN	NaN	NaN	NaN	27.3957	28.1319	NaN	NaN	NaN	NaN	NaN	NaN	27.7018	NaN
	26.8191	27.644	28.2332	27.7685	27.389	27.2729	27.7583	NaN	NaN	NaN	NaN	NaN	NaN	NaN	26.7153	27.0387	27.069	26.8647	27.5009	26.7154	27.2167	27.227	27.336	27.6738	27.0528	26.7094	26.7477	27.8419	NaN	27.1533	NaN	NaN	NaN	NaN	NaN	NaN	26.9697	NaN	NaN	NaN	26.8697	27.848	NaN	NaN	NaN	NaN	NaN	NaN	NaN
	NaN	NaN	27.8127	27.0998	27.1398	NaN	NaN	NaN	NaN	NaN	NaN	NaN	NaN	27.8741	26.187	27.2076	26.5978	27.0013	26.8741	27.2427	27.6372	27.1711	27.2679	27.5014	27.044	26.9816	NaN	27.165	NaN	NaN	NaN	NaN	NaN	NaN	NaN	NaN	NaN	NaN	NaN	NaN	NaN	NaN	NaN	NaN	NaN	NaN	NaN	NaN	NaN
	NaN	27.5376	27.5049	27.1966	27.0311	NaN	27.6325	NaN	NaN	NaN	NaN	NaN	NaN	NaN	NaN	27.261	NaN	26.7044	27.9329	26.8374	27.3509	27.3997	27.4448	NaN	27.3593	26.8367	26.6632	27.8905	NaN	NaN	NaN	NaN	NaN	NaN	NaN	NaN	NaN	NaN	NaN	NaN	NaN	NaN	NaN	NaN	NaN	NaN	NaN	NaN	NaN
	NaN	NaN	28.5998	NaN	28.1073	27.3618	NaN	NaN	NaN	NaN	NaN	NaN	NaN	NaN	NaN	27.5415	27.5656	27.8176	27.791	27.5941	28.0397	27.9176	27.6644	NaN	27.6477	NaN	27.6011	27.6322	NaN	NaN	NaN	NaN	NaN	NaN	NaN	NaN	NaN	NaN	27.816	NaN	NaN	NaN	NaN	NaN	NaN	NaN	NaN	NaN	NaN
	NaN	NaN	28.52	28.4701	27.7203	28.8871	28.1656	27.8327	NaN	27.5743	NaN	NaN	NaN	NaN	27.3495	NaN	NaN	28.2474	28.0502	27.5222	27.8831	NaN	28.2085	27.8707	27.6486	28.0708	27.5191	28.1454	28.6479	27.4192	28.4224	NaN	28.4191	NaN	28.3703	27.9432	NaN	NaN	NaN	NaN	NaN	NaN	NaN	28.0596	NaN	NaN	NaN	28.1911	NaN
	NaN	NaN	26.9622	26.8428	27.3005	NaN	27.0915	NaN	NaN	NaN	NaN	NaN	NaN	NaN	NaN	26.6665	NaN	26.1624	26.0435	26.8553	NaN	26.794	26.6168	26.9509	NaN	26.7075	26.98	26.481	NaN	NaN	NaN	NaN	NaN	NaN	NaN	NaN	NaN	NaN	NaN	NaN	NaN	NaN	NaN	NaN	NaN	NaN	NaN	NaN	NaN
	NaN	27.4184	28.0869	27.3422	NaN	NaN	27.6496	27.0318	NaN	NaN	NaN	NaN	NaN	27.5871	26.447	27.0543	25.7748	27.2773	27.6457	27.0436	26.7005	26.5541	27.1385	27.2695	27.6459	26.3592	26.9404	26.6832	NaN	27.5767	NaN	NaN	26.9152	27.263	NaN	NaN	26.7524	26.9437	26.5022	26.4261	27.4178	NaN	NaN	NaN	NaN	NaN	NaN	NaN	NaN
	NaN	27.5708	27.2559	NaN	NaN	NaN	27.7393	26.1842	NaN	NaN	NaN	NaN	26.3505	26.9882	25.8388	NaN	26.427	26.1632	26.2298	26.8214	26.0852	26.8206	26.939	27.2399	25.7793	NaN	26.4472	26.2686	26.2984	25.3143	27.0375	NaN	26.8072	26.5117	NaN	NaN	26.2659	25.9046	NaN	NaN	26.612	NaN	NaN	NaN	NaN	NaN	NaN	NaN	26.7681
	27.9493	28.6841	28.72	29.0561	28.7923	28.4515	28.8343	27.9448	NaN	NaN	NaN	NaN	NaN	29.0368	27.4516	28.2172	27.8924	28.0857	28.5109	28.026	28.4884	28.3163	28.5697	28.5558	28.1173	28.0513	28.1306	28.5284	28.4072	27.6006	NaN	NaN	28.0362	27.7268	NaN	NaN	NaN	27.974	28.0106	28.1731	28.7302	28.3937	NaN	NaN	NaN	NaN	NaN	NaN	NaN
	NaN	NaN	28.1385	26.8327	27.631	26.924	27.6111	NaN	NaN	NaN	NaN	NaN	NaN	NaN	26.8323	27.1135	26.5663	27.1736	27.3537	26.9943	26.5923	26.9838	27.2955	27.5748	NaN	NaN	26.613	27.7164	NaN	NaN	NaN	NaN	NaN	NaN	NaN	NaN	NaN	NaN	NaN	NaN	NaN	NaN	NaN	NaN	NaN	NaN	NaN	NaN	NaN
	26.3478	NaN	26.9702	NaN	26.4871	26.6064	NaN	NaN	NaN	NaN	NaN	NaN	NaN	NaN	26.5918	26.179	NaN	25.9466	NaN	26.0896	26.6644	26.0331	25.4287	26.2889	26.4424	NaN	25.7218	27.2096	NaN	NaN	25.2599	NaN	NaN	NaN	NaN	NaN	NaN	NaN	NaN	NaN	24.6813	NaN	NaN	NaN	NaN	NaN	NaN	NaN	NaN
	27.4693	28.761	28.0013	27.8674	27.7239	27.7495	27.2662	NaN	26.7205	NaN	NaN	NaN	NaN	27.9781	27.4698	28.3898	28.1032	27.8558	27.6253	28.5103	28.5714	28.5383	28.7637	28.7643	27.9255	27.5113	28.1936	29.3042	NaN	26.7299	27.3206	NaN	28.7989	NaN	NaN	NaN	NaN	27.4936	NaN	NaN	28.503	NaN	NaN	NaN	NaN	NaN	NaN	NaN	NaN
	28.5051	29.0899	29.6658	28.7945	29.0006	28.5292	29.5664	27.5041	28.3443	28.019	27.993	27.9154	28.5302	28.6061	28.7076	29.2065	28.9433	28.8864	29.4559	28.832	29.1523	28.9087	29.4786	29.6548	28.9971	27.72	28.6197	29.2633	28.936	28.8631	28.3391	NaN	NaN	28.3455	28.6733	26.8795	28.8354	28.4092	28.4477	28.6828	29.4963	28.3108	NaN	27.05	28.3455	28.6428	27.602	27.6549	27.3395
	28.4682	28.353	29.6443	29.0256	28.2755	28.1538	28.3893	NaN	NaN	NaN	NaN	NaN	NaN	NaN	27.9661	28.6413	28.2866	28.2763	NaN	28.7461	28.1242	28.5249	28.9607	28.0852	28.9769	NaN	28.506	28.5459	27.6443	27.9652	28.0719	NaN	NaN	NaN	NaN	NaN	27.3042	NaN	NaN	28.0838	28.0294	NaN	NaN	NaN	28.0743	NaN	NaN	NaN	NaN
	NaN	NaN	NaN	NaN	NaN	NaN	NaN	NaN	NaN	NaN	NaN	NaN	NaN	NaN	NaN	NaN	NaN	NaN	NaN	24.9612	25.9073	NaN	26.1903	NaN	NaN	NaN	26.0628	NaN	NaN	NaN	NaN	NaN	NaN	NaN	NaN	NaN	NaN	NaN	NaN	NaN	NaN	NaN	NaN	NaN	NaN	NaN	NaN	NaN	NaN
	NaN	NaN	27.3556	NaN	NaN	NaN	NaN	NaN	NaN	NaN	NaN	NaN	NaN	NaN	NaN	NaN	NaN	NaN	NaN	NaN	NaN	26.674	27.2425	NaN	NaN	NaN	NaN	NaN	NaN	NaN	NaN	NaN	NaN	NaN	NaN	NaN	NaN	NaN	NaN	NaN	NaN	NaN	NaN	NaN	NaN	NaN	NaN	NaN	NaN
	NaN	NaN	NaN	NaN	NaN	NaN	27.2466	NaN	NaN	NaN	NaN	NaN	NaN	NaN	NaN	NaN	NaN	NaN	NaN	NaN	27.1394	27.2024	NaN	NaN	NaN	NaN	NaN	27.9736	NaN	NaN	NaN	NaN	NaN	NaN	NaN	NaN	NaN	NaN	NaN	NaN	NaN	NaN	NaN	NaN	NaN	NaN	NaN	NaN	NaN
	NaN	NaN	29.4903	NaN	28.8493	NaN	NaN	NaN	NaN	NaN	NaN	NaN	NaN	NaN	NaN	28.274	28.1509	NaN	27.514	28.4084	27.7587	27.9357	28.1143	28.7095	28.3699	NaN	28.5816	28.5395	NaN	NaN	NaN	NaN	NaN	NaN	NaN	NaN	NaN	NaN	NaN	NaN	NaN	NaN	NaN	NaN	NaN	NaN	NaN	NaN	NaN
	NaN	NaN	27.7069	NaN	NaN	NaN	26.5909	NaN	NaN	NaN	NaN	NaN	NaN	27.1311	NaN	26.5008	25.8301	27.8048	26.899	26.4371	26.1923	26.5938	26.2993	26.0717	NaN	NaN	26.0169	25.6241	NaN	NaN	NaN	NaN	NaN	NaN	NaN	NaN	NaN	NaN	NaN	NaN	NaN	NaN	NaN	NaN	NaN	NaN	NaN	NaN	NaN
	NaN	NaN	NaN	NaN	NaN	NaN	NaN	NaN	NaN	NaN	NaN	NaN	NaN	NaN	NaN	NaN	NaN	NaN	NaN	NaN	NaN	NaN	NaN	NaN	NaN	NaN	NaN	26.0314	NaN	NaN	NaN	NaN	NaN	NaN	NaN	NaN	NaN	NaN	NaN	NaN	NaN	NaN	NaN	NaN	NaN	NaN	NaN	NaN	NaN
	26.9895	27.6296	28.9182	28.6291	27.5289	27.2256	28.4883	NaN	NaN	NaN	27.4789	NaN	NaN	NaN	26.1261	26.4291	NaN	27.1276	26.8974	26.9149	27.4702	26.9363	26.7486	NaN	27.1949	NaN	NaN	27.8106	NaN	27.8766	27.6937	27.6733	27.9088	27.3265	NaN	NaN	NaN	NaN	NaN	NaN	NaN	NaN	NaN	NaN	NaN	27.6136	28.2361	NaN	27.8718
	NaN	NaN	NaN	24.2036	NaN	NaN	NaN	NaN	NaN	NaN	NaN	NaN	NaN	NaN	NaN	NaN	NaN	NaN	NaN	NaN	NaN	NaN	NaN	NaN	NaN	NaN	NaN	NaN	NaN	NaN	NaN	NaN	NaN	NaN	NaN	NaN	NaN	NaN	NaN	NaN	NaN	NaN	NaN	NaN	NaN	NaN	NaN	NaN	NaN
	28.13	29.2908	29.402	29.2915	28.9765	27.1109	29.4869	NaN	27.7229	NaN	NaN	NaN	NaN	27.7121	28.0985	29.2775	29.0428	29.2219	29.5061	29.481	28.7195	29.4263	29.8107	30.1245	29.1791	28.6958	29.1593	29.6736	NaN	27.6144	27.9052	NaN	28.0899	NaN	27.5968	27.7686	NaN	27.3653	27.5437	27.5683	28.2008	28.1276	NaN	NaN	NaN	NaN	NaN	NaN	27.4955
	29.7314	29.3998	29.9521	29.3162	29.7402	29.4305	30.548	29.533	30.0625	29.2968	NaN	29.6911	29.316	30.2232	29.6247	29.8254	29.8057	29.7354	29.9532	29.7807	29.815	30.0409	30.2544	30.4284	29.9083	29.8798	29.9289	29.9702	29.6729	29.6721	29.5299	29.4147	29.8305	29.0905	29.0804	29.5522	29.8366	29.5645	29.3016	29.6813	30.5858	29.5607	28.0418	28.6853	27.0656	28.535	29.248	27.5119	29.4317
	29.1711	29.9347	29.3988	29.1802	29.4982	29.6424	29.1084	NaN	NaN	NaN	NaN	NaN	26.804	26.7941	28.8311	29.018	29.1046	28.5723	29.1969	28.7691	28.9491	29.1002	29.252	29.5868	28.6958	28.6508	28.832	29.2857	NaN	NaN	NaN	NaN	NaN	NaN	NaN	NaN	NaN	NaN	NaN	NaN	27.64	28.3856	NaN	NaN	NaN	NaN	NaN	NaN	NaN
	28.8793	30.0808	29.0005	29.4754	28.906	29.5366	29.0913	28.8054	29.0548	NaN	NaN	NaN	NaN	28.5657	28.933	29.248	28.9948	28.879	28.9152	29.5705	29.2278	29.6609	29.9527	29.9033	29.6185	28.4852	29.7001	30.3509	26.896	26.8831	28.8478	NaN	NaN	27.107	28.0675	28.0015	NaN	NaN	28.1194	26.9991	28.7186	28.4801	NaN	NaN	NaN	NaN	NaN	NaN	NaN
	28.2756	29.3674	30.0325	29.4273	29.9649	28.9316	29.7644	28.3482	28.3394	NaN	NaN	NaN	27.6747	28.0157	28.9326	29.3013	29.3461	29.1738	29.3447	29.7147	29.7978	29.4221	29.8701	29.8011	29.1852	29.2927	29.6215	30.0575	NaN	28.589	28.8203	NaN	28.5666	NaN	NaN	NaN	NaN	26.8747	27.5312	28.3654	29.2127	27.024	NaN	NaN	NaN	NaN	NaN	NaN	NaN
	28.2066	28.3868	28.2371	27.4153	28.3957	28.6413	28.1556	NaN	NaN	NaN	NaN	NaN	NaN	NaN	27.1965	27.7766	27.7391	27.377	27.8655	27.7962	27.6129	27.8269	28.2421	28.1089	27.6701	27.9208	27.9312	27.4941	NaN	NaN	NaN	NaN	NaN	NaN	NaN	NaN	NaN	NaN	NaN	NaN	NaN	NaN	NaN	NaN	NaN	NaN	NaN	NaN	NaN
	NaN	28.4956	28.2453	NaN	NaN	27.5522	27.9304	NaN	NaN	NaN	NaN	NaN	NaN	NaN	27.6107	27.7058	27.2912	27.5099	28.1508	27.5876	27.7306	28.2021	27.7641	28.5267	27.9213	27.3525	27.3821	27.986	NaN	NaN	NaN	NaN	NaN	NaN	NaN	NaN	NaN	NaN	NaN	NaN	NaN	NaN	NaN	NaN	NaN	NaN	NaN	NaN	NaN
	NaN	NaN	NaN	NaN	NaN	NaN	NaN	NaN	NaN	NaN	NaN	NaN	NaN	NaN	NaN	NaN	NaN	NaN	NaN	NaN	NaN	NaN	NaN	NaN	NaN	NaN	NaN	NaN	NaN	NaN	NaN	NaN	NaN	26.103	NaN	NaN	NaN	NaN	26.1699	NaN	NaN	NaN	NaN	NaN	NaN	NaN	NaN	NaN	NaN
	32.4047	32.2226	32.1753	32.0282	32.2412	32.1805	32.0307	32.3127	32.1823	32.323	32.286	32.6324	32.4636	32.2791	32.4343	32.5969	32.3788	32.3335	32.401	32.3262	32.449	32.0206	32.1126	31.9714	32.3879	32.1918	31.9271	31.9859	32.3259	32.2394	32.2886	32.4287	32.0638	32.0508	32.033	31.9762	32.1882	32.4585	32.8844	32.4986	32.2991	31.9805	32.1948	32.1188	32.3195	32.7952	32.2973	32.1802	32.1051
	31.322	31.4585	31.1295	31.3981	31.1914	31.1784	31.411	31.0809	31.3885	31.5213	31.5657	31.6312	31.4489	31.2641	31.2103	31.6831	31.2427	31.1904	31.5103	31.3922	31.4376	31.0079	31.3702	31.05	31.019	31.4159	31.4072	31.1969	30.8015	31.1056	30.8201	31.0332	30.9135	31.2068	30.9239	31.16	31.1803	31.2505	31.5809	31.1429	31.2779	31.5422	31.2147	31.3073	31.2593	31.4143	30.8542	31.3865	31.0183
	NaN	NaN	22.6353	NaN	NaN	NaN	NaN	NaN	NaN	NaN	NaN	NaN	NaN	NaN	NaN	NaN	NaN	NaN	NaN	NaN	NaN	NaN	NaN	NaN	NaN	NaN	NaN	NaN	NaN	NaN	NaN	NaN	NaN	NaN	NaN	NaN	NaN	NaN	NaN	NaN	NaN	NaN	NaN	NaN	NaN	NaN	NaN	NaN	NaN
	NaN	NaN	NaN	NaN	NaN	NaN	NaN	NaN	NaN	NaN	NaN	NaN	NaN	NaN	26.1425	25.5868	NaN	NaN	NaN	NaN	NaN	NaN	NaN	NaN	NaN	NaN	NaN	NaN	NaN	NaN	NaN	NaN	NaN	NaN	NaN	NaN	NaN	NaN	NaN	NaN	NaN	NaN	NaN	NaN	NaN	NaN	NaN	NaN	NaN
	29.678	28.3356	29.2496	29.1004	29.1892	27.202	28.8891	30.0097	29.0025	NaN	28.4872	27.2828	27.9376	28.5588	30.0567	29.9704	29.793	30.6768	29.6845	29.7666	30.1935	29.7597	29.6084	29.9404	30.5592	29.5646	29.7483	29.6246	29.6109	28.94	29.3629	30.1953	29.6686	29.7714	29.8755	29.2163	29.2696	29.9153	30.3249	29.9453	29.8307	30.3772	29.5473	28.8471	29.645	30.3293	29.559	29.5356	29.8452
	NaN	NaN	26.116	25.8702	NaN	NaN	26.2409	NaN	NaN	NaN	NaN	NaN	NaN	NaN	NaN	26.3671	26.0484	25.6033	NaN	26.1287	NaN	25.703	NaN	NaN	NaN	26.2627	26.1989	25.7406	NaN	NaN	NaN	NaN	NaN	NaN	NaN	NaN	NaN	NaN	NaN	NaN	NaN	NaN	NaN	NaN	NaN	NaN	NaN	NaN	NaN
	NaN	NaN	NaN	NaN	NaN	NaN	NaN	NaN	NaN	NaN	NaN	NaN	NaN	NaN	25.915	26.0755	NaN	25.7525	25.8203	25.268	NaN	25.5288	25.6833	25.7045	NaN	26.1818	NaN	25.4908	NaN	NaN	NaN	27.1561	NaN	NaN	NaN	NaN	NaN	NaN	NaN	NaN	NaN	NaN	NaN	NaN	NaN	NaN	NaN	NaN	NaN
	NaN	28.349	28.0538	28.3796	28.1819	NaN	27.9227	NaN	NaN	NaN	NaN	NaN	NaN	NaN	27.8726	27.6319	28.1522	27.1345	27.8507	28.097	27.6975	27.9215	27.3013	27.1544	27.4208	NaN	27.8178	27.2398	NaN	NaN	NaN	NaN	NaN	NaN	NaN	NaN	28.5187	NaN	NaN	26.6393	NaN	NaN	27.9724	NaN	28.1899	NaN	NaN	NaN	NaN
	NaN	NaN	NaN	NaN	NaN	NaN	NaN	NaN	26.0841	NaN	NaN	26.1461	26.1866	NaN	24.5375	25.0871	NaN	NaN	NaN	24.427	NaN	NaN	NaN	NaN	NaN	NaN	25.9579	25.9183	NaN	NaN	NaN	NaN	NaN	NaN	NaN	NaN	NaN	NaN	NaN	NaN	NaN	NaN	NaN	NaN	NaN	NaN	NaN	NaN	NaN
	33.8835	33.5642	33.9355	33.8527	34.1002	33.9584	33.9063	33.1457	33.8499	33.9332	33.9558	34.4255	33.9567	33.9215	33.4566	33.8093	33.6956	33.6269	34.064	33.9472	33.4051	33.6638	33.9177	33.6988	33.9288	34.371	34.0886	33.7684	32.935	33.2067	33.2246	33.1111	33.2983	33.2609	33.4029	32.9982	33.2459	33.2956	33.193	33.5691	33.1994	33.108	33.0002	33.3008	33.1747	32.9943	33.359	33.5068	33.3619
	26.5396	NaN	26.6127	NaN	NaN	NaN	NaN	27.3058	NaN	NaN	NaN	NaN	NaN	NaN	26.7054	NaN	NaN	26.7459	NaN	26.72	NaN	NaN	26.2224	NaN	26.6046	NaN	NaN	26.4712	26.4972	NaN	NaN	NaN	26.8577	NaN	27.2477	NaN	NaN	NaN	NaN	26.1373	27.6228	NaN	26.676	26.3096	NaN	NaN	NaN	NaN	26.3675
	NaN	NaN	NaN	NaN	NaN	NaN	NaN	NaN	NaN	NaN	NaN	NaN	NaN	NaN	NaN	NaN	NaN	NaN	NaN	NaN	NaN	NaN	NaN	NaN	NaN	NaN	NaN	25.8517	NaN	NaN	NaN	NaN	NaN	NaN	NaN	NaN	NaN	NaN	NaN	NaN	NaN	NaN	NaN	NaN	NaN	NaN	NaN	NaN	NaN
	NaN	NaN	NaN	NaN	NaN	NaN	NaN	NaN	NaN	NaN	NaN	NaN	NaN	NaN	24.8305	NaN	NaN	NaN	NaN	NaN	NaN	NaN	NaN	NaN	NaN	NaN	NaN	NaN	NaN	NaN	NaN	NaN	NaN	NaN	NaN	NaN	NaN	NaN	NaN	NaN	NaN	NaN	NaN	NaN	NaN	NaN	NaN	NaN	NaN
	29.4683	29.4725	28.8117	29.0983	29.1655	28.4369	28.0387	28.158	28.5446	NaN	NaN	NaN	NaN	NaN	29.549	29.4507	29.5838	29.2324	29.4079	29.2133	28.7996	29.9043	29.2134	29.0247	29.2046	27.7249	29.7692	29.6885	NaN	28.1721	NaN	NaN	28.2374	NaN	NaN	NaN	NaN	NaN	28.8694	28.6108	28.4542	28.1944	NaN	NaN	NaN	NaN	NaN	NaN	NaN
	26.97	27.7727	27.2098	27.5754	27.5897	NaN	27.3856	NaN	NaN	NaN	NaN	NaN	NaN	NaN	27.3272	27.4641	NaN	27.4573	28.0478	27.7897	27.4393	27.699	26.9958	NaN	26.5935	NaN	28.0266	27.8628	NaN	NaN	NaN	NaN	NaN	NaN	NaN	NaN	NaN	NaN	NaN	NaN	NaN	NaN	NaN	NaN	NaN	NaN	NaN	NaN	NaN
	NaN	27.4568	NaN	NaN	NaN	NaN	NaN	NaN	NaN	NaN	NaN	NaN	NaN	NaN	27.0359	NaN	27.1689	NaN	NaN	28.0393	27.2029	27.2041	27.1805	NaN	NaN	NaN	27.6821	26.8964	NaN	NaN	NaN	NaN	NaN	NaN	NaN	NaN	NaN	NaN	NaN	NaN	NaN	NaN	NaN	NaN	NaN	NaN	NaN	NaN	NaN
	31.7975	31.8685	31.5888	31.4923	31.3276	31.6408	31.5236	31.612	32.1214	31.8761	32.2833	32.2639	32.0151	31.8833	31.3483	31.6323	31.4736	31.0293	31.6433	31.3259	31.0438	31.3819	31.6258	31.2782	31.4032	31.8428	31.6437	31.2743	31.6953	31.6273	31.7158	31.7554	31.9695	31.557	31.6954	31.4648	31.6368	31.8427	32.2128	31.6761	31.6147	31.6574	31.6578	31.7143	31.9214	32.2621	31.8763	31.7812	31.6822
	33.6164	33.2572	33.5168	33.1271	32.9445	32.9845	33.1598	34.1038	33.2825	33.2312	33.029	32.9453	32.9196	33.1602	33.2494	33.0207	32.7823	33.4161	32.713	32.9828	32.785	33.5353	33.2742	33.2633	33.7107	33.1515	33.2735	33.2161	33.8176	33.1477	33.0887	32.434	33.123	33.0229	33.9857	33.6533	33.2752	32.8629	32.4012	32.9704	32.7115	33.2038	33.9036	33.6077	33.2151	32.6408	33.046	33.5907	33.4586
	31.8576	31.4821	32.1281	31.934	31.7536	30.8054	32.7965	32.3725	33.4444	32.8713	33.0354	33.0764	33.5405	33.3114	33.1663	32.7833	32.62	33.0204	32.8318	32.4335	32.209	32.608	32.1374	32.0366	33.4305	32.9028	33.1773	32.8548	32.8231	32.9701	33.1019	32.9284	33.1644	33.7299	32.524	32.9293	33.0704	32.9381	33.0613	33.1814	33.1148	33.1402	32.222	33.1911	32.9496	33.1443	32.6823	33.3864	32.8853
	NaN	NaN	NaN	NaN	NaN	NaN	NaN	NaN	NaN	NaN	NaN	NaN	NaN	NaN	NaN	NaN	NaN	NaN	NaN	NaN	NaN	NaN	NaN	NaN	NaN	NaN	NaN	NaN	NaN	NaN	NaN	NaN	NaN	NaN	NaN	NaN	NaN	NaN	NaN	NaN	26.2407	NaN	NaN	NaN	NaN	NaN	NaN	NaN	NaN
	NaN	NaN	NaN	NaN	NaN	NaN	NaN	NaN	NaN	NaN	NaN	NaN	NaN	31.2118	NaN	NaN	NaN	NaN	NaN	NaN	NaN	NaN	NaN	NaN	NaN	NaN	NaN	NaN	NaN	NaN	NaN	NaN	NaN	NaN	NaN	NaN	NaN	NaN	NaN	NaN	NaN	NaN	NaN	NaN	NaN	NaN	NaN	NaN	NaN
	37.0427	37.0821	37.2188	37.2353	37.3407	37.2507	37.0571	36.4968	36.6492	36.4508	36.7344	36.8702	36.7562	36.7418	37.3669	37.291	37.4627	37.258	37.2859	37.3574	37.3687	37.3422	37.184	37.1688	37.5593	37.3276	37.219	37.1993	36.2181	36.3701	36.6153	36.6137	36.7767	36.716	36.3929	36.3554	36.6897	36.967	37.1766	36.8851	36.8482	36.7731	36.2557	36.531	36.5882	37.2149	36.7247	36.7633	36.6473
	27.2961	27.6658	29.3553	28.9771	28.4801	27.7083	29.0267	27.8921	28.7363	29.1178	29.0179	29.1437	29.3123	28.5139	26.9834	27.3396	28.6554	27.5066	28.4036	29.362	28.7144	27.3962	27.8196	27.9463	27.8386	28.2761	27.7044	28.8224	28.0821	28.5574	27.775	28.5814	28.2268	29.1513	28.4208	27.45	27.7423	28.63	27.6823	28.4275	28.954	27.8277	28.4893	28.7379	28.5847	NaN	28.4831	28.9362	28.5635
	29.9756	29.9342	30.6878	30.6935	30.3272	30.2309	30.493	30.2758	30.172	30.5382	30.5178	30.4945	30.0249	30.4629	30.353	30.2728	30.3713	30.5672	30.7191	30.3388	30.3384	30.4154	30.4117	30.5703	30.7388	30.814	30.364	30.5453	30.7304	30.1546	30.3471	31.0235	30.3339	30.5291	30.1032	30.5867	30.8029	30.7299	31.2002	30.623	30.3975	30.7968	30.5011	30.4718	30.8143	31.3482	30.6043	30.6428	30.5817
	30.8368	30.7291	30.6746	30.4487	30.2892	30.6892	30.0831	30.2605	30.1938	30.5812	30.263	30.3238	30.4079	30.3134	29.9546	30.0512	29.7126	30.0103	30.219	29.9027	29.3301	29.9826	30.3192	30.2264	30.4458	30.3157	29.9829	30.0496	29.7733	29.8622	29.9658	29.7965	30.083	29.9167	30.0557	29.8827	30.1464	30.1184	29.9643	30.2082	29.8826	29.9655	30.0552	29.9385	30.1728	30.3453	30.2827	30.2946	30.1289
	NaN	NaN	NaN	NaN	NaN	NaN	NaN	NaN	NaN	NaN	NaN	NaN	NaN	NaN	26.8628	26.4952	25.6591	26.79	26.0028	25.5241	26.1328	26.3634	26.0852	NaN	26.7419	25.9024	NaN	26.697	27.0496	NaN	26.6863	29.2352	27.3382	NaN	NaN	27.7638	NaN	26.7954	30.7409	NaN	NaN	NaN	NaN	NaN	NaN	30.6007	NaN	NaN	NaN
	28.9343	29.4534	30.4931	30.0409	29.6301	28.7559	30.0072	29.9791	29.8524	30.0058	29.9589	29.8794	29.8603	29.8582	30.0024	29.6461	29.4277	30.1643	29.4692	29.8053	29.9775	29.928	29.6984	29.9001	29.8417	29.9333	29.2597	30.0612	30.2601	29.7399	29.9307	30.6767	30.3516	29.8901	29.0219	30.4038	30.5177	30.5116	31.1991	30.4549	30.2525	29.0998	29.8709	29.9897	30.4829	31.0811	30.2724	30.001	30.2729
	NaN	29.2569	29.571	29.2138	28.9888	29.2783	28.6005	29.4043	28.7563	29.2923	29.6386	28.7428	29.2901	28.8436	29.1532	29.1757	28.8236	28.9998	28.9311	29.213	28.7721	29.4498	29.2122	28.7877	29.1845	29.5967	29.1465	29.5232	28.81	28.7128	28.5803	28.991	28.5622	28.6882	29.1568	28.9934	28.3557	29.3811	30.0596	29.2084	28.8215	28.624	28.9644	28.6778	29.2258	29.5379	28.8192	29.0486	28.1515
	NaN	NaN	NaN	28.1065	27.9163	NaN	27.7005	NaN	NaN	NaN	NaN	NaN	NaN	NaN	27.6838	NaN	27.4127	27.8182	NaN	27.6334	NaN	26.9991	27.3599	27.8554	27.7554	27.7216	NaN	27.8235	NaN	NaN	NaN	29.3332	NaN	NaN	NaN	NaN	NaN	28.1709	29.4769	27.8053	28.6695	NaN	NaN	NaN	NaN	29.3307	NaN	NaN	NaN
	27.3577	28.1709	28.4511	27.7251	27.1852	NaN	27.923	28.5139	28.5949	28.3628	27.529	NaN	28.8415	28.6237	28.4289	27.6716	26.9233	28.2068	28.2627	27.6585	28.1227	28.0694	27.1189	27.454	28.419	NaN	27.0735	27.4919	28.3575	28.4497	28.668	28.5811	28.9067	28.1931	28.9142	NaN	28.8112	27.7472	28.5071	28.0611	28.6618	NaN	28.6517	28.7989	28.452	28.1085	28.9313	28.7473	28.6799
	30.9725	30.8717	31.2149	30.8443	30.9738	30.5352	31.0309	31.1381	31.1785	31.3426	30.8927	30.8068	30.9745	30.9867	30.9076	30.9436	30.9521	31.0049	30.906	31.0428	30.6765	30.9946	30.6806	30.6379	31.1393	31.2715	31.0956	30.9746	30.5766	30.3643	30.955	31.0967	30.7843	30.529	30.5664	30.6018	30.7531	31.0423	31.7637	31.2642	30.9203	30.7217	31.1106	30.9319	31.0479	31.9095	30.8971	30.8093	30.5481
	NaN	NaN	NaN	NaN	NaN	NaN	NaN	NaN	NaN	NaN	NaN	NaN	NaN	NaN	NaN	NaN	NaN	26.0308	NaN	NaN	26.1889	26.8646	NaN	NaN	NaN	NaN	26.3095	25.9261	NaN	NaN	NaN	NaN	NaN	NaN	NaN	NaN	NaN	NaN	NaN	NaN	NaN	NaN	NaN	NaN	NaN	NaN	NaN	NaN	NaN
	NaN	NaN	NaN	NaN	NaN	NaN	NaN	28.3439	NaN	NaN	NaN	NaN	NaN	NaN	NaN	NaN	NaN	NaN	NaN	NaN	NaN	NaN	NaN	NaN	NaN	NaN	NaN	NaN	NaN	NaN	NaN	NaN	NaN	NaN	NaN	NaN	NaN	NaN	NaN	NaN	NaN	NaN	27.7689	NaN	NaN	NaN	NaN	NaN	NaN
	29.8647	29.5566	29.7171	29.3283	28.8404	29.7893	29.5946	NaN	NaN	NaN	NaN	NaN	NaN	NaN	29.3695	29.6728	29.6969	29.3928	29.7904	29.6275	29.264	29.4979	29.2552	29.2798	29.4587	29.2665	29.6126	29.1045	NaN	NaN	NaN	NaN	NaN	NaN	NaN	NaN	NaN	NaN	NaN	NaN	NaN	NaN	NaN	NaN	NaN	NaN	NaN	NaN	NaN
	NaN	NaN	NaN	NaN	NaN	NaN	NaN	NaN	NaN	NaN	NaN	NaN	NaN	NaN	NaN	NaN	NaN	NaN	NaN	NaN	NaN	NaN	25.49	NaN	NaN	NaN	NaN	NaN	NaN	NaN	NaN	NaN	NaN	NaN	NaN	NaN	NaN	NaN	NaN	NaN	NaN	NaN	NaN	NaN	NaN	NaN	NaN	NaN	NaN
	35.0177	35.0707	35.147	35.7637	35.0692	34.9858	35.2073	35.7339	36.2441	36.6459	36.3969	36.4451	36.331	35.8858	35.1817	35.7103	35.6105	35.3393	35.6749	35.6409	35.6098	35.7603	35.6153	34.9649	35.4696	35.8363	35.9069	35.6134	35.8314	35.9877	35.7946	35.6585	35.7303	35.7769	35.8318	35.7255	35.8977	35.7607	35.7976	35.8235	36.0063	36.0489	35.5419	35.8591	35.7201	35.861	35.9768	35.8646	35.5909
	NaN	NaN	24.3439	NaN	NaN	NaN	NaN	NaN	NaN	NaN	NaN	NaN	NaN	NaN	NaN	NaN	NaN	NaN	NaN	NaN	NaN	NaN	NaN	NaN	NaN	NaN	24.9146	NaN	NaN	NaN	NaN	NaN	NaN	NaN	NaN	NaN	NaN	NaN	NaN	NaN	NaN	NaN	NaN	NaN	NaN	NaN	NaN	NaN	NaN
	NaN	NaN	NaN	NaN	NaN	NaN	NaN	NaN	NaN	NaN	NaN	NaN	NaN	NaN	26.5767	27.1214	26.4072	26.1985	26.6855	26.3346	26.196	26.932	27.0521	NaN	26.9756	27.0278	27.2019	27.094	NaN	NaN	NaN	NaN	NaN	NaN	NaN	NaN	NaN	NaN	NaN	NaN	26.512	NaN	NaN	NaN	NaN	NaN	NaN	NaN	NaN
	NaN	NaN	NaN	NaN	NaN	NaN	NaN	NaN	NaN	NaN	NaN	NaN	NaN	NaN	NaN	NaN	NaN	NaN	NaN	24.8674	NaN	NaN	NaN	NaN	NaN	NaN	NaN	NaN	NaN	NaN	NaN	NaN	NaN	NaN	NaN	NaN	NaN	NaN	NaN	NaN	NaN	NaN	NaN	NaN	NaN	NaN	NaN	NaN	NaN
	NaN	NaN	26.0447	25.8395	NaN	NaN	NaN	NaN	NaN	NaN	NaN	NaN	NaN	NaN	NaN	NaN	NaN	NaN	NaN	NaN	NaN	NaN	NaN	NaN	NaN	NaN	NaN	NaN	NaN	NaN	NaN	NaN	NaN	NaN	NaN	NaN	NaN	NaN	NaN	NaN	NaN	NaN	NaN	NaN	NaN	NaN	NaN	NaN	NaN
	30.2311	30.5186	30.7562	30.7953	30.3918	30.7107	31.0437	30.7031	30.7103	30.5869	30.5383	30.574	30.8258	30.5706	30.6114	30.8504	31.1218	30.1713	30.5648	30.943	31.1464	30.691	30.6654	30.3344	30.289	30.9557	30.5976	30.9122	30.6263	30.5008	30.0906	30.2364	30.5828	30.8495	30.4783	30.6988	30.9839	30.3922	30.7941	30.6571	30.8358	30.9354	30.8654	30.8586	30.4474	30.3269	30.4513	30.6138	30.6431
	32.1037	32.0268	31.7472	32.1538	31.7763	31.6758	32.1185	30.9536	31.7055	31.4319	31.3195	31.4193	31.0019	31.0529	31.9395	32.2961	31.8545	31.8899	31.8573	32.3269	32.0534	31.8039	32.1237	31.6261	32.312	31.8209	32.0949	31.8129	30.8474	31.528	31.1121	30.6415	31.204	31.5304	31.6298	31.3273	31.5961	31.442	30.8219	31.3447	31.4991	31.3794	31.1349	31.3761	31.5333	31.0107	31.109	31.2975	31.2593
	NaN	28.4111	28.5908	28.311	NaN	28.0491	28.2037	NaN	NaN	NaN	NaN	NaN	NaN	NaN	27.8112	28.2534	28.1675	27.7356	28.4053	28.2349	27.9406	27.8717	28.2376	27.8181	27.6193	28.7038	28.4336	28.1533	NaN	26.7558	NaN	27.5159	NaN	27.4276	NaN	NaN	NaN	NaN	NaN	NaN	NaN	NaN	NaN	NaN	NaN	NaN	NaN	NaN	NaN
	28.3609	29.3896	28.9052	27.8696	28.3975	28.4106	29.8237	28.9518	28.9564	28.5933	27.8787	28.6063	28.5717	29.0601	29.7997	29.3282	29.1081	28.7652	28.6991	29.0236	30.155	29.2036	29.2879	28.339	28.9504	28.2683	28.9755	28.9826	28.2755	29.2107	28.8754	28.1092	28.8109	28.5535	28.5265	29.1832	29.2425	30.2866	28.8176	29.5904	28.8148	28.5579	29.5036	29.159	28.8473	28.807	29.3638	28.9993	28.8962
	NaN	NaN	NaN	NaN	NaN	NaN	NaN	25.0947	NaN	NaN	NaN	NaN	NaN	NaN	NaN	NaN	NaN	NaN	NaN	NaN	NaN	NaN	NaN	NaN	NaN	NaN	NaN	NaN	NaN	NaN	NaN	NaN	NaN	NaN	NaN	NaN	NaN	NaN	NaN	NaN	NaN	NaN	NaN	NaN	NaN	NaN	NaN	NaN	NaN
	29.5593	29.1947	29.679	30.0172	29.722	29.2588	29.9544	30.2832	30.3676	30.4848	30.3227	30.6121	30.3954	30.2099	29.8522	29.7279	29.901	29.9043	29.7903	30.133	30.2479	30.0219	29.8886	29.6436	29.4887	30.0593	29.7876	29.9111	30.3332	30.5589	30.1965	30.1898	29.9873	30.4248	30.3526	30.2845	30.5576	30.5563	30.4648	30.3255	30.5667	30.2781	30.6455	30.5396	30.3664	30.4669	30.4793	30.1957	30.5588
	30.2812	30.5078	30.0377	30.3656	30.2021	30.3502	29.76	29.7592	29.0345	29.4337	28.5207	29.1425	29.3557	28.9436	30.4146	30.5806	30.552	29.8547	30.3372	30.3318	30.7857	30.0092	30.7101	30.7543	29.3895	30.4418	30.2043	30.4402	29.4457	29.3587	29.2566	29.0077	29.099	28.9455	28.5586	29.2732	29.0911	29.4708	29.6601	29.6266	28.9098	28.8258	29.5822	29.5729	28.8105	28.1577	28.7702	29.1185	29.4244
	NaN	NaN	26.2959	NaN	26.5953	NaN	NaN	NaN	NaN	NaN	NaN	NaN	NaN	NaN	NaN	26.0781	NaN	NaN	NaN	NaN	NaN	NaN	NaN	NaN	NaN	NaN	NaN	25.8881	NaN	NaN	NaN	NaN	NaN	NaN	NaN	NaN	NaN	NaN	NaN	NaN	NaN	NaN	NaN	NaN	NaN	NaN	NaN	NaN	NaN
	28.0961	28.7959	29.3644	29.457	29.2779	28.3673	28.6321	28.7742	28.4666	28.9886	29.5802	28.8076	29.2345	28.9218	28.252	28.5975	28.7926	28.6177	29.1463	28.6963	28.7044	27.921	28.6671	28.1095	28.6869	28.4948	28.8418	28.5046	28.6953	29.0031	29.1448	29.0209	28.874	28.7076	NaN	28.7234	28.8249	29.4956	29.6006	28.8996	28.9478	28.7123	28.3566	28.7771	28.7641	29.0444	28.681	28.5673	28.689
	28.4748	29.1754	29.9038	29.6539	29.9556	29.5945	29.377	28.065	29.4673	28.9311	29.5065	29.9442	30.1332	29.314	29.363	29.6865	29.6432	29.2127	29.783	29.9198	29.7978	28.9816	29.9045	29.0776	29.4171	29.9541	29.7457	29.8841	28.4848	29.1934	29.4277	28.6248	29.8288	29.7305	28.528	29.2824	29.7431	29.9275	29.3896	29.7848	29.769	28.6406	28.2879	29.4041	29.6176	29.0543	29.4122	29.8421	29.2991
	31.4193	32.3276	32.9351	32.4415	32.3304	31.7801	32.5972	32.1938	31.8588	31.5761	31.522	31.7688	32.1574	32.1707	31.533	31.8455	31.9151	31.4336	32.5013	32.2742	32.2959	31.8726	31.4734	31.4207	30.4845	30.7509	31.6561	32.3779	31.6398	31.1227	31.6869	29.441	31.735	31.3236	31.1903	31.9209	31.6233	31.4353	30.7208	31.7126	31.9189	31.817	30.6608	31.2797	30.823	30.8325	31.7614	31.4508	31.2726
	NaN	27.7129	28.002	28.0355	28.1159	27.5848	27.1494	NaN	NaN	NaN	NaN	28.2865	28.4601	NaN	27.3743	27.8011	27.9985	27.2853	28.3487	28.2999	28.3257	27.5013	27.2473	NaN	27.4237	NaN	27.7125	27.4406	NaN	NaN	NaN	NaN	NaN	NaN	NaN	NaN	NaN	NaN	NaN	NaN	NaN	NaN	NaN	NaN	28.6385	NaN	NaN	NaN	NaN
	31.8546	32.6564	32.6631	32.6831	32.6591	32.1966	32.5717	32.2248	32.5114	32.2827	32.4167	32.5503	32.6218	32.3452	32.3163	32.4654	32.3891	32.0667	32.3017	32.608	32.4421	32.4599	32.3416	32.093	31.843	32.5714	32.3109	32.4686	32.5879	32.2417	32.149	32.1933	32.0851	32.4381	32.1857	32.4653	32.2284	32.2452	32.1586	32.3051	32.3709	32.2947	32.2658	32.2911	32.0414	32.1373	32.2568	32.4871	32.5871
	NaN	NaN	26.0771	26.0697	NaN	NaN	26.2189	NaN	NaN	NaN	NaN	NaN	NaN	NaN	NaN	NaN	26.4255	26.1922	NaN	25.8356	NaN	26.3697	NaN	25.6838	26.2569	26.0568	26.3916	25.784	NaN	NaN	NaN	NaN	NaN	NaN	NaN	NaN	NaN	NaN	NaN	NaN	NaN	NaN	NaN	NaN	NaN	NaN	NaN	NaN	NaN
	33.3132	32.8103	33.0024	33.1103	33.0079	33.4473	33.2017	33.837	33.8273	33.7816	33.4964	33.6303	33.6058	33.5325	32.8133	33.177	33.189	32.8053	33.0287	32.9239	32.9562	33.0679	33.1336	32.7667	32.7868	33.2239	33.3517	32.7375	33.7498	33.87	33.5071	32.9504	33.4728	33.7475	33.5144	33.763	34.0579	33.569	33.3418	33.4492	33.5725	33.7316	34.0311	33.9394	33.6163	33.6027	33.5353	33.8044	33.6486
	28.0233	27.9343	28.3318	28.0916	27.7429	NaN	28.4717	27.7507	NaN	26.7103	27.0184	NaN	28.1759	27.9832	28.8574	29.1401	28.3924	27.8096	28.499	29.1983	28.1602	28.7513	28.2683	27.5634	27.7357	27.6698	27.5267	29.0267	27.5882	27.2797	NaN	28.0882	27.9122	27.7413	27.4123	27.7505	27.6396	27.8255	28.09	27.4438	27.7861	26.9372	28.135	27.6018	27.8003	28.1024	26.6634	28.0681	27.9289
	29.1116	29.1805	29.3718	29.2403	29.007	28.9575	29.2132	29.1004	29.1165	29.2866	28.7817	NaN	28.826	28.9918	29.1902	29.7785	29.4738	29.1192	29.1341	29.3807	28.9907	29.4305	29.6919	29.5371	28.9983	29.2119	29.7456	29.3411	28.7438	29.409	28.6	28.9369	28.72	28.8023	28.6953	28.8782	28.929	29.2925	29.2069	29.2901	29.0853	27.8667	28.8931	28.7918	28.6505	29.1089	28.4482	28.8784	28.8585
	32.6793	32.6346	32.729	32.5012	33.0142	32.8698	32.804	32.4078	32.5701	32.8592	32.8479	32.9343	32.7635	32.6546	32.929	32.836	33.1617	33.0927	33.0504	33.0218	32.7366	32.7348	32.7093	32.6889	32.9221	33.2031	32.6538	32.5715	32.434	32.3492	32.6614	32.8867	32.8109	32.5823	32.4682	32.3512	32.871	33.0081	33.5963	32.9749	32.835	32.6592	32.7756	32.8236	33.0651	33.6087	32.9901	33.0947	32.7202
	26.0126	27.0215	28.0523	27.6327	27.0154	27.1701	27.986	NaN	NaN	NaN	NaN	NaN	NaN	NaN	27.3585	27.2083	27.4397	27.1507	27.5579	27.7149	27.3017	26.9957	27.5019	27.699	NaN	26.8984	27.9256	28.241	NaN	27.845	NaN	27.2799	NaN	NaN	27.5065	NaN	NaN	NaN	NaN	NaN	NaN	NaN	NaN	NaN	NaN	NaN	27.5601	27.4972	27.4384
	NaN	NaN	NaN	NaN	NaN	NaN	NaN	NaN	NaN	NaN	NaN	NaN	NaN	NaN	27.0136	27.1102	25.5958	26.3858	26.1694	26.3441	NaN	26.6232	26.3667	26.1412	27.1984	26.8368	26.0014	25.8537	NaN	NaN	NaN	NaN	NaN	NaN	NaN	NaN	NaN	26.7313	26.5657	26.8428	NaN	NaN	NaN	NaN	NaN	26.9298	NaN	NaN	NaN
	NaN	NaN	NaN	NaN	NaN	NaN	NaN	32.2755	26.8778	NaN	NaN	NaN	NaN	26.5246	NaN	NaN	NaN	NaN	NaN	NaN	NaN	NaN	NaN	NaN	NaN	NaN	NaN	NaN	NaN	NaN	NaN	NaN	NaN	NaN	NaN	NaN	NaN	NaN	NaN	NaN	NaN	NaN	NaN	NaN	NaN	NaN	NaN	NaN	NaN
	NaN	NaN	NaN	NaN	NaN	NaN	NaN	29.7528	NaN	NaN	NaN	NaN	NaN	NaN	NaN	NaN	NaN	NaN	NaN	NaN	NaN	NaN	NaN	NaN	NaN	NaN	NaN	NaN	NaN	NaN	NaN	NaN	NaN	NaN	NaN	NaN	NaN	NaN	NaN	NaN	NaN	NaN	NaN	NaN	NaN	NaN	NaN	NaN	NaN
	NaN	NaN	26.0909	NaN	NaN	NaN	26.4512	NaN	NaN	NaN	NaN	NaN	NaN	NaN	NaN	25.8613	NaN	25.5661	25.5605	25.2092	NaN	25.9021	26.3563	25.8025	NaN	26.6862	26.5783	26.2665	NaN	NaN	25.9549	NaN	26.8933	NaN	NaN	NaN	NaN	NaN	NaN	NaN	NaN	NaN	NaN	NaN	NaN	NaN	NaN	NaN	NaN
	32.8988	32.2496	31.8951	32.2418	32.0124	32.2969	31.7167	31.6239	31.5221	31.4536	31.6121	31.656	31.4574	31.5865	31.8348	32.2311	32.2828	31.3932	32.0621	32.2849	32.0837	31.9995	32.2283	32.1295	31.8119	32.0609	31.8555	31.9733	30.7247	30.8647	31.1268	30.9272	31.0398	31.2414	30.3521	31.0009	31.2751	31.269	31.3118	31.3672	31.616	31.6511	31.0371	31.3068	31.432	31.1805	31.1441	31.4437	31.2446
	27.3072	27.4245	26.8785	26.159	26.8083	NaN	25.9438	NaN	NaN	NaN	NaN	NaN	NaN	NaN	26.5644	26.7596	27.5307	26.986	NaN	NaN	27.0913	26.8868	26.5335	26.5178	26.7352	NaN	26.0651	26.4622	NaN	NaN	NaN	NaN	NaN	NaN	NaN	NaN	NaN	NaN	NaN	NaN	26.7375	NaN	NaN	NaN	NaN	NaN	NaN	NaN	NaN
	26.9215	27.259	26.9147	27.2464	26.7974	NaN	26.5773	28.046	27.674	27.3255	27.4779	NaN	27.291	27.72	26.1767	26.3956	NaN	25.8789	26.2547	26.1824	26.7695	26.0482	26.5972	NaN	26.8012	NaN	27.492	27.3674	27.682	27.3703	NaN	NaN	NaN	27.3566	NaN	27.5828	27.1335	27.099	27.0084	27.3043	27.0868	NaN	27.799	27.1612	27.2538	27.0803	27.0814	26.8203	27.1852
	NaN	NaN	25.7717	25.9878	NaN	NaN	26.3148	NaN	26.8297	NaN	NaN	NaN	NaN	NaN	NaN	25.6109	NaN	26.1867	NaN	25.9043	NaN	NaN	NaN	NaN	25.4553	NaN	25.7125	25.9224	NaN	NaN	25.7276	NaN	NaN	NaN	NaN	NaN	NaN	NaN	NaN	NaN	NaN	NaN	25.5478	NaN	NaN	25.7673	NaN	NaN	NaN
	NaN	NaN	NaN	NaN	NaN	NaN	NaN	NaN	NaN	NaN	NaN	NaN	NaN	24.5307	NaN	NaN	NaN	NaN	NaN	NaN	NaN	NaN	NaN	NaN	NaN	NaN	NaN	NaN	NaN	NaN	NaN	NaN	NaN	NaN	NaN	NaN	NaN	NaN	NaN	NaN	NaN	NaN	NaN	NaN	NaN	NaN	NaN	NaN	NaN
	NaN	NaN	NaN	NaN	NaN	NaN	NaN	NaN	NaN	NaN	NaN	NaN	NaN	NaN	NaN	NaN	NaN	NaN	NaN	NaN	NaN	NaN	NaN	NaN	NaN	24.6363	NaN	NaN	NaN	NaN	NaN	NaN	NaN	NaN	NaN	NaN	NaN	NaN	NaN	NaN	NaN	NaN	NaN	NaN	NaN	NaN	NaN	NaN	NaN
	NaN	NaN	NaN	NaN	NaN	NaN	NaN	NaN	NaN	NaN	NaN	NaN	NaN	NaN	NaN	NaN	NaN	NaN	NaN	NaN	NaN	NaN	26.0112	NaN	NaN	25.8187	NaN	25.8116	NaN	NaN	NaN	NaN	NaN	NaN	NaN	NaN	NaN	NaN	NaN	NaN	NaN	NaN	NaN	NaN	NaN	NaN	NaN	NaN	NaN
	28.5496	28.2854	28.812	28.1762	28.1789	28.069	28.2952	28.6171	28.3889	28.2232	28.513	28.4318	28.5131	28.4362	27.9889	28.5033	28.2182	27.8119	28.4159	28.4156	27.6151	27.0653	27.6649	27.6747	28.2223	NaN	28.6343	28.1568	NaN	28.1732	27.6976	27.9815	27.7595	28.1377	27.737	27.7732	NaN	28.0889	27.7647	28.017	28.2198	28.3308	28.1752	27.8085	NaN	27.7415	27.7385	28.4737	27.981
	NaN	NaN	26.2496	25.9454	NaN	NaN	NaN	NaN	NaN	NaN	NaN	NaN	NaN	NaN	NaN	NaN	NaN	25.8298	NaN	26.084	26.5672	NaN	NaN	NaN	26.4166	NaN	NaN	26.3627	NaN	NaN	NaN	NaN	NaN	NaN	NaN	NaN	NaN	NaN	NaN	NaN	NaN	NaN	NaN	NaN	NaN	NaN	NaN	NaN	NaN
	27.7014	27.7208	28.1817	NaN	27.6487	27.8313	27.9374	NaN	27.59	27.7132	28.2067	27.9141	27.7655	NaN	27.4918	27.7713	27.2163	27.0919	27.3985	27.6118	27.771	27.4462	27.9604	27.4975	27.3613	28.1509	27.8036	27.704	28.2817	NaN	28.0393	NaN	28.0993	27.4988	NaN	NaN	28.7497	27.8516	27.8785	28.4249	28.3187	28.6168	27.777	27.8086	28.4038	28.155	28.3026	28.4405	27.9869
	NaN	NaN	28.0855	27.555	26.9683	27.2113	28.1758	NaN	NaN	NaN	NaN	NaN	NaN	27.6346	27.8534	26.8989	27.1914	28.4869	27.2844	27.8738	27.4406	27.0479	26.7713	26.9312	27.1108	NaN	27.3437	26.9214	NaN	NaN	NaN	NaN	NaN	NaN	NaN	NaN	NaN	27.8999	NaN	26.9388	27.4425	NaN	NaN	27.431	27.9154	27.634	26.8009	NaN	27.727
	NaN	NaN	26.1404	NaN	27.0745	NaN	26.2742	NaN	NaN	NaN	27.1157	NaN	NaN	NaN	26.6349	26.5688	26.9957	26.2536	26.8747	26.322	NaN	26.753	26.8467	26.0297	26.1697	26.9214	26.9383	26.5205	NaN	NaN	NaN	NaN	NaN	26.9507	NaN	NaN	26.9623	27.246	27.0552	27.1393	26.9938	NaN	NaN	NaN	NaN	26.9668	27.13	NaN	NaN
	30.0009	30.1642	30.0523	29.7986	29.7365	29.4593	29.6165	28.6381	30.0373	29.7034	NaN	29.6073	29.2588	29.5517	29.9633	30.0878	29.8487	29.7667	30.0947	29.9595	29.7467	29.725	29.9116	29.8927	29.6944	29.8446	30.1017	30.1416	29.2468	29.2686	29.5637	29.3238	29.6977	29.5223	29.1178	29.5195	29.79	29.5025	29.4513	29.4306	29.9148	29.5938	29.4675	29.6431	29.6205	29.9535	29.751	29.6677	29.704
	NaN	NaN	NaN	NaN	NaN	NaN	24.5049	NaN	NaN	NaN	NaN	NaN	NaN	NaN	NaN	NaN	NaN	NaN	NaN	NaN	NaN	NaN	NaN	NaN	NaN	NaN	NaN	NaN	NaN	NaN	NaN	NaN	NaN	NaN	NaN	NaN	NaN	NaN	NaN	NaN	NaN	NaN	NaN	NaN	NaN	NaN	NaN	NaN	NaN
	28.5825	29.3636	29.6918	29.4333	29.2112	29.2675	30.1248	29.58	29.8101	30.0889	28.7345	29.2457	29.7963	29.3429	28.9538	28.9921	29.118	27.877	28.2565	28.6394	29.3699	28.4357	28.657	27.6381	27.8234	27.6036	29.1462	30.1727	30.4476	30.1599	29.0051	28.5326	29.7815	30.3661	29.9917	29.5876	29.7257	29.188	NaN	29.0806	29.6857	29.7274	30.4537	29.9255	29.6972	NaN	28.614	30.2374	29.7868
	27.4688	27.9687	28.4004	28.0105	26.475	NaN	29.2989	27.7073	27.1363	26.8182	27.2961	NaN	27.186	27.428	28.4607	28.0485	28.0076	26.2981	26.7465	27.7967	29.6425	27.7535	27.9789	27.3262	NaN	25.9932	28.9046	29.2632	27.5969	27.5767	27.3281	26.9224	27.5602	27.631	NaN	27.0562	27.0685	27.4171	26.5378	27.326	27.5097	NaN	28.4822	27.233	27.6522	26.2662	26.9783	26.5437	26.6763
	26.9164	27.1093	27.0207	27.6568	27.4164	27.3863	27.0762	27.503	27.2516	27.7786	27.5132	27.2348	27.5027	26.961	26.1659	26.7482	26.5782	26.241	25.8493	27.3955	27.249	27.5092	26.9873	26.8912	NaN	27.1532	27.3625	26.917	27.3248	27.087	27.4361	NaN	27.6039	27.6262	NaN	NaN	28.088	27.3654	26.4987	27.026	27.7958	NaN	27.4607	27.5203	27.2835	27.5113	27.3321	27.8383	27.7813
	30.24	30.0016	29.1111	30.1399	30.8747	30.9338	29.777	29.151	29.8215	29.1715	30.0016	29.5726	29.9466	29.8613	31.2022	31.2293	31.504	31.577	31.2217	31.7893	31.4629	31.306	30.7283	31.2849	31.1961	30.6904	30.7628	30.8343	29.2687	29.5449	29.6255	29.4458	29.7651	29.5564	29.5269	29.6971	29.6083	30.2212	30.166	29.8658	29.7892	29.9513	29.9066	29.7076	29.7932	29.785	29.7825	29.8288	29.6083
	NaN	NaN	NaN	NaN	NaN	NaN	NaN	NaN	NaN	NaN	NaN	NaN	NaN	NaN	NaN	NaN	NaN	NaN	NaN	NaN	NaN	NaN	NaN	NaN	NaN	26.0496	NaN	NaN	NaN	NaN	NaN	NaN	NaN	NaN	NaN	NaN	NaN	NaN	NaN	NaN	NaN	NaN	NaN	NaN	NaN	NaN	NaN	NaN	NaN
	28.0235	27.7664	28.9818	29.5877	28.8041	27.8336	28.7891	NaN	NaN	NaN	NaN	NaN	NaN	NaN	29.768	28.6154	28.6922	29.5143	28.9166	29.2255	29.5192	28.7028	28.8023	28.3641	27.8123	29.3905	28.7706	28.9764	NaN	NaN	29.8634	NaN	NaN	28.6462	30.8158	NaN	NaN	NaN	NaN	NaN	NaN	NaN	NaN	NaN	NaN	NaN	NaN	30.4901	NaN
	31.7723	31.6546	31.5768	31.5409	31.389	31.6795	31.4246	31.3864	31.4871	31.3884	31.6418	31.4959	31.4438	31.3942	31.5867	31.7198	31.7992	31.1666	31.4923	31.7916	31.517	31.4494	31.7147	31.2282	31.3463	31.6785	31.91	31.481	31.4096	31.4022	31.2545	31.2847	31.4294	31.4573	30.8515	31.3597	31.3435	31.3565	31.2252	31.3204	31.3461	31.3699	31.4691	31.383	31.4734	31.43	31.3613	31.4984	31.0859
	NaN	NaN	NaN	27.0298	NaN	NaN	25.9139	NaN	NaN	NaN	NaN	NaN	NaN	NaN	25.4855	26.7146	NaN	NaN	NaN	25.488	NaN	NaN	26.0376	NaN	NaN	25.6934	26.3321	25.4186	NaN	NaN	NaN	NaN	NaN	NaN	NaN	NaN	NaN	NaN	NaN	NaN	NaN	NaN	NaN	NaN	NaN	NaN	NaN	NaN	NaN
	33.5046	33.4095	33.2731	33.3138	33.3221	33.3332	33.495	33.4473	33.1665	33.2363	33.1138	33.0162	32.7854	32.9112	33.4209	33.7338	33.4059	33.0492	33.094	33.2188	33.0982	33.6464	33.5841	33.2467	32.6367	33.6586	33.3672	33.1425	33.466	33.2643	33.1181	33.0986	32.9227	33.2013	33.0688	33.4423	33.621	33.2971	33.419	33.3122	33.1862	33.0963	33.6801	33.4701	33.3318	33.5343	33.2115	33.2978	33.2636
	31.0698	30.9966	31.2545	31.6353	31.412	31.5295	31.1179	31.7006	31.7942	31.9057	31.6884	31.6409	31.6409	31.679	31.4031	31.6706	31.4821	31.0048	31.4929	31.496	31.0244	31.2464	31.3005	30.78	30.8098	31.8643	31.6093	31.1727	31.671	31.9753	31.7394	31.169	31.4204	31.6382	31.5815	31.6879	31.6829	31.6738	31.5872	31.6397	31.5069	31.8391	31.8834	31.7268	31.9619	31.7911	31.8316	31.8134	31.7657
	NaN	NaN	24.3555	NaN	NaN	NaN	NaN	NaN	NaN	NaN	NaN	NaN	NaN	NaN	NaN	25.1964	NaN	NaN	NaN	25.7971	NaN	NaN	NaN	NaN	NaN	25.578	NaN	25.333	NaN	NaN	NaN	NaN	NaN	NaN	NaN	NaN	NaN	NaN	26.8192	NaN	NaN	NaN	NaN	NaN	NaN	26.0905	NaN	NaN	NaN
	28.3095	26.51	27.7325	27.8449	27.5023	NaN	NaN	28.9889	NaN	28.4813	28.14	28.1438	28.1157	27.5931	27.478	27.6606	27.5147	27.4597	27.8608	27.6104	NaN	27.5528	27.29	NaN	NaN	27.8258	27.3908	27.3155	28.0368	NaN	NaN	27.217	27.3414	NaN	27.8481	28.5735	NaN	28.3321	28.4037	27.6376	NaN	NaN	28.8008	28.228	28.4832	28.6071	NaN	NaN	27.9016
	NaN	NaN	NaN	NaN	NaN	NaN	NaN	NaN	NaN	NaN	NaN	NaN	NaN	NaN	NaN	NaN	NaN	NaN	NaN	NaN	NaN	NaN	NaN	25.1887	NaN	NaN	NaN	NaN	NaN	NaN	NaN	NaN	NaN	NaN	NaN	NaN	NaN	NaN	NaN	NaN	NaN	NaN	NaN	NaN	NaN	NaN	NaN	NaN	NaN
	29.4879	29.569	29.5609	29.9651	29.8071	30.0424	29.685	28.6721	29.5945	29.6572	30.347	30.3315	29.8366	29.5567	29.8573	30.1975	30.539	29.9157	30.349	30.4945	29.8019	29.2568	29.649	29.2657	29.4361	30.2402	30.297	29.7851	NaN	29.1899	29.3117	29.1304	29.378	29.0607	29.0463	28.7175	29.276	29.541	30.1214	29.7303	29.5384	29.8814	29.3363	29.472	29.6937	29.6149	29.7281	29.753	29.5317
	33.1402	32.8541	33.0027	33.3846	33.0306	33.0446	33.1144	33.3741	33.5646	33.2219	33.2464	33.4974	33.7241	33.6446	34.5202	33.8708	33.7059	33.5286	33.4293	33.9533	33.9818	33.5604	33.2108	32.7889	32.8865	33.4871	33.0609	33.1828	33.4708	33.1576	33.1341	33.1482	33.0196	33.5039	32.9817	33.0931	33.5798	33.5959	33.8733	33.5487	33.5332	32.9232	33.6883	33.7506	33.528	33.5816	33.5482	33.8525	33.704
	NaN	NaN	NaN	NaN	26.9696	NaN	NaN	NaN	NaN	NaN	NaN	NaN	NaN	NaN	NaN	26.7148	27.4622	NaN	NaN	NaN	NaN	NaN	26.4578	NaN	NaN	NaN	26.4741	NaN	NaN	NaN	27.0158	28.1299	NaN	NaN	NaN	NaN	NaN	NaN	29.7425	NaN	NaN	NaN	NaN	NaN	NaN	29.137	NaN	NaN	NaN
	27.7588	NaN	27.5247	27.3888	26.9674	27.5327	26.9804	NaN	27.5581	NaN	NaN	NaN	28.3677	28.2755	27.3388	27.259	27.4477	27.3474	27.5237	27.7784	27.6201	26.8417	26.6355	26.6878	NaN	27.5284	27.3239	27.4237	NaN	NaN	NaN	NaN	27.1055	NaN	NaN	NaN	NaN	NaN	NaN	26.5559	NaN	NaN	NaN	27.8844	NaN	NaN	NaN	27.3498	27.4201
	34.9222	35.3888	35.7791	35.2942	35.1005	35.207	35.2818	34.4568	34.9655	34.9662	34.8836	35.1818	35.205	35.0058	34.7618	35.1889	35.1521	34.9633	35.2873	35.3731	35.3075	34.9809	35.2325	35.0927	35.1347	35.1518	35.2411	35.3396	34.6099	34.8847	35.0055	34.5415	35.0509	34.816	34.4401	34.4862	34.9446	34.8102	34.4936	34.8213	35.0353	34.8818	34.3486	34.7722	34.7195	34.4371	34.8419	34.8354	34.6582
	32.9283	33.2351	33.5141	33.3455	33.2919	33.2555	33.1223	32.1072	32.5979	32.623	32.8828	32.9651	33.1699	32.7132	32.5396	32.9694	33.0459	32.714	33.3097	33.0704	33.0496	32.7724	33.2427	33.2225	33.0612	33.3727	33.4289	33.415	32.5003	32.8172	32.9381	32.6764	33.1395	32.7611	32.506	32.3601	32.5355	32.3532	32.0727	32.6033	32.9765	32.7146	31.3158	32.0403	32.0109	31.8947	32.2535	32.5118	32.0836
	NaN	NaN	NaN	25.8675	NaN	NaN	NaN	NaN	NaN	NaN	NaN	NaN	NaN	NaN	29.8055	29.0064	29.3154	31.4136	29.9852	29.2008	29.7245	31.128	32.0647	33.18	33.8935	31.3002	29.9682	31.7441	28.2587	28.9716	30.3397	32.5194	29.9304	28.0973	30.1701	NaN	27.9565	NaN	26.8873	NaN	25.2012	NaN	NaN	NaN	NaN	NaN	NaN	26.8114	NaN
	30.472	30.3904	31.2123	30.1181	29.513	29.7643	30.5868	29.7446	30.2026	30.3094	29.8889	29.6168	29.7359	30.3838	31.1036	31.2954	31.616	34.5996	32.7022	31.7597	32.0918	32.806	34.326	35.1798	35.6065	33.7364	31.8736	33.4136	30.4117	30.6026	32.3287	33.2672	31.2804	30.4971	31.2262	30.2982	30.0566	29.5327	30.1199	28.9844	29.9933	29.7526	30.0559	30.1667	29.5455	30.2934	29.7633	30.2112	30.7966
	32.8468	32.1838	32.9259	32.6245	32.1404	32.1707	32.6181	31.4467	31.6631	31.9147	31.9153	31.8008	31.4027	31.788	32.8366	32.4482	33.6961	35.9013	34.4565	34.0822	33.7083	34.1765	34.9736	35.1423	35.6333	34.961	33.2935	34.9138	31.5431	31.7723	32.357	32.9315	32.0579	31.8766	31.2268	32.353	31.5586	31.6987	31.4695	31.4226	31.493	31.6692	31.992	31.4681	31.5227	31.8412	31.4411	31.6882	31.6775
	33.7335	33.4334	33.7013	33.5681	33.0993	33.4444	33.2422	33.0905	32.7478	33.0855	32.9205	32.3263	32.4714	33.4029	34.0537	33.3625	34.368	36.6445	35.2285	34.3774	34.3452	35.3753	35.5144	36.2911	36.0928	35.8584	34.4288	35.6684	34.0163	35.1956	35.3292	35.5505	35.1765	35.1352	33.8754	34.323	33.8038	33.9187	33.7076	33.4298	33.5091	33.701	33.6017	33.2804	32.9165	33.2647	32.9065	33.2474	33.3728
	31.3615	30.6974	31.0349	31.236	30.7539	30.1101	30.8448	31.4001	31.3187	31.6789	31.2988	31.02	31.1257	31.6146	32.8714	32.0149	32.3695	35.3246	32.9827	32.8644	32.4738	33.4012	34.2703	34.9883	35.4515	33.506	31.7676	33.7047	31.47	31.7829	33.8782	33.8144	32.9635	31.5275	31.8428	31.9771	31.7867	31.7083	31.8531	31.5359	31.7581	32.0408	31.2253	31.2335	31.3968	31.6433	31.2114	31.6857	31.399
	31.5494	NaN	26.6064	26.8999	26.1154	25.2117	NaN	NaN	NaN	NaN	NaN	NaN	NaN	NaN	32.68	31.3153	31.0657	31.8978	31.5311	31.7725	31.4945	32.8748	33.0868	34.3139	34.4104	33.4712	32.0111	33.14	31.9278	32.8828	33.621	34.0156	33.3663	32.6613	31.2017	30.7458	28.6433	31.0241	32.3159	29.7563	28.2683	NaN	NaN	NaN	29.0559	31.9349	27.0315	NaN	NaN
	27.3907	29.2881	29.9971	29.5283	29.6073	27.8618	29.7191	28.0726	25.9893	27.9001	27.559	27.7622	26.6877	NaN	29.8825	28.9559	29.4943	29.9188	29.3639	29.6982	29.3473	28.9053	28.8807	29.7038	30.2209	29.4572	29.9621	29.6263	NaN	28.8312	27.6015	29.8077	27.2329	27.9764	28.5928	NaN	27.664	27.6725	29.2703	28.5549	26.9621	NaN	27.5185	28.8144	28.1785	30.0849	26.6866	26.3192	28.1967
	31.1872	31.6298	32.1744	31.6936	31.6574	31.3961	32.0946	31.0279	30.8304	31.1133	31.4375	31.0572	31.2068	31.3963	32.1081	31.7494	31.5796	32.187	32.2397	31.9336	32.0738	31.8137	31.5971	31.7069	32.0717	31.6714	31.9395	31.9603	30.5589	31.1391	31.2876	32.0525	31.4849	30.7191	31.4867	30.1178	30.113	31.01	31.774	30.6151	30.2253	29.5669	31.3937	31.5173	31.6583	32.178	31.4141	31.3308	31.3418
	31.8436	31.8462	31.48	31.7741	31.9965	32.1142	32.0564	31.491	31.7515	31.971	31.9544	32.1745	31.9323	31.887	31.8105	31.9248	32.0817	31.8364	32.0889	31.8923	32.0444	31.6392	31.7739	31.6203	31.6739	32.0921	31.7701	31.9891	31.8675	31.7072	31.7074	31.3667	31.8304	31.6372	31.9856	31.8658	31.7935	31.919	31.8757	32.0382	31.9187	31.8675	32.1793	31.9	32.112	32.059	32.001	32.1761	32.1524
	28.261	28.6112	28.8545	28.8509	29.0431	27.7665	27.6711	28.322	28.9252	28.1025	28.7642	28.1867	28.6789	28.7771	28.4677	28.6123	28.8713	28.8725	28.8499	29.4198	28.0544	28.6636	28.995	28.0736	28.0807	29.0618	29.5355	29.1143	28.5301	28.6928	28.4488	27.2147	29.0387	28.7385	28.6901	28.7374	28.2248	28.3971	28.3471	28.6718	28.4429	28.2932	27.127	28.6028	28.4919	27.9952	28.1219	28.6364	28.2327
	NaN	NaN	NaN	NaN	NaN	NaN	NaN	NaN	NaN	NaN	NaN	NaN	NaN	NaN	NaN	NaN	NaN	25.71	NaN	NaN	NaN	NaN	NaN	NaN	NaN	NaN	NaN	NaN	NaN	NaN	NaN	NaN	NaN	NaN	NaN	NaN	NaN	NaN	NaN	NaN	NaN	NaN	NaN	NaN	NaN	NaN	NaN	NaN	NaN
	28.5767	29.0819	29.0329	28.0506	28.7988	NaN	NaN	27.3318	27.5172	27.7414	27.818	NaN	NaN	28.4182	28.4317	28.8401	29.1278	28.6819	29.004	28.4653	27.9225	28.9559	28.8308	29.1951	28.6891	27.7288	29.1598	29.4347	28.1496	28.7421	28.2959	28.4223	NaN	27.9802	NaN	27.8832	27.9534	28.0766	28.2787	27.774	27.7144	28.252	27.6664	28.015	NaN	28.5175	28.1443	28.0246	27.6796
	NaN	NaN	NaN	NaN	NaN	NaN	NaN	NaN	NaN	NaN	NaN	NaN	NaN	NaN	26.3632	NaN	NaN	NaN	NaN	NaN	NaN	NaN	NaN	NaN	NaN	NaN	NaN	NaN	NaN	NaN	NaN	NaN	NaN	NaN	NaN	NaN	NaN	NaN	NaN	NaN	NaN	NaN	NaN	NaN	NaN	NaN	NaN	NaN	NaN
	NaN	27.7771	NaN	NaN	27.4943	28.4585	27.0722	27.3704	NaN	27.3814	26.9306	27.2208	27.6481	NaN	27.829	26.9853	28.536	27.5303	25.7166	28.0567	28.2947	28.5618	27.1995	NaN	NaN	26.8621	NaN	27.7176	NaN	NaN	NaN	NaN	NaN	27.3344	NaN	27.4777	26.8491	NaN	NaN	26.9661	26.8928	NaN	27.3213	26.6458	26.9496	NaN	26.9788	26.8578	NaN
	37.5656	37.5936	37.3203	37.6729	37.4252	37.8424	37.5791	37.5244	37.8105	37.873	37.9072	37.8744	37.9335	37.5154	37.2461	37.511	37.2734	36.8479	37.2517	37.0543	37.0649	37.0551	37.1715	37.1498	37.3081	37.3562	37.3592	36.9435	37.642	37.707	37.6273	37.3978	37.5963	37.6535	37.562	37.585	37.6157	37.5638	37.5234	37.7278	37.6028	37.6907	37.6578	37.8313	37.9431	37.6406	37.7542	37.7559	37.6626
	34.8464	35.0197	34.5911	34.5339	34.793	34.9345	35.1818	34.7759	34.4527	33.922	34.004	33.9116	34.0757	34.3058	35.1141	35.2398	34.959	34.2915	34.4394	34.5805	34.5845	34.9588	34.9752	34.2763	34.1914	34.6188	34.9318	34.9976	34.9747	34.7561	34.2788	34.1754	34.3254	34.8202	35.0928	35.0523	34.7242	34.1143	33.9751	34.2887	34.5187	34.8683	35.0343	34.9152	34.5685	34.1432	34.6888	34.8863	35.4381
	NaN	NaN	NaN	NaN	NaN	NaN	NaN	NaN	NaN	NaN	NaN	NaN	NaN	NaN	NaN	NaN	NaN	NaN	NaN	NaN	NaN	NaN	NaN	NaN	NaN	NaN	NaN	22.0659	NaN	NaN	NaN	NaN	NaN	NaN	NaN	NaN	NaN	NaN	NaN	NaN	NaN	NaN	NaN	NaN	NaN	NaN	NaN	NaN	NaN
	NaN	NaN	NaN	NaN	NaN	NaN	NaN	NaN	NaN	NaN	NaN	NaN	NaN	NaN	24.9755	NaN	NaN	NaN	NaN	NaN	NaN	NaN	25.0478	NaN	NaN	NaN	NaN	NaN	NaN	NaN	NaN	NaN	NaN	NaN	NaN	NaN	NaN	NaN	NaN	NaN	NaN	NaN	NaN	NaN	NaN	NaN	NaN	NaN	NaN
	NaN	NaN	NaN	NaN	NaN	NaN	NaN	NaN	NaN	NaN	NaN	NaN	NaN	NaN	25.7361	25.8934	NaN	25.9591	26.3811	25.8956	26.0649	NaN	25.4142	NaN	26.456	NaN	26.1594	25.9345	NaN	NaN	NaN	NaN	NaN	NaN	NaN	NaN	NaN	NaN	NaN	25.9804	NaN	NaN	NaN	NaN	NaN	NaN	NaN	NaN	NaN
	NaN	NaN	27.7341	NaN	NaN	NaN	NaN	NaN	NaN	26.8413	27.7078	28.0792	NaN	NaN	28.1929	27.9668	26.838	27.552	27.8576	27.226	28.3638	26.4409	NaN	27.2509	27.3675	NaN	NaN	27.5868	NaN	NaN	27.3074	27.7881	NaN	NaN	NaN	NaN	27.1599	28.169	27.9415	27.6275	NaN	27.7177	26.8287	NaN	29.5321	28.2511	28.6804	28.0292	NaN
	27.8596	27.527	28.0682	28.1149	28.0113	NaN	27.8356	NaN	NaN	NaN	NaN	NaN	NaN	27.1323	27.8191	27.9568	28.1061	27.6615	28.2445	29.024	28.0732	27.4668	28.1188	27.8868	27.6794	28.2218	27.271	27.809	27.2197	27.2132	27.6919	NaN	27.5641	27.1392	27.3787	27.0707	27.8706	27.2971	NaN	28.0899	27.8513	27.9593	NaN	NaN	27.4084	NaN	NaN	27.9446	27.55
	29.1899	29.1898	29.7008	29.8559	29.5155	28.5546	29.946	30.6618	30.0775	30.5932	30.3915	30.5392	30.1487	30.2922	30.4062	29.6494	29.8511	30.3497	30.2891	30.2654	29.9923	30.5795	30.0621	29.7181	30.938	30.0349	30.3714	29.846	30.7022	30.705	30.4298	30.2285	30.2664	30.346	30.4108	31.1509	30.8913	30.5947	29.6997	30.3615	30.3606	30.3521	30.6191	30.4362	30.5144	29.9109	30.3472	30.2483	30.4926
	NaN	NaN	NaN	NaN	NaN	NaN	NaN	NaN	NaN	NaN	NaN	NaN	NaN	NaN	NaN	NaN	NaN	24.712	NaN	24.8058	NaN	NaN	24.6787	NaN	NaN	24.4887	NaN	NaN	NaN	NaN	NaN	NaN	NaN	NaN	NaN	NaN	NaN	NaN	NaN	NaN	NaN	NaN	NaN	NaN	NaN	NaN	NaN	NaN	NaN
	26.5419	26.3898	26.5799	NaN	NaN	26.9473	26.8038	NaN	NaN	NaN	NaN	NaN	NaN	NaN	25.6379	26.4	NaN	26.1315	26.3053	26.2175	26.6598	25.8918	26.3406	26.1792	26.2991	26.4938	26.7773	26.5976	NaN	NaN	NaN	NaN	NaN	NaN	NaN	NaN	NaN	NaN	NaN	NaN	NaN	NaN	NaN	NaN	NaN	NaN	NaN	NaN	NaN
	31.7887	31.7005	32.1884	32.3076	32.1253	31.9747	32.1042	32.1087	32.4167	32.3983	32.6447	32.7963	32.5017	32.3526	31.908	32.0818	31.9261	31.6516	32.1093	32.034	32.1553	31.9004	31.8682	31.8538	31.4501	32.0118	31.9601	32.002	32.163	32.1081	32.2911	32.0422	32.2755	32.257	32.1072	31.9717	32.0081	32.1092	32.1234	32.2014	31.995	31.8462	32.03	31.908	32.1463	32.1446	32.3711	32.1409	32.1452
	NaN	NaN	NaN	NaN	NaN	NaN	NaN	NaN	NaN	NaN	NaN	NaN	NaN	NaN	NaN	NaN	NaN	NaN	NaN	NaN	NaN	NaN	NaN	NaN	NaN	NaN	24.6565	NaN	NaN	NaN	NaN	NaN	NaN	NaN	NaN	NaN	NaN	NaN	NaN	NaN	NaN	NaN	NaN	NaN	NaN	NaN	NaN	NaN	NaN
	30.2078	30.2493	29.9951	30.0262	30.0283	30.0986	30.1923	29.93	29.9183	29.8728	29.3558	29.596	29.5956	29.7648	30.4181	30.3813	30.3863	29.7682	29.9181	29.9862	30.1168	30.0317	30.1009	30.0693	29.8856	30.1924	29.9053	30.0656	29.587	29.5318	29.4777	28.8957	29.5072	29.7544	29.219	30.0246	30.0786	29.5521	29.7061	29.6926	29.0495	30.3131	30.1785	30.0769	29.8239	29.6621	29.9113	30.0303	29.9239
	25.7962	NaN	28.0756	27.4449	27.3344	26.8463	27.8437	27.3546	27.7448	NaN	NaN	NaN	27.3212	27.6371	26.7108	27.8107	28.0697	27.6893	27.6643	27.6174	27.4975	27.9655	27.9777	27.0586	26.8573	27.1484	27.3617	28.9417	27.4544	26.773	NaN	NaN	NaN	26.8815	NaN	27.4855	27.7297	26.9451	NaN	NaN	NaN	27.4693	27.4344	27.2773	NaN	NaN	27.3104	27.2354	27.4621
	NaN	NaN	27.0728	26.4267	27.0038	NaN	26.444	NaN	NaN	NaN	NaN	NaN	26.2518	26.722	26.1124	26.7001	26.1746	27.2989	26.7686	27.23	26.7974	25.777	25.7968	NaN	26.3177	26.5945	26.2131	26.8782	NaN	26.8532	27.9514	27.2564	26.9507	26.532	26.5148	NaN	26.1481	26.5819	27.5521	27.1916	26.8582	NaN	NaN	25.7871	26.8642	26.888	26.629	NaN	26.2317
	32.4187	32.2672	31.921	31.6867	32.1853	31.9921	31.8476	32.3382	32.2132	32.2839	32.333	32.3677	32.3498	32.0404	32.11	32.1766	31.9721	31.9034	32.0238	32.0124	32.0219	32.4201	32.2384	31.7213	31.7738	32.2525	31.9861	32.05	32.1422	32.0088	31.6	31.1532	31.6804	32.0359	31.9203	32.1857	32.1649	31.9963	31.3439	31.8431	32.0832	31.9814	32.426	32.1479	32.0245	31.7484	32.1498	32.1252	32.1599
	NaN	NaN	NaN	NaN	NaN	NaN	NaN	NaN	NaN	NaN	NaN	NaN	NaN	NaN	NaN	25.7296	NaN	NaN	NaN	25.9215	NaN	25.742	25.1876	NaN	NaN	NaN	NaN	NaN	NaN	NaN	NaN	NaN	NaN	NaN	NaN	NaN	NaN	NaN	NaN	NaN	NaN	NaN	NaN	NaN	NaN	NaN	NaN	NaN	NaN
	28.664	28.784	29.4217	29.0082	29.142	28.7435	30.3318	29.474	29.3515	29.9862	29.3303	29.4295	29.5837	29.4213	29.5281	29.292	29.4591	30.0127	29.1888	29.756	29.8069	29.8659	29.7936	29.9574	30.0902	30.3557	29.6356	30.1132	29.9649	29.8516	30.2283	29.9307	29.9256	30.1768	29.3165	29.606	30.0325	29.9134	30.1172	29.8053	30.026	28.913	29.0908	29.3443	29.1182	30.161	29.4151	29.6561	29.5588
	NaN	25.8365	NaN	NaN	NaN	NaN	NaN	NaN	NaN	NaN	NaN	NaN	NaN	NaN	NaN	NaN	NaN	26.1132	NaN	25.6973	NaN	NaN	25.6512	NaN	26.0707	NaN	25.8001	NaN	NaN	NaN	NaN	NaN	NaN	NaN	NaN	NaN	NaN	NaN	NaN	NaN	25.9057	NaN	NaN	NaN	NaN	NaN	NaN	NaN	NaN
	NaN	NaN	NaN	NaN	NaN	NaN	NaN	NaN	NaN	NaN	NaN	NaN	NaN	NaN	NaN	NaN	NaN	24.5659	NaN	24.7278	24.4435	NaN	NaN	NaN	NaN	NaN	NaN	NaN	NaN	NaN	NaN	NaN	NaN	NaN	NaN	NaN	NaN	NaN	NaN	NaN	NaN	NaN	NaN	NaN	NaN	NaN	NaN	NaN	NaN
	29.7802	NaN	28.9033	28.3288	28.5186	29.6915	28.8362	28.374	26.5786	NaN	29.5727	28.0082	29.4148	29.0669	29.2481	28.5901	29.1582	29.2682	28.8409	29.4497	27.6513	29.2492	28.7429	28.0567	28.9713	28.9886	28.6243	28.3664	28.1215	28.178	28.059	27.9606	27.8863	28.483	28.4086	28.611	28.7198	28.577	28.8074	NaN	27.9585	28.3891	29.5565	29.8504	NaN	NaN	28.5424	29.6062	28.4134
	30.4045	29.6826	29.8065	29.8981	29.6611	29.6055	29.8319	30.2893	29.9286	30.2651	30.18	30.2234	30.1943	30.1772	30.5477	30.7768	30.2516	31.8204	30.9969	30.3388	30.1746	30.8477	31.4662	32.091	32.4825	32.0508	30.6945	31.4022	30.3916	30.8012	30.1838	30.1282	29.9273	30.0522	29.7488	30.7245	30.4913	30.4537	29.6708	30.1085	30.3431	30.5055	30.6005	30.757	30.6098	30.422	30.2508	30.346	30.4558
	NaN	NaN	NaN	NaN	NaN	NaN	NaN	NaN	NaN	NaN	NaN	NaN	NaN	NaN	NaN	NaN	NaN	NaN	23.7163	NaN	NaN	NaN	NaN	NaN	NaN	NaN	NaN	NaN	NaN	NaN	NaN	NaN	NaN	NaN	NaN	NaN	NaN	NaN	NaN	NaN	NaN	NaN	NaN	NaN	NaN	NaN	NaN	NaN	NaN
	NaN	NaN	NaN	NaN	NaN	NaN	NaN	NaN	NaN	NaN	NaN	NaN	NaN	NaN	NaN	NaN	NaN	29.1227	NaN	NaN	26.8829	NaN	NaN	26.8264	28.1938	NaN	NaN	26.247	NaN	NaN	27.1027	29.7592	NaN	NaN	NaN	NaN	NaN	NaN	NaN	NaN	NaN	NaN	NaN	NaN	NaN	NaN	NaN	NaN	NaN
	NaN	NaN	NaN	NaN	NaN	NaN	NaN	23.6781	NaN	NaN	NaN	NaN	NaN	NaN	NaN	NaN	NaN	NaN	NaN	NaN	NaN	NaN	NaN	NaN	NaN	NaN	NaN	NaN	NaN	NaN	NaN	NaN	NaN	NaN	NaN	NaN	NaN	NaN	NaN	NaN	NaN	NaN	NaN	NaN	NaN	NaN	NaN	NaN	NaN
	NaN	27.4842	28.1387	27.7859	27.2717	NaN	27.982	NaN	NaN	NaN	NaN	NaN	NaN	NaN	NaN	26.975	NaN	27.5592	NaN	27.4462	26.9738	27.0967	26.6087	NaN	27.6015	27.7021	27.4751	27.2756	NaN	NaN	NaN	NaN	NaN	NaN	NaN	NaN	NaN	NaN	NaN	NaN	NaN	NaN	NaN	NaN	NaN	NaN	NaN	NaN	NaN
	NaN	NaN	NaN	NaN	NaN	NaN	NaN	NaN	NaN	NaN	NaN	NaN	NaN	NaN	27.1007	26.886	NaN	26.9506	27.4409	27.6043	26.0626	NaN	NaN	26.0145	26.9347	NaN	26.8413	26.3468	NaN	NaN	NaN	NaN	NaN	NaN	NaN	NaN	NaN	NaN	NaN	NaN	NaN	NaN	NaN	NaN	NaN	NaN	NaN	NaN	NaN
	NaN	NaN	NaN	NaN	NaN	NaN	NaN	NaN	NaN	NaN	NaN	NaN	NaN	NaN	NaN	NaN	NaN	NaN	NaN	27.0501	NaN	NaN	NaN	NaN	NaN	NaN	NaN	NaN	NaN	NaN	NaN	NaN	NaN	NaN	NaN	NaN	NaN	NaN	NaN	NaN	NaN	NaN	NaN	NaN	NaN	NaN	NaN	NaN	NaN
	NaN	NaN	NaN	26.8472	NaN	NaN	NaN	NaN	NaN	NaN	NaN	NaN	NaN	NaN	NaN	NaN	NaN	NaN	NaN	NaN	NaN	26.7491	NaN	NaN	NaN	NaN	NaN	NaN	NaN	NaN	NaN	NaN	NaN	NaN	NaN	NaN	NaN	NaN	NaN	NaN	NaN	NaN	NaN	NaN	NaN	NaN	NaN	NaN	NaN
	31.7044	32.1389	31.5762	31.4208	31.2984	31.1612	31.6915	31.2644	31.2043	30.9098	30.8401	30.8472	30.9502	30.8628	31.6614	31.3518	31.389	31.1877	31.4062	31.0815	31.2378	31.3275	31.2898	31.5586	31.222	31.5589	31.3462	31.4651	31.4069	31.0818	30.7403	30.8711	30.6612	31.0822	31.2312	31.3927	31.1085	30.6539	30.7287	30.5862	30.8331	31.1454	31.4834	31.2894	31.2044	30.8328	30.9595	30.963	30.9801
	29.5405	29.3418	29.9399	29.3579	29.3358	29.5315	29.9445	29.8719	29.7192	29.5874	29.4084	29.0833	29.339	29.2764	29.5981	29.4772	29.2692	29.5684	29.4795	29.4074	29.3996	29.4922	29.1953	29.4847	29.0425	29.2911	29.6584	29.796	29.643	29.2851	28.6398	29.2722	29.0745	28.8046	27.8081	29.7178	29.3437	29.6078	29.4571	29.563	29.4671	28.4976	29.3339	29.3231	27.7505	28.5683	29.622	29.4086	28.9018
	30.7597	31.0781	31.2543	30.7678	30.8772	31.1143	30.8842	30.6846	30.476	30.3867	30.5492	30.8766	30.5884	30.7885	30.6333	30.6588	30.5963	30.6575	30.9983	30.634	30.5847	30.6788	30.3693	30.608	30.6735	30.8042	30.6014	30.4765	30.7096	30.6985	30.5196	30.5012	30.1859	30.5617	30.8337	30.7301	30.8919	30.8453	30.8785	30.9015	30.5781	30.6779	30.9415	30.6444	30.5885	30.9523	30.645	30.503	30.5832
	33.3611	33.4122	33.8407	33.5258	33.4625	33.4117	33.6444	33.3507	33.2586	33.2326	32.8824	33.0523	33.346	33.2029	33.2446	33.295	33.0421	32.8179	33.2021	33.0421	33.2092	33.2311	33.2235	33.1293	33.2003	33.1401	33.1876	33.4449	33.1741	32.999	32.9499	32.7943	32.8401	33.0731	33.0601	33.1323	32.8522	32.8531	32.7481	32.8303	32.7292	32.8801	33.1967	33.0567	32.9229	32.872	32.8385	32.9737	33.1515
	31.314	31.4096	31.8758	31.3419	31.4153	31.457	31.7288	30.9769	30.6908	30.1583	30.476	30.6413	30.2831	30.8324	31.276	31.251	31.1476	31.3936	31.2721	31.0034	31.0049	31.0607	31.4489	31.3433	31.3311	31.2422	31.1103	31.3244	30.3007	30.309	30.1041	30.5145	30.6466	30.5186	30.9438	30.7784	30.8461	30.8415	30.3916	30.5178	30.4279	30.3267	30.3741	30.5196	30.5003	30.4113	30.5855	30.9152	30.7941
	28.986	29.5659	29.7338	29.2501	NaN	28.8294	29.1848	NaN	NaN	NaN	NaN	NaN	NaN	NaN	28.8726	28.8628	29.1717	28.7756	28.8127	28.8443	29.118	29.1076	29.233	29.3683	28.7519	29.1621	28.9425	29.1425	NaN	NaN	NaN	NaN	NaN	NaN	NaN	NaN	28.7876	NaN	NaN	NaN	NaN	NaN	NaN	NaN	NaN	NaN	NaN	NaN	NaN
	28.8638	28.4671	29.8222	28.7483	28.1972	28.0635	29.3855	28.2166	28.4385	27.4216	27.7136	27.2154	NaN	NaN	29.1111	29.0928	29.1239	28.6038	29.048	29.3424	28.1019	28.9238	29.7229	29.6878	28.942	27.3857	29.3718	29.7767	26.4198	28.0113	27.9083	26.6089	27.5006	28.1019	NaN	27.7102	28.0058	27.3218	27.3735	28.3488	28.0642	28.358	28.3835	NaN	27.5676	NaN	27.5266	NaN	27.8818
	27.0664	27.5532	28.1329	28.0138	27.7847	27.567	27.8617	NaN	NaN	NaN	NaN	NaN	27.1018	26.976	27.8295	27.9187	27.5456	27.5533	27.6157	28.2429	28.0703	28.0081	28.0516	27.9294	26.83	27.8921	27.7904	28.9986	27.8059	27.1124	26.767	26.629	27.7096	NaN	NaN	NaN	28.0719	NaN	NaN	27.3936	NaN	NaN	27.6917	27.6914	NaN	NaN	NaN	NaN	26.5626
	NaN	NaN	25.7865	NaN	NaN	NaN	NaN	NaN	NaN	NaN	NaN	NaN	NaN	NaN	NaN	NaN	NaN	NaN	NaN	NaN	NaN	NaN	NaN	NaN	NaN	NaN	NaN	NaN	NaN	NaN	NaN	NaN	NaN	NaN	NaN	NaN	NaN	NaN	NaN	NaN	NaN	NaN	NaN	NaN	NaN	NaN	NaN	NaN	NaN
	28.1033	NaN	28.0547	27.5222	NaN	27.6073	28.0725	NaN	NaN	NaN	NaN	NaN	NaN	NaN	27.6211	27.1634	27.0997	26.9158	NaN	27.1921	27.8024	27.5609	27.6305	NaN	27.33	27.6183	27.4324	27.8667	NaN	27.2195	NaN	NaN	NaN	NaN	NaN	NaN	27.6804	NaN	NaN	NaN	NaN	NaN	NaN	NaN	NaN	NaN	NaN	NaN	NaN
	30.5963	29.4821	29.4987	29.8197	28.417	NaN	28.8162	29.668	29.6693	29.216	29.0673	28.0669	29.6918	30.6122	31.6925	31.2423	31.4572	34.2037	32.2922	32.3314	31.6003	33.2376	33.9811	34.7719	34.8991	33.6894	32.6337	33.7252	29.5179	30.537	32.2205	32.82	31.1969	30.1021	30.0935	30.73	31.0125	31.4158	31.5622	30.3614	30.989	31.0882	28.2101	29.9883	29.7731	31.1074	30.0057	30.288	30.1605
	NaN	NaN	NaN	NaN	NaN	NaN	NaN	NaN	NaN	NaN	NaN	NaN	NaN	NaN	NaN	NaN	NaN	NaN	NaN	NaN	NaN	NaN	25.37	27.3203	27.9295	NaN	NaN	25.8155	NaN	NaN	NaN	NaN	NaN	NaN	NaN	NaN	NaN	NaN	NaN	NaN	NaN	NaN	NaN	NaN	NaN	NaN	NaN	NaN	NaN
	NaN	NaN	25.6328	25.8307	NaN	NaN	NaN	NaN	NaN	NaN	NaN	NaN	NaN	NaN	30.0549	29.1597	29.8069	33.2813	31.614	31.2958	29.6207	31.1461	32.7321	33.5435	33.5968	32.1255	30.0278	32.1707	NaN	NaN	27.8061	30.2384	NaN	NaN	NaN	29.3642	28.4209	28.5881	29.791	NaN	27.0987	NaN	NaN	NaN	28.3041	27.4587	NaN	NaN	NaN
	NaN	NaN	NaN	NaN	NaN	NaN	NaN	27.3305	NaN	28.6381	NaN	NaN	NaN	NaN	NaN	NaN	NaN	NaN	NaN	NaN	NaN	NaN	NaN	NaN	NaN	NaN	NaN	NaN	NaN	NaN	NaN	NaN	NaN	NaN	NaN	NaN	NaN	NaN	NaN	NaN	NaN	NaN	NaN	NaN	NaN	NaN	NaN	NaN	27.2222
	NaN	NaN	NaN	NaN	NaN	NaN	NaN	NaN	NaN	NaN	NaN	NaN	NaN	NaN	NaN	NaN	NaN	NaN	NaN	NaN	NaN	NaN	NaN	27.7082	25.1845	NaN	NaN	NaN	NaN	NaN	NaN	NaN	NaN	NaN	NaN	NaN	NaN	NaN	NaN	NaN	NaN	NaN	NaN	NaN	NaN	NaN	NaN	NaN	NaN
	NaN	NaN	NaN	NaN	NaN	NaN	NaN	NaN	NaN	NaN	NaN	NaN	NaN	NaN	NaN	NaN	NaN	NaN	NaN	NaN	NaN	NaN	24.6851	NaN	NaN	NaN	NaN	NaN	NaN	NaN	NaN	NaN	NaN	NaN	NaN	NaN	NaN	NaN	NaN	NaN	NaN	NaN	NaN	NaN	NaN	NaN	NaN	NaN	NaN
	NaN	NaN	27.781	NaN	NaN	NaN	27.2709	29.6145	28.2879	29.4282	29.2296	28.9282	29.3519	28.4305	30.482	29.1065	28.7222	29.9272	29.2185	29.4292	28.7145	30.1321	29.9184	30.4118	30.2094	30.452	29.4518	29.4959	29.9686	29.1058	30.1194	31.5443	29.7832	29.4601	NaN	30.3329	29.6918	31.7422	32.1123	30.2944	29.8127	28.529	NaN	29.1246	30.8758	32.0812	29.6649	29.1405	28.7003
	30.6619	29.5166	30.5772	30.1938	29.8904	30.1331	30.1915	30.8178	30.7865	31.2875	31.1892	30.77	30.6151	30.8611	31.5381	31.5113	31.311	32.7243	31.8322	32.617	32.2034	32.5546	32.6353	33.7894	33.8645	32.6427	32.143	32.0647	31.4724	32.0656	34.435	35.8939	33.3185	31.7133	30.9508	31.6789	33.7863	35.2521	36.17	32.3621	31.9857	31.4488	31.3444	31.9173	33.9824	35.8883	32.2132	31.1719	31.1153
	NaN	NaN	NaN	NaN	NaN	NaN	NaN	NaN	NaN	NaN	NaN	NaN	NaN	NaN	NaN	NaN	NaN	26.871	NaN	NaN	NaN	NaN	26.6285	27.518	27.292	NaN	NaN	26.5659	NaN	NaN	NaN	NaN	NaN	NaN	NaN	NaN	NaN	NaN	NaN	NaN	NaN	NaN	NaN	NaN	NaN	NaN	NaN	NaN	NaN
	NaN	NaN	27.3776	NaN	NaN	27.458	NaN	NaN	NaN	NaN	27.7953	NaN	NaN	28.1606	27.201	27.5183	27.698	27.3822	27.8064	27.3966	26.8105	27.1397	27.4099	27.637	27.3698	28.1668	27.8296	27.7554	NaN	NaN	NaN	27.9062	NaN	NaN	NaN	NaN	NaN	NaN	27.8339	28.5012	NaN	28.1991	NaN	NaN	NaN	28.1082	NaN	NaN	27.5712
	31.2894	30.6922	29.987	31.7866	31.1432	31.9813	27.6503	31.2269	31.7002	31.8083	31.9638	31.6362	31.5548	31.1052	30.9766	31.5162	31.7853	30.775	32.1199	31.7582	31.8643	30.9533	31.2841	30.7578	28.8671	31.82	31.6776	30.7466	30.4476	31.3925	31.3035	31.2149	31.5041	30.9589	31.2194	31.2489	30.9207	30.7511	30.1905	31.732	31.5656	30.8043	31.6425	31.6002	31.5456	30.7182	31.076	31.3838	31.0515
	NaN	25.9928	26.5566	26.6284	26.8153	NaN	27.0667	NaN	NaN	NaN	NaN	NaN	NaN	NaN	26.4657	26.2877	26.6598	NaN	NaN	26.1552	26.8761	26.6248	26.3376	26.7617	NaN	26.3942	26.6798	25.9287	NaN	NaN	NaN	NaN	NaN	NaN	NaN	NaN	NaN	NaN	NaN	NaN	NaN	NaN	NaN	NaN	NaN	NaN	NaN	NaN	NaN
	NaN	NaN	NaN	NaN	NaN	NaN	NaN	NaN	NaN	NaN	NaN	NaN	NaN	NaN	26.6733	NaN	NaN	NaN	NaN	NaN	NaN	NaN	NaN	NaN	NaN	NaN	NaN	NaN	NaN	NaN	NaN	NaN	NaN	NaN	NaN	NaN	NaN	NaN	NaN	NaN	NaN	NaN	NaN	NaN	NaN	NaN	NaN	NaN	NaN
	NaN	NaN	NaN	NaN	NaN	NaN	NaN	NaN	NaN	NaN	NaN	NaN	NaN	NaN	NaN	24.105	NaN	NaN	NaN	24.4063	NaN	24.0764	NaN	NaN	NaN	NaN	NaN	NaN	NaN	NaN	NaN	NaN	NaN	NaN	NaN	NaN	NaN	NaN	NaN	NaN	NaN	NaN	NaN	NaN	NaN	NaN	NaN	NaN	NaN
	NaN	NaN	NaN	26.3869	NaN	NaN	26.3466	NaN	NaN	NaN	NaN	NaN	NaN	NaN	25.3114	26.1533	NaN	26.2133	NaN	26.1592	26.6252	NaN	26.4388	NaN	26.4627	NaN	NaN	NaN	NaN	NaN	NaN	NaN	NaN	NaN	NaN	NaN	NaN	NaN	NaN	NaN	NaN	NaN	NaN	NaN	NaN	NaN	NaN	NaN	NaN
	NaN	NaN	NaN	NaN	NaN	NaN	NaN	NaN	NaN	NaN	NaN	NaN	NaN	NaN	NaN	NaN	NaN	NaN	NaN	22.8365	NaN	NaN	NaN	NaN	NaN	NaN	NaN	NaN	NaN	NaN	NaN	NaN	NaN	NaN	NaN	NaN	NaN	NaN	NaN	NaN	NaN	NaN	NaN	NaN	NaN	NaN	NaN	NaN	NaN
	NaN	NaN	26.6364	NaN	NaN	NaN	26.7718	NaN	NaN	NaN	NaN	NaN	NaN	NaN	NaN	26.8636	NaN	NaN	NaN	26.1639	NaN	26.6315	NaN	NaN	NaN	NaN	NaN	26.7329	NaN	NaN	NaN	NaN	NaN	NaN	NaN	NaN	NaN	NaN	NaN	NaN	NaN	NaN	NaN	NaN	NaN	NaN	NaN	NaN	NaN
	NaN	NaN	NaN	NaN	NaN	NaN	NaN	NaN	NaN	NaN	NaN	NaN	NaN	NaN	25.6519	NaN	NaN	NaN	NaN	NaN	NaN	NaN	NaN	NaN	NaN	NaN	NaN	NaN	NaN	NaN	NaN	NaN	NaN	NaN	NaN	NaN	NaN	NaN	NaN	NaN	NaN	NaN	NaN	NaN	NaN	NaN	NaN	NaN	NaN
	29.6824	29.5579	30.3232	30.0166	29.9245	29.4605	30.2714	29.4088	29.9015	29.3349	28.7568	29.3698	29.748	29.5638	29.978	29.6617	29.8973	29.4236	29.8073	30.0435	29.6598	29.9335	30.1649	29.7144	29.5925	29.9921	30.0456	29.9449	29.8731	29.5831	29.4151	29.5047	29.8339	29.6419	28.91	29.1145	29.2078	29.0842	28.9612	29.3168	29.2397	NaN	29.3297	29.707	28.6899	29.1056	29.5534	29.6637	28.5468
	NaN	26.9768	26.7433	26.2616	NaN	NaN	26.5787	NaN	27.9622	NaN	NaN	NaN	NaN	NaN	27.0504	27.0504	27.5611	27.373	27.11	27.6178	26.6418	26.1204	25.3305	27.0171	27.1828	26.6549	26.9601	27.1193	NaN	26.2844	27.7038	NaN	27.9143	26.7918	NaN	NaN	NaN	26.932	NaN	26.8574	NaN	NaN	NaN	NaN	NaN	NaN	NaN	NaN	NaN
	NaN	NaN	NaN	NaN	NaN	NaN	NaN	NaN	NaN	NaN	NaN	NaN	NaN	NaN	NaN	NaN	NaN	25.4285	NaN	NaN	NaN	NaN	NaN	NaN	NaN	NaN	25.9389	NaN	NaN	NaN	NaN	NaN	NaN	NaN	NaN	NaN	NaN	NaN	NaN	NaN	NaN	NaN	NaN	NaN	NaN	NaN	NaN	NaN	NaN
	27.4127	27.8808	27.6866	NaN	NaN	27.747	27.9772	28.3231	28.1477	NaN	NaN	27.1531	27.6899	27.7676	26.9119	27.3289	27.5906	27.2035	27.2337	27.4835	26.9257	27.8373	27.1618	NaN	26.5769	NaN	27.3544	27.1985	27.9021	27.7522	28.0301	NaN	28.064	27.8667	28.8846	27.5284	27.9815	27.6303	27.7437	28.931	28.712	28.3214	28.343	28.1136	NaN	NaN	27.8645	28.0794	28.3723
	NaN	NaN	NaN	27.1379	NaN	NaN	NaN	NaN	NaN	NaN	NaN	NaN	NaN	NaN	NaN	27.0733	27.2105	27.8771	28.1112	28.3192	27.7393	NaN	NaN	NaN	26.6618	26.9229	NaN	26.611	27.1153	26.5057	NaN	NaN	NaN	NaN	NaN	NaN	NaN	NaN	NaN	NaN	NaN	NaN	NaN	NaN	NaN	NaN	NaN	NaN	NaN
	NaN	NaN	NaN	NaN	NaN	NaN	NaN	NaN	NaN	NaN	NaN	NaN	NaN	NaN	NaN	NaN	NaN	NaN	NaN	NaN	NaN	NaN	NaN	NaN	NaN	NaN	NaN	NaN	23.8597	NaN	NaN	NaN	NaN	NaN	NaN	NaN	NaN	NaN	NaN	NaN	NaN	NaN	NaN	NaN	NaN	NaN	NaN	NaN	NaN
	NaN	NaN	NaN	NaN	NaN	NaN	NaN	NaN	NaN	NaN	NaN	NaN	NaN	NaN	25.5959	NaN	NaN	25.6327	NaN	25.517	NaN	NaN	25.4981	NaN	NaN	NaN	25.384	NaN	NaN	NaN	NaN	NaN	NaN	NaN	NaN	NaN	NaN	NaN	NaN	NaN	NaN	NaN	NaN	NaN	NaN	NaN	NaN	NaN	NaN
	NaN	NaN	NaN	NaN	NaN	NaN	NaN	NaN	NaN	NaN	NaN	NaN	NaN	NaN	NaN	NaN	NaN	NaN	NaN	NaN	NaN	NaN	NaN	NaN	NaN	NaN	27.7742	NaN	NaN	NaN	NaN	NaN	NaN	NaN	NaN	NaN	NaN	NaN	NaN	NaN	NaN	NaN	NaN	NaN	NaN	NaN	NaN	NaN	NaN
	NaN	NaN	NaN	NaN	NaN	NaN	NaN	NaN	NaN	NaN	NaN	NaN	NaN	NaN	NaN	NaN	NaN	NaN	NaN	NaN	NaN	NaN	NaN	NaN	NaN	NaN	NaN	NaN	NaN	NaN	NaN	NaN	NaN	NaN	NaN	NaN	NaN	NaN	27.4881	NaN	NaN	NaN	NaN	NaN	NaN	NaN	NaN	NaN	NaN
	28.931	28.5859	28.5403	28.8116	28.0498	28.4653	28.1522	28.4099	27.8415	NaN	NaN	27.6401	27.9315	27.4393	28.4118	28.043	27.9492	27.6335	27.9818	28.2799	27.983	28.2211	28.2559	27.8633	27.208	28.6945	28.48	29.2235	28.0558	28.7388	27.8439	27.996	26.7285	27.6013	NaN	27.7881	27.9005	27.2165	27.4558	27.47	27.6787	27.4628	27.5798	27.5316	27.8732	27.3738	NaN	27.1719	27.7841
	34.3374	31.7444	32.0407	31.0826	31.793	32.608	32.0302	NaN	NaN	NaN	NaN	NaN	NaN	NaN	33.2126	33.2515	33.2446	32.5077	32.6679	32.862	33.3591	33.1052	33.074	32.7742	31.9075	32.9047	32.683	32.1479	NaN	NaN	NaN	26.5447	NaN	NaN	NaN	NaN	NaN	NaN	NaN	NaN	NaN	NaN	27.614	NaN	NaN	NaN	NaN	NaN	NaN
	32.7037	32.0294	32.8776	32.2992	32.2938	32.205	32.675	33.3763	31.7711	31.2148	29.8345	29.3666	30.2545	30.8477	32.2714	32.2328	31.6794	33.0217	32.1831	31.8827	31.7682	32.4621	32.3724	32.6173	33.2187	31.4908	32.2342	32.6412	32.0612	31.3955	31.2392	31.5098	31.5411	31.1603	33.401	31.6905	30.6765	29.8421	29.8259	29.8881	30.5106	31.349	31.6418	31.2043	31.0266	29.5874	30.3006	31.3948	31.6772
	26.47	28.7103	29.7229	28.5046	28.0994	27.4407	28.6253	NaN	27.1339	26.6099	NaN	26.1671	28.5009	28.1079	27.8848	28.9595	29.1959	27.9066	28.9428	29.3989	28.8977	28.2859	29.1749	29.3547	28.4543	28.5338	29.0785	29.4133	27.3042	28.1845	26.4418	27.1447	26.5417	25.8306	NaN	NaN	27.4846	26.7714	27.1426	27.0097	27.2881	27.6022	NaN	NaN	NaN	NaN	NaN	26.8595	27.0714
	30.9408	31.1174	31.0135	30.7035	30.9473	31.1342	30.9443	30.4675	30.9212	30.6454	30.6226	30.7017	29.8326	30.4343	31.2652	30.9222	31.0678	30.2302	30.5667	30.6041	30.6774	30.6714	30.7586	30.1441	30.3126	30.5525	30.8313	30.6291	30.1081	30.1077	30.3255	30.0523	29.8927	30.2881	30.4021	30.0376	30.2957	30.4164	30.0668	30.4068	29.7941	30.4438	30.5425	30.3686	30.3629	30.4951	30.3087	30.2662	30.2069
	33.925	34.3703	33.8409	34.3277	34.1259	34.7936	34.3542	33.7284	34.1697	34.5481	34.6423	35.0432	34.5388	34.4809	33.7832	34.0778	33.8169	34.2292	34.2297	34.347	33.3509	33.2988	33.939	33.5599	33.9431	34.3137	34.1759	33.6871	33.185	34.1364	34.1491	33.8322	34.0302	33.9095	33.6165	33.4868	33.8332	34.3885	34.7292	34.4667	33.5949	33.6466	33.6328	34.1364	34.4224	34.1976	34.2188	33.9801	33.8037
	28.5027	28.187	29.183	28.2142	27.701	NaN	28.7677	NaN	NaN	NaN	NaN	NaN	NaN	27.3072	28.1171	28.5049	29.5915	27.9878	28.368	30.2006	28.5811	28.4397	28.2161	27.6155	26.6927	28.4196	27.99	28.3012	NaN	NaN	NaN	NaN	NaN	28.4375	NaN	28.1248	NaN	27.9651	NaN	NaN	NaN	NaN	NaN	27.4207	27.8463	NaN	27.9519	NaN	28.1597
	NaN	NaN	23.8915	NaN	NaN	NaN	NaN	NaN	NaN	NaN	NaN	NaN	NaN	NaN	NaN	NaN	NaN	NaN	NaN	NaN	NaN	NaN	NaN	NaN	NaN	NaN	NaN	NaN	NaN	NaN	NaN	NaN	NaN	NaN	NaN	NaN	NaN	NaN	NaN	NaN	NaN	NaN	NaN	NaN	NaN	NaN	NaN	NaN	NaN
	NaN	NaN	NaN	NaN	NaN	NaN	NaN	28.229	NaN	NaN	NaN	NaN	NaN	NaN	NaN	NaN	NaN	NaN	NaN	NaN	NaN	NaN	NaN	NaN	NaN	NaN	NaN	NaN	NaN	NaN	NaN	NaN	NaN	NaN	NaN	NaN	NaN	NaN	NaN	NaN	NaN	NaN	NaN	NaN	NaN	NaN	NaN	NaN	NaN
	26.5956	NaN	26.471	24.9011	NaN	NaN	27.8501	33.4146	26.6623	NaN	NaN	NaN	NaN	27.1774	25.9112	25.2877	26.1043	27.7162	NaN	NaN	27.9393	NaN	25.8245	28.956	27.8862	NaN	27.0823	27.0541	NaN	24.0257	NaN	25.8275	31.3196	28.653	31.699	NaN	26.9324	NaN	NaN	26.8204	NaN	28.9722	24.7393	28.6566	NaN	26.7455	NaN	28.3979	27.3909
	31.3957	30.7041	30.768	29.9181	30.143	30.6117	30.4626	34.1273	31.2773	29.5075	30.4872	29.1352	29.8974	31.2954	30.5462	30.7819	30.2661	31.4098	30.6	30.5425	30.3413	30.2368	30.5256	31.6805	31.7901	30.623	30.4932	30.2921	31.6853	30.8125	30.6916	30.5841	32.6466	32.2382	33.4957	31.1977	30.5884	30.9805	30.4635	31.7744	30.9503	31.8497	31.9523	32.1313	31.4859	31.439	31.3468	32.1725	31.9549
	NaN	NaN	NaN	NaN	NaN	NaN	NaN	29.8419	NaN	NaN	NaN	NaN	NaN	NaN	NaN	NaN	NaN	NaN	NaN	NaN	NaN	NaN	NaN	NaN	NaN	NaN	NaN	NaN	NaN	NaN	NaN	NaN	NaN	NaN	NaN	NaN	NaN	NaN	NaN	NaN	NaN	NaN	NaN	NaN	NaN	NaN	NaN	NaN	NaN
	NaN	NaN	26.8232	NaN	NaN	NaN	NaN	NaN	NaN	NaN	NaN	NaN	NaN	26.1619	27.5333	NaN	26.7631	NaN	26.6091	NaN	NaN	NaN	NaN	NaN	28.977	NaN	NaN	NaN	27.0998	26.7601	NaN	26.208	27.9767	26.6587	27.9307	27.2622	NaN	NaN	NaN	NaN	NaN	26.8657	26.863	NaN	NaN	NaN	NaN	NaN	27.6518
	NaN	NaN	NaN	NaN	NaN	NaN	NaN	27.2768	NaN	NaN	NaN	NaN	NaN	NaN	NaN	NaN	NaN	NaN	NaN	NaN	NaN	NaN	NaN	NaN	NaN	NaN	NaN	NaN	NaN	NaN	NaN	NaN	NaN	NaN	NaN	NaN	NaN	NaN	NaN	NaN	NaN	NaN	NaN	NaN	NaN	NaN	NaN	NaN	NaN
	NaN	NaN	NaN	NaN	NaN	NaN	NaN	28.0085	NaN	NaN	NaN	NaN	NaN	NaN	NaN	NaN	NaN	NaN	NaN	NaN	NaN	NaN	NaN	NaN	NaN	NaN	NaN	NaN	NaN	NaN	NaN	NaN	NaN	NaN	NaN	NaN	NaN	NaN	NaN	NaN	NaN	NaN	NaN	NaN	NaN	NaN	NaN	NaN	NaN
	NaN	NaN	NaN	NaN	NaN	NaN	NaN	28.1595	NaN	NaN	NaN	NaN	NaN	NaN	NaN	NaN	NaN	NaN	NaN	NaN	NaN	NaN	NaN	NaN	NaN	NaN	NaN	NaN	NaN	NaN	NaN	NaN	NaN	NaN	NaN	NaN	NaN	NaN	NaN	NaN	NaN	NaN	NaN	NaN	NaN	NaN	NaN	NaN	NaN
	NaN	NaN	NaN	NaN	NaN	NaN	NaN	29.8942	NaN	NaN	NaN	NaN	NaN	NaN	NaN	NaN	NaN	NaN	NaN	NaN	NaN	NaN	NaN	NaN	NaN	NaN	NaN	NaN	NaN	NaN	NaN	NaN	NaN	NaN	NaN	NaN	NaN	NaN	NaN	NaN	NaN	NaN	NaN	NaN	NaN	NaN	NaN	NaN	NaN
	NaN	NaN	NaN	NaN	NaN	NaN	NaN	28.5035	NaN	NaN	NaN	NaN	NaN	NaN	NaN	NaN	26.3471	NaN	NaN	NaN	NaN	NaN	NaN	NaN	NaN	NaN	26.7176	NaN	NaN	NaN	NaN	NaN	NaN	NaN	NaN	NaN	NaN	NaN	NaN	NaN	NaN	NaN	NaN	NaN	NaN	NaN	NaN	NaN	NaN
	28.3287	27.4819	28.5213	28.8122	28.0681	28.0105	27.5249	28.1686	28.5955	28.4867	27.7875	28.0414	27.5295	28.2973	27.901	28.244	27.8425	26.8567	28.154	27.989	27.4569	27.8271	28.4248	27.3251	26.6389	28.2692	28.2919	28.4632	26.3199	28.5068	26.849	27.3473	27.7744	28.1334	28.254	27.2031	27.6115	27.0779	27.4411	27.143	NaN	NaN	27.8777	27.2275	27.8064	27.411	NaN	28.265	28.2348
	29.167	28.3899	27.6197	28.5673	28.1309	28.6744	29.6729	29.042	NaN	27.8013	26.4378	NaN	NaN	NaN	27.9459	27.9644	28.0791	NaN	27.3659	NaN	28.577	28.7947	28.2185	28.8123	28.2954	NaN	27.3664	27.9038	28.3456	28.4112	28.1784	27.8686	27.9723	27.8874	28.8864	29.2577	28.6974	28.5511	28.3769	28.2021	28.7064	28.152	28.0803	27.4336	NaN	27.9811	28.7417	28.2311	28.9072
	NaN	NaN	NaN	NaN	NaN	NaN	NaN	NaN	NaN	NaN	NaN	NaN	NaN	NaN	NaN	NaN	NaN	NaN	NaN	NaN	NaN	NaN	NaN	NaN	NaN	NaN	NaN	23.8143	NaN	NaN	NaN	NaN	NaN	NaN	NaN	NaN	NaN	NaN	NaN	NaN	NaN	NaN	NaN	NaN	NaN	NaN	NaN	NaN	NaN
	31.9218	32.2552	32.4133	32.2751	32.3563	32.2825	32.2196	31.3244	31.6856	31.5419	31.9872	32.2296	31.9278	31.8897	32.1753	31.9783	32.0658	32.0965	32.125	31.949	32.0127	31.6656	31.9899	32.0851	32.1305	32.333	32.2283	32.3712	31.1466	31.3204	31.375	31.46	31.3319	31.3688	30.7389	30.7401	31.0907	30.9384	31.0048	31.2502	31.0992	31.1642	30.239	30.7307	30.4148	30.523	30.7193	31.0011	30.8339
	27.6823	27.3565	28.0341	27.5319	27.4155	NaN	27.3319	NaN	NaN	NaN	NaN	NaN	27.4197	27.8779	27.8267	28.0024	27.3993	27.2887	27.7392	27.3217	26.9826	27.1645	27.9367	27.4583	NaN	27.6484	27.7861	27.5956	NaN	26.8676	NaN	NaN	NaN	NaN	NaN	NaN	27.3075	NaN	28.6391	27.2234	26.8895	NaN	NaN	NaN	NaN	NaN	NaN	NaN	NaN
	32.4596	32.8389	33.2003	32.7653	32.8232	32.8587	33.1141	31.5306	32.0518	31.6563	31.6852	31.9744	32.295	32.5291	32.3366	32.7072	32.5919	31.9486	32.7195	32.6588	32.634	32.4057	32.8389	32.3427	31.8439	32.5619	32.6132	33.1901	31.3781	31.8983	31.6832	31.7603	32.2204	32.2589	31.6648	31.2193	31.8036	31.4683	31.2175	31.7073	32.0847	32.055	31.0599	31.5678	31.4206	30.9582	31.9111	32.1664	32.2677
	28.1031	28.3773	28.5226	28.2174	27.7249	26.9771	28.0128	NaN	26.8064	NaN	NaN	26.6475	28.0221	28.694	27.9886	28.6907	28.308	28.0437	28.7754	28.7981	28.9993	26.8902	28.9769	28.4601	28.057	NaN	28.3137	28.8017	NaN	27.2906	NaN	NaN	NaN	26.2569	26.7216	NaN	NaN	27.1969	27.5039	NaN	NaN	NaN	NaN	NaN	NaN	NaN	NaN	NaN	NaN
	32.8572	33.5407	33.4208	33.045	32.8212	33.215	33.3372	31.8165	32.5269	32.0624	32.2903	32.3527	32.7666	32.7838	32.9224	33.1989	33.2413	32.4789	33.2375	33.0826	32.9754	32.7071	33.076	32.7369	32.472	32.8216	33.0538	33.3201	31.6631	32.3088	32.1381	31.9553	32.6245	32.3995	31.8719	31.7382	32.0409	31.7669	31.4435	31.9776	32.2172	32.1896	31.5228	31.9682	31.8967	31.2426	32.0661	32.4357	32.3356
	29.6789	30.0957	30.4727	29.9669	29.866	29.5582	29.811	29.9074	29.7783	29.468	29.4808	29.8978	29.5416	29.7656	29.1679	29.2367	29.4118	28.6652	29.4586	29.2232	29.1445	29.0034	29.3639	28.7886	29.0144	29.1025	29.2882	29.645	29.7191	29.4961	29.5203	29.5443	29.7169	29.657	29.6725	29.4461	29.1627	29.1275	29.0052	29.3724	29.0581	29.3459	29.4443	29.2128	29.5175	29.3927	29.2195	29.4889	29.1907
	NaN	NaN	NaN	NaN	NaN	NaN	NaN	26.4915	NaN	NaN	NaN	NaN	NaN	NaN	NaN	NaN	NaN	NaN	NaN	NaN	NaN	NaN	NaN	NaN	NaN	NaN	NaN	NaN	NaN	NaN	NaN	NaN	NaN	NaN	NaN	NaN	NaN	NaN	NaN	NaN	NaN	NaN	NaN	NaN	NaN	NaN	NaN	NaN	NaN
	NaN	NaN	NaN	NaN	NaN	NaN	NaN	NaN	NaN	NaN	NaN	NaN	NaN	NaN	NaN	NaN	25.1876	25.8087	NaN	NaN	NaN	NaN	NaN	NaN	NaN	25.7338	NaN	NaN	NaN	NaN	NaN	NaN	NaN	NaN	NaN	NaN	NaN	NaN	NaN	NaN	NaN	NaN	NaN	NaN	NaN	NaN	NaN	NaN	NaN
	NaN	NaN	NaN	NaN	NaN	NaN	NaN	NaN	NaN	NaN	NaN	NaN	NaN	NaN	26.2389	26.502	NaN	25.9609	NaN	26.0922	NaN	NaN	26.1075	NaN	NaN	NaN	25.6949	26.0312	NaN	NaN	26.8076	NaN	NaN	NaN	NaN	NaN	NaN	NaN	NaN	NaN	NaN	NaN	NaN	NaN	NaN	26.6037	NaN	NaN	NaN
	28.1049	27.273	27.3638	27.7334	26.5122	NaN	29.0672	28.4047	28.4262	NaN	NaN	NaN	NaN	28.3614	28.3093	28.0769	28.036	28.0379	27.3922	28.8995	27.8881	29.2159	28.331	27.8951	28.152	NaN	27.9639	28.1348	27.8677	28.3699	27.2943	NaN	NaN	28.0036	NaN	NaN	28.2501	NaN	NaN	NaN	NaN	28.4354	27.9792	28.1732	28.2992	NaN	NaN	27.9262	28.4184
	NaN	NaN	NaN	NaN	NaN	NaN	NaN	NaN	NaN	NaN	NaN	NaN	NaN	NaN	NaN	NaN	NaN	NaN	NaN	NaN	NaN	NaN	NaN	NaN	NaN	NaN	25.6325	NaN	NaN	NaN	NaN	NaN	NaN	NaN	NaN	NaN	NaN	NaN	NaN	NaN	NaN	NaN	NaN	NaN	NaN	NaN	NaN	NaN	NaN
	28.8698	28.1008	28.7249	28.4619	28.6476	28.585	29.1393	29.1131	28.5319	28.8438	28.501	28.595	28.4516	28.3439	29.6129	28.0349	28.2549	28.3609	29.3075	29.4376	28.8213	29.6779	28.4914	27.5825	28.2702	27.9857	28.5736	28.5706	29.0191	28.6178	28.3043	26.8187	28.1841	28.3496	28.4649	29.0669	29.2795	29.1351	28.6772	28.8828	28.5915	28.9348	29.5384	29.2544	29.2682	28.5929	28.2149	28.6302	28.8026
	27.3685	27.2799	27.5171	27.513	27.6601	NaN	26.8889	NaN	NaN	NaN	NaN	NaN	NaN	NaN	26.8275	27.5485	27.2838	27.4832	27.6589	27.7446	27.2119	27.1386	27.5316	27.012	27.4309	27.7972	27.4042	28.1069	27.4926	NaN	NaN	NaN	NaN	NaN	NaN	NaN	NaN	NaN	26.848	NaN	NaN	NaN	NaN	NaN	NaN	NaN	26.9616	NaN	NaN
	NaN	NaN	NaN	NaN	NaN	NaN	NaN	NaN	NaN	NaN	NaN	NaN	NaN	NaN	NaN	NaN	NaN	NaN	NaN	NaN	NaN	NaN	NaN	NaN	NaN	NaN	NaN	24.8022	NaN	NaN	NaN	NaN	NaN	NaN	NaN	NaN	NaN	NaN	NaN	26.2679	NaN	NaN	NaN	NaN	NaN	NaN	NaN	NaN	NaN
	NaN	NaN	NaN	NaN	NaN	NaN	NaN	NaN	NaN	NaN	NaN	NaN	NaN	NaN	NaN	NaN	NaN	NaN	NaN	NaN	NaN	26.4426	NaN	NaN	NaN	NaN	NaN	NaN	NaN	NaN	NaN	NaN	NaN	NaN	NaN	NaN	NaN	NaN	NaN	NaN	NaN	NaN	NaN	NaN	NaN	NaN	NaN	NaN	NaN
	NaN	NaN	NaN	NaN	NaN	NaN	NaN	NaN	NaN	NaN	NaN	NaN	NaN	NaN	NaN	NaN	NaN	NaN	NaN	24.8602	NaN	NaN	NaN	NaN	NaN	NaN	NaN	23.7141	NaN	NaN	NaN	NaN	NaN	NaN	NaN	NaN	NaN	NaN	NaN	NaN	NaN	NaN	NaN	NaN	NaN	NaN	NaN	NaN	NaN
	28.1923	NaN	27.7329	28.5562	28.2958	27.8918	NaN	NaN	NaN	NaN	NaN	NaN	NaN	27.8819	27.7658	27.5766	27.6248	26.2427	27.6197	27.5334	27.681	28.1116	27.4173	27.3806	NaN	27.9737	28.2378	27.8577	NaN	28.8163	NaN	27.7703	28.5139	28.5621	NaN	NaN	28.101	NaN	28.0578	28.3863	27.7327	NaN	NaN	27.1581	28.45	27.1049	27.3872	NaN	28.1645
	26.6782	NaN	27.8244	25.4663	25.56	24.9386	27.4741	28.3328	NaN	27.1063	NaN	26.4015	26.8457	29.1221	30.6925	29.9295	29.6012	32.897	29.9107	30.2911	29.1025	30.1117	30.9072	32.7101	33.3296	30.5812	29.1542	30.2049	29.2319	29.021	31.1061	31.4124	30.5742	28.826	29.3159	29.4746	28.845	29.5509	29.263	28.7372	28.3368	30.6151	28.5177	28.1136	27.6661	28.7075	28.5581	28.4895	28.7
	28.6501	NaN	27.9974	NaN	NaN	NaN	NaN	29.7397	29.3215	29.3032	29.819	29.6209	29.6625	27.9489	29.1576	29.2811	29.1127	30.3676	29.2807	29.1837	28.1094	29.5869	29.1466	29.7977	30.5591	30.2151	27.5261	28.4512	30.2143	29.2527	29.9141	30.6484	29.8092	29.1248	29.4962	29.5831	29.4501	29.2963	30.7816	29.1679	29.5278	28.7134	29.4159	29.2591	29.7673	30.7318	29.7398	28.6418	27.8784
	29.2837	28.3548	29.2891	28.7207	29.0541	28.3327	29.439	28.6478	27.7494	28.1972	26.9121	NaN	27.6622	28.4423	29.9389	29.5246	29.5459	29.6131	29.3195	29.4766	28.8281	29.6918	29.1933	28.4929	28.7901	28.9903	29.2148	29.6265	28.9866	28.1001	28.3549	NaN	27.984	28.4123	28.833	29.5519	29.2454	28.2796	NaN	28.0452	28.8764	27.7616	29.1238	28.467	28.3645	27.2481	28.0281	28.9087	28.3647
	NaN	NaN	26.3579	NaN	NaN	NaN	25.2598	NaN	NaN	NaN	NaN	NaN	NaN	NaN	25.1406	25.265	NaN	NaN	25.4736	NaN	NaN	NaN	NaN	NaN	NaN	NaN	NaN	NaN	NaN	NaN	NaN	NaN	NaN	NaN	NaN	NaN	NaN	NaN	NaN	NaN	NaN	NaN	NaN	NaN	NaN	NaN	NaN	NaN	NaN
	NaN	NaN	NaN	NaN	NaN	NaN	NaN	NaN	NaN	NaN	NaN	NaN	NaN	NaN	NaN	NaN	NaN	NaN	NaN	NaN	NaN	NaN	NaN	NaN	NaN	NaN	NaN	NaN	NaN	NaN	NaN	NaN	NaN	NaN	NaN	NaN	NaN	NaN	28.9162	NaN	NaN	NaN	NaN	NaN	NaN	28.6196	NaN	NaN	NaN
	29.9136	29.1595	29.6467	29.7479	29.8143	30.1285	29.6971	29.5638	29.9198	30.3319	30.3207	30.3647	30.2359	29.7768	29.5682	29.6323	29.9498	30.1095	29.5777	30.362	29.9404	29.6895	29.5678	29.5035	29.2611	30.3845	29.7891	29.623	29.5582	29.5152	29.907	29.407	30.0096	29.8865	28.822	29.5902	29.63	29.9653	30.0612	30.1884	29.9908	29.1519	29.754	29.9333	29.9248	30.4055	29.9382	29.5397	29.6176
	NaN	NaN	NaN	NaN	NaN	NaN	NaN	NaN	NaN	NaN	NaN	NaN	NaN	NaN	NaN	NaN	NaN	NaN	NaN	NaN	NaN	NaN	NaN	NaN	NaN	NaN	24.5136	24.4486	NaN	NaN	NaN	NaN	NaN	NaN	NaN	NaN	NaN	NaN	NaN	NaN	NaN	NaN	NaN	NaN	NaN	NaN	NaN	NaN	NaN
	NaN	NaN	NaN	26.4494	26.9591	NaN	NaN	NaN	NaN	NaN	NaN	27.5975	NaN	28.6084	29.3611	28.891	28.9985	28.3419	NaN	27.7115	28.5287	29.1238	28.9883	28.9685	29.3028	NaN	29.5669	29.6082	28.6688	NaN	29.5052	28.5297	29.0596	29.9033	32.5132	28.3145	28.2289	27.5132	29.2518	28.6402	29.6769	29.2924	28.3898	28.5154	27.9552	NaN	28.8116	29.195	29.5542
	NaN	NaN	25.917	NaN	NaN	NaN	NaN	NaN	NaN	NaN	NaN	NaN	NaN	NaN	NaN	NaN	NaN	NaN	NaN	NaN	NaN	NaN	NaN	NaN	NaN	NaN	NaN	NaN	NaN	NaN	NaN	NaN	NaN	NaN	NaN	NaN	NaN	NaN	NaN	NaN	NaN	NaN	NaN	NaN	NaN	NaN	NaN	NaN	NaN
	NaN	NaN	NaN	NaN	NaN	NaN	NaN	NaN	NaN	NaN	NaN	NaN	NaN	NaN	NaN	NaN	NaN	NaN	NaN	NaN	NaN	NaN	NaN	NaN	NaN	NaN	NaN	NaN	NaN	NaN	NaN	NaN	NaN	NaN	NaN	NaN	NaN	NaN	28.659	NaN	NaN	NaN	NaN	NaN	NaN	29.1115	NaN	NaN	NaN
	NaN	NaN	25.5072	NaN	NaN	25.0589	NaN	NaN	NaN	NaN	NaN	NaN	NaN	NaN	NaN	NaN	NaN	26.8313	26.2865	26.4146	NaN	NaN	NaN	NaN	NaN	NaN	NaN	NaN	NaN	NaN	NaN	27.1209	NaN	NaN	NaN	NaN	NaN	25.927	29.5261	NaN	NaN	NaN	NaN	NaN	26.3647	29.4693	NaN	NaN	NaN
	27.3339	27.7557	28.0308	28.0743	26.8416	NaN	28.1491	NaN	27.7567	27.831	28.417	28.6019	28.0447	27.7015	28.0196	28.4006	27.5582	28.3362	27.8005	28.2406	29.0199	27.8497	28.5276	27.6397	27.506	28.4902	27.7787	28.3576	27.5118	28.382	27.909	27.72	27.6364	28.1267	28.3897	28.0262	27.9321	NaN	NaN	27.8984	NaN	27.9935	27.3233	26.7955	NaN	28.224	27.5668	27.1939	NaN
	29.6216	29.2414	29.4713	29.522	29.3792	29.2981	29.6583	29.3608	29.6051	29.516	29.4541	29.688	29.4457	30.1407	29.4257	29.6869	29.9295	29.84	29.4969	29.951	29.6568	29.2899	29.3388	29.4167	29.5449	29.9241	29.5617	29.6382	29.133	29.6919	29.3142	NaN	29.7192	29.6739	29.3515	29.4553	29.7275	29.5083	28.8317	29.7752	29.9557	29.7795	29.6904	29.5709	29.605	29.7257	29.3581	29.9835	29.8553
	32.5344	33.2122	33.0485	33.1973	33.0742	33.0122	32.5587	33.1998	33.282	33.051	32.7789	32.4292	33.0299	32.8645	32.9488	33.0588	32.9789	33.5662	33.2115	32.9388	32.4659	33.7411	33.7597	33.4542	33.4682	33.6311	33.226	33.3048	33.3466	33.3296	32.8412	32.4919	32.6564	32.7229	33.2457	33.6083	33.4736	32.9892	32.3497	32.8695	33.0075	32.8223	33.4827	33.6207	33.3023	32.6712	33.0107	33.3356	33.7152
	27.6342	27.4673	28.5882	27.908	NaN	27.5382	28.4497	NaN	27.621	28.6461	NaN	NaN	NaN	NaN	27.7381	27.5023	27.5209	27.8393	27.4102	27.6249	27.1033	27.3842	27.7142	27.6859	28.3265	27.9612	27.3453	27.008	28.4168	28.6641	27.9447	28.0983	28.163	NaN	NaN	28.6031	28.9071	28.8193	28.91	28.3649	28.1718	NaN	28.714	28.4989	28.6996	28.6238	28.1038	28.4079	NaN
	NaN	27.303	28.0734	27.8415	27.6764	27.7197	28.0633	27.9877	28.1977	28.268	28.7473	29.0043	28.5779	28.588	27.9754	28.0836	28.0244	27.916	28.073	28.0275	27.5066	27.2768	27.5383	27.1861	27.72	27.2738	27.8989	27.8575	27.72	27.5771	28.0474	27.3373	28.0937	27.9926	28.3951	27.6258	27.9155	28.0781	28.3264	28.4115	28.5883	28.3855	27.8968	28.105	28.425	28.5678	28.4651	28.0091	28.3742
	27.5598	27.8941	28.2574	28.1689	27.6839	NaN	28.3045	28.3307	29.1357	29.3918	29.3181	29.0528	29.3281	29.651	29.4447	29.65	29.912	29.6296	29.3616	29.6138	29.4588	28.9529	28.5419	28.3297	27.8116	28.6599	29.5151	29.1727	29.4323	29.6769	29.6448	29.7035	29.8021	29.2386	29.694	29.253	29.5731	29.1326	28.8035	28.8057	29.1008	28.0991	29.7588	29.4612	30.0405	29.6089	29.5687	29.6267	29.2306
	31.6287	31.7498	32.0972	32.0177	31.9949	32.1181	31.9853	31.6193	31.9108	31.7992	32.0055	31.9544	32.0827	31.9275	31.4964	31.8811	31.7982	31.9134	32.1149	32.1316	31.6528	31.4813	31.8952	31.6288	31.848	32.3924	32.1611	31.7434	31.4108	31.7443	31.5314	31.6677	31.6023	31.5063	31.5665	31.6074	31.602	31.6191	31.805	31.7088	31.9212	31.8158	31.428	31.6836	31.7551	32.0627	31.8027	31.9499	31.7708
	NaN	NaN	NaN	NaN	NaN	NaN	NaN	NaN	NaN	NaN	NaN	NaN	NaN	NaN	26.4426	27.5215	26.7027	26.5699	NaN	27.2345	26.5211	25.8869	NaN	26.5777	26.6235	NaN	NaN	26.412	NaN	NaN	NaN	NaN	NaN	NaN	NaN	NaN	NaN	NaN	27.1866	27.1005	NaN	NaN	NaN	NaN	NaN	NaN	NaN	NaN	NaN
	29.7373	30.1826	29.9028	29.9354	29.7643	29.5544	29.5754	30.1221	30.0827	30.0014	29.9739	30.1585	29.9882	29.7224	30.1079	30.4736	30.3977	30.1827	30.2545	30.4408	30.281	29.531	29.5011	29.3607	28.9804	29.3682	29.4334	29.6932	29.4875	29.3791	29.3968	29.2288	29.386	29.8068	27.9407	30.1341	30.1054	30.0966	29.8867	30.355	30.4811	30.4431	29.8671	30.0389	30.4184	30.3384	30.1556	29.8665	29.7145
	NaN	NaN	NaN	NaN	NaN	NaN	NaN	NaN	NaN	NaN	NaN	NaN	NaN	NaN	24.9829	NaN	NaN	NaN	NaN	NaN	NaN	NaN	NaN	NaN	NaN	NaN	NaN	NaN	NaN	NaN	NaN	NaN	NaN	NaN	NaN	NaN	NaN	NaN	NaN	NaN	NaN	NaN	NaN	NaN	NaN	NaN	NaN	NaN	NaN
	NaN	NaN	NaN	NaN	NaN	NaN	NaN	NaN	NaN	NaN	NaN	NaN	NaN	NaN	NaN	NaN	NaN	NaN	NaN	NaN	NaN	NaN	NaN	NaN	24.8228	NaN	NaN	NaN	NaN	NaN	NaN	NaN	NaN	NaN	NaN	NaN	NaN	NaN	NaN	NaN	NaN	NaN	NaN	NaN	NaN	NaN	NaN	NaN	NaN
	28.3746	29.1247	29.1007	28.8122	28.6024	28.6298	29.0414	29.1321	29.0724	29.2224	29.6688	28.8239	29.292	29.1481	28.3194	29.0486	28.5372	28.9475	28.9854	28.8392	28.9869	28.3357	28.049	28.7098	28.4825	28.1601	28.5256	28.125	29.0147	29.1442	28.499	28.8145	29.1854	28.8742	29.281	28.8586	29.0381	28.8931	28.8627	29.4197	29.3315	29.0916	28.8574	29.2376	29.1657	28.8499	29.6841	29.0853	29.3116
	31.0437	30.8802	30.7533	30.9653	30.4709	30.9858	30.5842	30.5463	30.6325	30.6121	30.8542	31.297	30.8324	30.3503	30.6012	30.6546	30.7786	30.2404	30.8595	30.7892	30.7319	30.2775	30.7187	29.7409	30.5147	30.8524	30.9095	30.4278	30.24	30.4214	30.3737	30.0464	30.4219	30.4087	30.3179	30.4991	30.3213	30.5555	30.232	30.6292	30.5641	30.3777	30.6215	30.78	30.7735	30.472	30.6652	30.6135	30.6521
	31.6214	31.0689	30.8365	30.7733	30.5607	30.8328	31.0368	30.9864	31.1317	31.1612	31.1114	31.2151	30.9774	30.9456	31.0495	30.8828	30.7422	30.8436	30.8333	30.749	30.7832	30.9704	31.215	31.2419	31.1659	31.1189	30.878	30.9559	31.178	31.1234	30.9692	31.0711	31.1785	30.9056	31.4757	31.2342	30.8887	30.7371	31.0858	30.5848	30.7113	31.0227	31.2016	31.1378	31.0691	31.1912	30.9668	30.9918	30.9081
	32.0332	31.1877	30.281	30.1672	31.4395	31.6098	30.7728	29.9238	30.1062	29.7308	30.0421	30.1998	29.2817	29.9963	32.0876	30.9398	31.8146	31.577	30.3633	31.7024	31.7395	31.7415	30.3328	30.53	31.0977	30.4967	30.8798	31.4173	29.9279	30.0343	29.887	29.1895	29.841	30.0377	29.9719	30.1099	29.8745	29.8932	30.085	30.0866	29.9835	29.5044	30.1654	29.8014	29.9208	29.8532	30.1553	29.5458	30.1316
	NaN	NaN	NaN	NaN	NaN	NaN	NaN	NaN	NaN	NaN	NaN	NaN	NaN	NaN	NaN	NaN	NaN	NaN	NaN	26.0505	NaN	NaN	25.8004	25.7268	NaN	NaN	26.0899	25.6603	NaN	NaN	NaN	NaN	NaN	NaN	NaN	NaN	NaN	NaN	NaN	NaN	NaN	NaN	NaN	25.8486	NaN	NaN	NaN	NaN	NaN
	33.2697	32.8059	32.0649	31.7457	30.93	32.3077	31.8772	32.2059	32.2373	31.8239	31.5971	31.7384	32.188	32.0641	32.787	32.7217	32.4473	32.0911	32.4199	32.1666	32.3449	32.567	32.5591	32.5087	32.3224	32.5573	32.614	32.421	32.3257	31.9536	31.7274	31.8093	31.8533	31.9614	31.8954	32.1861	32.1239	31.7155	31.5756	31.9305	31.8709	31.7337	32.4159	32.1472	31.8823	31.3712	31.6883	31.9502	32.03
	NaN	NaN	NaN	NaN	NaN	NaN	NaN	NaN	NaN	NaN	NaN	NaN	NaN	NaN	NaN	NaN	NaN	NaN	NaN	NaN	NaN	NaN	NaN	NaN	NaN	NaN	NaN	25.1964	NaN	NaN	NaN	NaN	NaN	NaN	NaN	NaN	NaN	NaN	NaN	NaN	NaN	NaN	NaN	NaN	NaN	NaN	NaN	NaN	NaN
	NaN	NaN	NaN	NaN	NaN	NaN	NaN	NaN	NaN	NaN	NaN	NaN	NaN	NaN	24.8321	NaN	NaN	NaN	NaN	NaN	NaN	NaN	NaN	NaN	NaN	NaN	NaN	NaN	NaN	NaN	NaN	NaN	NaN	NaN	NaN	NaN	NaN	NaN	NaN	NaN	NaN	NaN	NaN	NaN	NaN	NaN	NaN	NaN	NaN
	29.5634	30.2783	29.2797	29.922	31.3257	30.9497	30.4254	27.5968	28.8115	28.3532	29.0538	29.2322	28.577	28.2511	29.6117	29.7768	30.5967	29.7384	29.4833	30.8745	30.7456	30.031	29.1927	29.4071	29.7865	29.4206	29.5306	30.1242	26.9812	27.9498	28.005	27.3658	28.2159	28.4407	27.5558	27.7687	27.7944	27.9673	28.6574	28.1422	28.4199	27.6096	27.4034	27.798	28.1757	28.3099	28.509	28.4987	28.2537
	NaN	NaN	NaN	NaN	NaN	NaN	NaN	NaN	NaN	NaN	NaN	NaN	NaN	NaN	NaN	NaN	25.4423	NaN	NaN	NaN	NaN	NaN	NaN	NaN	NaN	NaN	NaN	NaN	NaN	NaN	NaN	NaN	NaN	NaN	NaN	NaN	NaN	NaN	NaN	NaN	NaN	NaN	NaN	NaN	NaN	NaN	NaN	NaN	NaN
	NaN	NaN	NaN	NaN	23.6269	NaN	NaN	NaN	NaN	NaN	NaN	NaN	NaN	NaN	NaN	NaN	NaN	NaN	NaN	NaN	NaN	NaN	NaN	NaN	NaN	NaN	NaN	NaN	NaN	NaN	NaN	NaN	NaN	NaN	NaN	NaN	NaN	NaN	NaN	NaN	NaN	NaN	NaN	NaN	NaN	NaN	NaN	NaN	NaN
	32.9581	33.153	32.8838	33.3821	33.3805	33.3719	33.2047	33.0672	33.2792	33.5471	33.463	33.5081	33.3119	33.1391	32.8216	33.0819	33.4789	32.5979	33.0144	33.0984	33.4809	33.0368	33.0952	32.6082	32.3384	32.7328	33.1799	33.3757	32.8493	32.7108	32.5545	32.1639	32.3895	33.1022	32.6598	32.9702	33.0551	32.9605	32.3015	32.8745	32.9931	32.8661	32.9236	32.9699	32.9963	32.372	32.9851	33.1318	33.0663
	NaN	NaN	NaN	NaN	NaN	NaN	NaN	NaN	NaN	NaN	NaN	NaN	NaN	NaN	NaN	NaN	NaN	NaN	NaN	NaN	NaN	NaN	NaN	NaN	NaN	NaN	NaN	NaN	NaN	NaN	NaN	NaN	NaN	NaN	NaN	NaN	NaN	NaN	23.7422	NaN	NaN	NaN	NaN	NaN	NaN	NaN	NaN	NaN	NaN
	NaN	NaN	NaN	NaN	NaN	NaN	NaN	NaN	NaN	NaN	NaN	NaN	NaN	NaN	NaN	NaN	NaN	NaN	NaN	NaN	NaN	NaN	NaN	NaN	NaN	NaN	NaN	26.752	NaN	NaN	NaN	NaN	NaN	NaN	NaN	NaN	NaN	NaN	NaN	NaN	NaN	NaN	NaN	NaN	NaN	NaN	NaN	NaN	NaN
	29.0006	NaN	29.2842	28.6892	28.9006	29.1232	29.221	29.069	28.8596	29.0896	29.0733	28.8069	29.0932	28.5532	28.9737	28.8147	29.0649	28.5078	28.9524	29.276	28.9123	28.7439	29.541	28.7454	28.7162	29.4664	29.0335	28.8308	29.0672	28.9128	28.8121	28.181	28.6907	29.0802	28.5241	29.1109	29.2214	29.3928	28.8801	28.9644	29.4111	29.2811	29.0325	28.9726	29.0645	28.8731	29.1871	29.4797	28.9573
	NaN	NaN	NaN	NaN	NaN	NaN	NaN	NaN	NaN	NaN	NaN	NaN	NaN	NaN	NaN	NaN	NaN	26.8105	NaN	NaN	NaN	NaN	NaN	NaN	NaN	NaN	NaN	NaN	NaN	NaN	NaN	NaN	NaN	NaN	NaN	NaN	NaN	NaN	NaN	NaN	NaN	NaN	NaN	NaN	NaN	NaN	NaN	NaN	NaN
	31.2693	31.4827	30.7359	31.1091	30.8095	31.6077	31.1564	30.8882	30.8711	31.2047	31.067	30.5532	30.7948	30.6845	30.3371	30.5706	30.7734	30.0352	30.8222	30.4229	30.1546	30.53	30.6658	30.9471	30.2663	30.8058	30.7878	30.1091	30.7981	30.9764	30.6998	30.4473	30.7991	30.4916	30.6169	31.14	30.7556	31.0066	30.6776	31.1089	30.6885	30.9217	30.8824	31.0908	31.2153	30.9077	30.7646	30.5781	30.582
	NaN	NaN	NaN	NaN	NaN	NaN	NaN	NaN	NaN	NaN	NaN	NaN	NaN	NaN	NaN	NaN	25.5446	NaN	NaN	25.1716	NaN	NaN	NaN	NaN	NaN	25.6079	NaN	26.2156	NaN	NaN	NaN	NaN	NaN	NaN	NaN	NaN	NaN	NaN	NaN	NaN	NaN	NaN	NaN	NaN	NaN	NaN	NaN	NaN	NaN
	NaN	NaN	NaN	NaN	NaN	NaN	NaN	NaN	NaN	NaN	NaN	NaN	NaN	NaN	25.1626	NaN	NaN	24.6403	NaN	25.6293	NaN	NaN	NaN	NaN	NaN	NaN	NaN	25.3716	NaN	NaN	NaN	NaN	NaN	NaN	NaN	NaN	NaN	NaN	NaN	NaN	NaN	NaN	NaN	NaN	NaN	NaN	NaN	NaN	NaN
	28.9475	28.7665	28.2676	28.3702	28.9169	28.7442	28.7001	28.6444	28.9077	28.8816	29.9273	29.4746	29.0766	29.1364	27.7608	28.9835	28.8489	27.9943	28.4499	29.0946	28.8486	28.8376	28.5692	28.0462	26.7782	28.8289	28.7649	28.1934	29.1915	29.1881	28.4956	NaN	28.8056	28.5394	28.3117	27.6343	28.9019	28.9445	28.0984	28.9302	28.653	28.3597	29.2748	29.4693	29.2305	28.1109	28.5745	28.6573	28.6412
	29.7568	NaN	NaN	NaN	NaN	NaN	NaN	29.2052	29.2142	28.8369	28.6338	NaN	28.4763	28.8137	28.8593	29.2906	28.4555	NaN	NaN	28.2893	28.2154	29.2288	28.868	29.3096	27.5021	NaN	29.1737	28.3201	29.6066	28.7039	28.7526	28.5821	28.5602	28.6387	28.4018	29.2284	29.2287	28.4832	NaN	NaN	28.7202	29.2637	29.0251	29.2755	28.2772	27.9842	NaN	28.4916	28.02
	NaN	NaN	NaN	NaN	NaN	NaN	NaN	NaN	NaN	NaN	NaN	NaN	NaN	NaN	NaN	24.7657	NaN	NaN	NaN	NaN	NaN	NaN	NaN	NaN	NaN	24.923	24.4412	NaN	NaN	NaN	NaN	NaN	NaN	NaN	NaN	NaN	NaN	NaN	NaN	NaN	NaN	NaN	NaN	NaN	NaN	NaN	NaN	NaN	NaN
	NaN	NaN	NaN	NaN	NaN	NaN	NaN	NaN	NaN	NaN	NaN	NaN	NaN	NaN	NaN	NaN	NaN	NaN	NaN	NaN	NaN	25.4545	25.3383	NaN	NaN	NaN	NaN	NaN	NaN	NaN	NaN	NaN	NaN	NaN	NaN	NaN	NaN	NaN	NaN	NaN	NaN	NaN	NaN	NaN	NaN	NaN	NaN	NaN	NaN
	NaN	NaN	25.4412	NaN	NaN	NaN	NaN	NaN	NaN	NaN	NaN	NaN	NaN	NaN	26.279	26.4687	25.9105	NaN	NaN	26.0673	25.8693	26.2562	25.8624	26.0086	NaN	NaN	26.3534	25.7111	NaN	NaN	NaN	NaN	NaN	NaN	NaN	26.5254	NaN	NaN	NaN	NaN	NaN	NaN	NaN	NaN	NaN	NaN	NaN	NaN	26.1996
	27.9416	NaN	NaN	NaN	NaN	NaN	NaN	NaN	NaN	NaN	NaN	NaN	NaN	NaN	26.8621	26.6143	NaN	NaN	26.8198	26.0199	27.0287	26.1056	27.0835	27.3684	NaN	27.4017	NaN	25.898	NaN	NaN	NaN	NaN	NaN	NaN	NaN	NaN	NaN	NaN	NaN	NaN	NaN	NaN	NaN	NaN	NaN	NaN	NaN	NaN	NaN
	NaN	NaN	NaN	NaN	NaN	NaN	NaN	NaN	NaN	NaN	NaN	NaN	NaN	NaN	NaN	NaN	NaN	NaN	NaN	NaN	NaN	NaN	NaN	NaN	NaN	NaN	NaN	25.3412	NaN	NaN	NaN	NaN	NaN	NaN	NaN	NaN	NaN	NaN	NaN	NaN	NaN	NaN	NaN	NaN	NaN	NaN	NaN	NaN	NaN
	28.1588	28.5643	28.3334	28.2454	27.8344	28.547	27.5419	29.1341	28.1029	28.174	28.4756	27.7876	28.6118	28.1291	27.9607	27.699	27.2768	26.7124	27.4746	27.5732	26.8235	28.1481	28.056	27.2486	26.7774	NaN	28.2485	28.5181	28.9207	28.5534	27.4217	NaN	27.7348	28.2604	28.2943	28.7534	27.7434	27.9958	27.8629	27.7686	27.5601	28.1782	28.1512	NaN	NaN	NaN	NaN	27.7931	27.9824
	NaN	NaN	28.4724	27.8683	NaN	NaN	27.5292	NaN	NaN	NaN	NaN	26.8657	NaN	27.9477	NaN	NaN	26.5207	NaN	27.3768	26.2527	27.0507	26.6134	26.5978	NaN	NaN	NaN	27.1915	27.3581	NaN	27.3251	27.3154	NaN	27.4705	27.3467	NaN	NaN	NaN	27.6003	NaN	NaN	NaN	NaN	NaN	NaN	NaN	NaN	NaN	NaN	27.035
	30.261	30.465	30.8059	30.7549	30.8154	30.5169	30.4067	30.7184	30.2526	30.4393	30.5662	30.114	30.1316	30.5426	29.566	29.7833	29.8533	28.9043	29.3307	30.113	30.3007	30.2697	30.39	29.4453	29.5431	30.0783	29.9133	30.564	30.4014	30.5404	30.6323	30.1522	30.6715	30.4259	30.5353	30.515	29.9585	30.2348	29.9799	30.0304	30.334	30.3643	30.3978	30.2451	30.0799	30.0945	30.3549	30.3394	30.281
	NaN	NaN	NaN	NaN	NaN	NaN	NaN	NaN	NaN	NaN	NaN	NaN	NaN	NaN	NaN	NaN	NaN	NaN	NaN	NaN	NaN	NaN	NaN	NaN	NaN	NaN	NaN	25.6474	NaN	NaN	NaN	NaN	NaN	NaN	NaN	NaN	NaN	NaN	NaN	NaN	NaN	NaN	NaN	NaN	NaN	NaN	NaN	NaN	NaN
	NaN	NaN	NaN	NaN	NaN	NaN	NaN	NaN	NaN	NaN	NaN	27.9221	NaN	NaN	NaN	NaN	NaN	NaN	NaN	NaN	NaN	NaN	NaN	NaN	NaN	NaN	NaN	NaN	NaN	NaN	NaN	NaN	NaN	NaN	NaN	NaN	27.2605	NaN	NaN	NaN	NaN	NaN	NaN	NaN	NaN	NaN	NaN	NaN	NaN
	31.1205	30.7767	31.1793	30.9239	30.7059	30.2094	30.7945	30.4737	29.9571	28.7547	28.9853	26.3642	30.6392	30.5725	30.8932	30.9007	30.6023	30.3769	30.2897	30.4272	30.7769	30.9432	30.882	30.9371	30.8781	30.6005	30.8834	31.302	30.8036	30.2101	28.8961	26.6019	30.4255	30.4873	30.6595	30.389	30.5136	29.3033	NaN	29.6769	30.784	30.274	30.7993	30.1503	29.6228	28.5255	29.932	30.8794	30.5163
	NaN	NaN	27.4481	NaN	NaN	NaN	26.7452	NaN	28.6946	28.6616	29.4946	28.5958	28.6821	28.4406	NaN	27.8379	27.9287	28.8025	28.2023	27.0303	27.417	27.7286	29.5194	NaN	28.2452	29.2608	28.2105	27.4536	27.3186	28.6036	28.8759	28.0598	28.8615	27.0006	28.2911	NaN	28.3254	28.7895	29.1619	28.6178	27.955	NaN	28.0147	28.7148	29.5128	29.869	29.1773	28.3438	28.4026
	31.026	30.2506	30.4078	30.3819	30.6944	30.6904	30.2684	30.9824	30.8916	31.4256	30.8027	31.4286	31.1391	31.1391	30.5848	30.6951	30.9051	30.8167	30.8296	30.7008	30.8943	30.7773	31.1935	30.8534	30.5636	30.9915	31.7458	31.1996	30.9711	31.2064	30.8922	30.7975	30.6331	31.1724	30.6339	30.3064	30.8705	30.8073	30.6404	31.04	31.1956	30.7761	30.9744	31.0714	31.046	30.1917	31.1713	31.5087	31.018
	NaN	NaN	NaN	NaN	NaN	NaN	NaN	NaN	NaN	NaN	NaN	NaN	NaN	NaN	25.3451	NaN	NaN	NaN	NaN	25.7198	NaN	NaN	NaN	25.9129	26.8087	NaN	NaN	NaN	NaN	NaN	NaN	NaN	NaN	NaN	NaN	NaN	NaN	NaN	NaN	NaN	NaN	NaN	NaN	NaN	NaN	NaN	NaN	NaN	NaN
	NaN	NaN	27.6724	27.7745	NaN	27.9479	NaN	27.7142	28.1408	28.3171	28.3212	NaN	27.7401	27.6522	28.1839	27.579	27.8965	27.2751	28.1208	28.581	27.6026	27.9726	28.0083	27.0623	27.1295	NaN	28.0196	28.1813	28.1302	28.2394	NaN	27.7707	27.9074	28.627	27.8703	28.0243	28.013	28.27	27.7568	NaN	NaN	26.8182	28.2605	28.7326	28.43	28.1148	27.9616	28.1995	27.755
	NaN	26.8336	27.8751	26.6064	27.2891	NaN	27.9294	NaN	NaN	NaN	NaN	NaN	NaN	NaN	27.8332	27.7065	27.4283	27.5871	28.0052	27.8859	27.1824	27.6063	27.1652	27.1224	26.9611	27.3405	27.2986	27.9095	NaN	NaN	NaN	NaN	NaN	NaN	NaN	NaN	NaN	NaN	NaN	NaN	NaN	NaN	NaN	NaN	NaN	NaN	NaN	NaN	NaN
	31.95	31.6803	31.7153	31.87	31.8107	31.9226	31.5277	31.7738	31.9341	32.0096	31.9147	32.0981	31.9505	31.843	31.9102	32.023	32.1852	31.8675	31.8492	32.0763	32.014	31.87	31.9509	31.8968	31.5089	32.2541	31.9453	31.6851	31.9858	32.1728	32.0087	32.1608	32.1858	32.2118	31.8915	31.8421	31.9953	32.0403	32.0896	32.1714	32.1374	31.8902	31.9066	32.1554	32.2843	32.1027	32.1289	32.3144	31.9991
	NaN	NaN	NaN	26.1608	26.5882	NaN	NaN	NaN	NaN	NaN	NaN	NaN	NaN	NaN	26.931	27.3498	27.6749	27.0458	27.0726	27.3889	26.9418	27.1918	27.076	27.0397	26.6535	27.0359	27.5262	26.6046	NaN	NaN	NaN	26.6887	NaN	NaN	NaN	NaN	NaN	NaN	27.5934	NaN	NaN	NaN	26.7144	NaN	NaN	27.3015	NaN	NaN	27.3205
	NaN	NaN	NaN	NaN	NaN	NaN	NaN	NaN	NaN	NaN	NaN	NaN	NaN	NaN	NaN	NaN	NaN	NaN	NaN	NaN	NaN	NaN	NaN	NaN	NaN	NaN	NaN	NaN	NaN	NaN	NaN	NaN	NaN	NaN	NaN	NaN	NaN	NaN	26.4212	NaN	NaN	NaN	NaN	NaN	NaN	NaN	NaN	NaN	NaN
	30.2646	31.0041	29.952	30.3511	30.6439	30.8276	29.9198	30.0486	30.744	30.9818	31.3228	31.1967	30.7188	30.8701	30.0528	30.4873	30.5305	30.146	30.516	30.6517	29.9749	30.0823	30.2355	30.3702	30.0641	30.9091	30.5956	30.1283	30.5952	31.1079	31.1564	31.4002	31.2996	31.0539	30.4283	30.5062	30.9618	31.8049	32.1653	32.0972	30.9786	30.8081	30.6098	31.3501	31.5141	32.233	31.6694	30.9855	31.0923
	30.3939	29.2866	29.9266	29.0841	27.718	29.2697	29.1265	30.2347	28.7159	27.9208	28.4656	27.4428	29.2125	28.7846	31.2069	30.6355	30.3861	30.9425	30.1503	30.4278	30.3105	30.6244	30.5914	30.3882	31.2038	29.8307	30.7194	30.3984	29.917	29.4603	28.7016	30.1787	29.7682	30.006	30.6895	29.483	29.4958	30.1366	30.8069	29.8859	30.1939	30.0788	29.0625	29.4211	29.5905	30.1264	29.4589	28.9917	29.5996
	34.8829	34.8863	34.6435	34.1998	34.0219	34.3193	34.7166	34.9789	35.4681	35.0127	34.5803	34.6504	34.8947	34.7814	35.1004	34.8705	34.6917	34.1889	34.1314	34.4644	34.7411	34.8675	35.0294	34.2285	33.6749	34.4993	34.689	34.7148	35.3187	35.443	34.5498	34.2849	34.6862	35.0393	35.0436	35.1196	35.4743	34.913	34.0694	34.5869	35.1792	34.9281	35.4602	35.5941	34.7747	34.272	34.7366	35.1499	35.0663
	NaN	NaN	NaN	NaN	NaN	NaN	NaN	NaN	NaN	NaN	NaN	NaN	NaN	NaN	NaN	NaN	NaN	25.7689	NaN	NaN	NaN	NaN	NaN	NaN	25.6457	NaN	NaN	25.4027	NaN	NaN	NaN	NaN	NaN	NaN	NaN	NaN	NaN	NaN	NaN	NaN	NaN	NaN	NaN	NaN	NaN	NaN	NaN	NaN	NaN
	NaN	NaN	NaN	NaN	NaN	NaN	NaN	NaN	NaN	NaN	NaN	NaN	NaN	NaN	NaN	NaN	NaN	24.7193	NaN	NaN	NaN	NaN	NaN	NaN	NaN	NaN	NaN	NaN	NaN	NaN	NaN	NaN	NaN	NaN	NaN	NaN	NaN	NaN	NaN	NaN	NaN	NaN	NaN	NaN	NaN	NaN	NaN	NaN	NaN
	NaN	NaN	NaN	NaN	NaN	NaN	NaN	NaN	NaN	NaN	NaN	NaN	NaN	NaN	27.1678	NaN	NaN	26.4529	NaN	26.2348	NaN	NaN	NaN	NaN	NaN	NaN	26.0469	26.4245	NaN	NaN	NaN	NaN	NaN	NaN	NaN	NaN	NaN	NaN	NaN	NaN	NaN	NaN	NaN	NaN	NaN	NaN	NaN	NaN	NaN
	26.1633	NaN	NaN	NaN	25.8351	26.4255	NaN	25.8521	26.1793	NaN	26.2883	NaN	NaN	NaN	26.568	25.6166	25.8119	25.5533	26.0087	25.7175	26.4136	26.532	25.9354	NaN	NaN	NaN	26.4981	25.5888	NaN	25.8163	NaN	NaN	NaN	NaN	NaN	NaN	25.3333	NaN	NaN	24.6379	NaN	NaN	25.6133	26.1365	NaN	NaN	NaN	NaN	NaN
	30.1081	29.5909	30.0951	29.7872	29.4958	29.1812	29.6113	29.0028	28.4693	27.9637	NaN	28.6618	28.9203	29.2613	29.5496	29.4921	29.1769	28.9723	29.374	28.8874	29.2682	29.505	29.8915	28.915	27.5863	29.4219	29.3773	29.6644	28.7196	28.8113	28.4747	27.7647	27.8175	28.7868	28.4855	28.9341	29.0183	28.5065	28.8472	28.7931	28.6559	NaN	28.9475	28.4805	28.5759	27.6887	28.4204	28.4218	28.7336
	27.3466	NaN	NaN	NaN	NaN	26.8577	NaN	NaN	NaN	NaN	NaN	NaN	NaN	NaN	NaN	NaN	NaN	NaN	NaN	NaN	NaN	NaN	NaN	NaN	NaN	NaN	NaN	NaN	NaN	NaN	NaN	NaN	NaN	NaN	NaN	NaN	NaN	NaN	NaN	NaN	NaN	NaN	NaN	NaN	NaN	NaN	NaN	NaN	NaN
	NaN	NaN	NaN	NaN	NaN	NaN	NaN	NaN	NaN	NaN	NaN	NaN	NaN	NaN	NaN	NaN	NaN	NaN	NaN	25.5862	NaN	NaN	NaN	NaN	NaN	NaN	NaN	NaN	NaN	NaN	NaN	NaN	NaN	NaN	NaN	NaN	NaN	NaN	NaN	NaN	NaN	NaN	NaN	NaN	NaN	NaN	NaN	NaN	NaN
	29.8532	29.3904	29.8868	30.1907	29.8834	30.2739	29.2978	28.9579	29.6833	29.9977	29.8547	30.6082	29.5644	29.8483	28.966	30.073	29.7466	29.6455	30.1386	30.3013	29.3853	29.4118	29.1398	29.8747	29.5534	30.233	29.9507	30.0379	29.8768	30.0033	29.8238	30.0186	29.8509	30.2976	29.8712	29.3914	29.8341	30.3158	29.6163	30.2332	29.922	29.7642	29.934	29.6324	30.28	30.2814	30.1669	29.4295	29.2305
	NaN	NaN	NaN	NaN	NaN	NaN	NaN	NaN	NaN	NaN	NaN	NaN	NaN	NaN	NaN	NaN	NaN	NaN	NaN	NaN	NaN	NaN	NaN	NaN	NaN	NaN	NaN	NaN	NaN	25.8771	NaN	NaN	NaN	NaN	NaN	NaN	NaN	NaN	NaN	NaN	NaN	NaN	NaN	NaN	NaN	NaN	NaN	NaN	NaN
	30.4277	30.0898	30.0776	29.9644	29.8405	29.2547	30.0957	29.5623	29.7618	28.8938	29.5223	28.9867	29.2773	30.4069	30.4459	30.4624	29.9931	29.7113	30.1907	30.0918	29.9738	30.585	30.2304	29.8726	29.329	27.9066	30.4057	30.3558	29.7346	30.2417	29.0422	29.7298	29.6583	28.8958	28.5324	29.6317	29.6918	29.8729	30.388	29.6983	29.9126	29.5789	30.2192	29.7928	28.9886	29.1485	29.8522	29.034	29.6987
	27.1586	NaN	26.396	NaN	26.5533	NaN	25.885	NaN	NaN	NaN	NaN	NaN	NaN	NaN	26.6847	26.2522	26.7863	26.3636	26.1044	27.0481	26.3269	26.6118	26.221	26.1352	25.992	NaN	26.8856	26.1611	NaN	NaN	NaN	NaN	NaN	NaN	NaN	NaN	NaN	NaN	NaN	NaN	NaN	NaN	NaN	NaN	NaN	NaN	NaN	NaN	NaN
	27.9051	28.0711	26.8267	28.0397	28.9552	28.3913	28.5472	27.8409	28.6286	28.6259	28.7946	29.2718	28.1559	28.6641	29.1339	28.7374	29.4921	28.9222	28.4597	29.2421	29.4875	29.0622	28.342	28.1595	28.5351	28.241	28.4784	28.4924	NaN	NaN	NaN	NaN	NaN	NaN	NaN	28.2712	NaN	NaN	NaN	28.5873	28.7762	NaN	NaN	28.3599	NaN	NaN	28.3632	28.3159	28.8375
	28.3174	28.5533	28.0989	28.1111	29.3287	27.8	27.9826	27.1463	27.5436	27.5873	27.6442	27.5192	27.3235	27.756	29.4699	28.7934	29.3615	29.7654	29.1025	29.6486	28.9152	29.5412	29.1885	28.7079	28.1724	28.0207	29.2089	28.9777	27.5601	27.5584	27.5612	27.7727	27.9292	28.0121	27.5189	28.0778	27.5717	27.9028	28.3861	28.0354	27.8191	27.5579	27.5053	27.1023	28.1085	28.0755	27.8459	27.8494	28.0024
	29.7608	29.4131	30.0813	30.2014	30.072	29.8718	30.1968	30.5843	30.1194	29.8438	30.0637	30.4328	30.0246	30.0427	30.0696	29.4049	29.6457	29.5588	29.761	29.5124	29.4552	30.4692	30.0465	29.5046	29.5577	29.983	30.0225	29.9263	30.7105	30.7779	30.1378	30.1865	30.2093	30.1122	30.43	30.3081	30.0687	30.0836	30.0262	30.7313	30.2024	29.8672	30.6171	29.9174	30.1521	30.0478	29.5107	30.0053	30.2291
	30.5705	30.8619	30.2854	30.51	30.2853	29.1093	31.0206	30.8098	29.9742	29.4863	28.6872	30.0957	29.9802	31.065	30.8509	30.3993	31.812	33.681	31.7261	31.3832	31.7962	30.1289	30.4069	32.1398	33.3713	30.8054	30.1825	30.373	30.6935	31.1614	32.5179	34.1593	31.5281	32.0668	31.983	31.3898	29.9801	29.7908	30.6344	28.6578	30.5327	32.1633	30.6228	29.7266	28.0626	29.736	29.8464	30.4585	31.0601
	34.3412	34.1578	33.842	33.7392	34.0731	34.1282	34.051	33.2054	33.6748	33.6241	33.2528	33.3726	33.669	34.0131	33.8629	34.2422	33.7224	34.375	33.4601	33.6335	34.2162	33.8963	34.1638	34.1647	34.6867	34.018	34.0754	34.0269	33.6937	33.7476	33.7906	34.3309	33.5586	33.9879	34.0149	33.8438	33.5126	33.726	33.3184	33.675	33.8503	34.1042	33.8625	33.7811	33.6397	33.1715	33.5607	33.7366	34.1566
	26.9122	26.5976	27.1694	27.1044	NaN	NaN	NaN	NaN	NaN	NaN	NaN	NaN	NaN	NaN	30.8008	29.8398	29.7284	28.7257	27.1812	29.0823	30.23	30.1409	29.9156	30.2167	29.9537	26.5059	29.4294	30.6168	NaN	NaN	NaN	NaN	NaN	28.3062	31.0626	NaN	27.7374	27.4508	28.8406	28.4888	30.5322	29.7099	NaN	27.1016	27.4772	27.7132	28.4863	28.033	29.5349
	31.4162	31.7741	32.0407	31.8315	31.6628	31.4353	31.8395	31.6498	31.9083	31.4406	31.5834	31.6548	31.7141	31.5129	31.8859	31.9182	31.7612	31.4668	31.875	31.6512	31.8292	31.7334	31.5993	31.1868	31.57	31.8463	31.8759	31.5726	31.3035	31.8313	31.8761	31.5056	31.8065	31.5338	31.5452	31.4809	31.6164	31.2412	31.3292	31.3144	31.5121	31.5262	31.7855	31.6309	31.6853	31.5108	31.6608	31.618	31.5886
	29.2258	27.9731	28.4898	28.2138	25.6732	27.4806	27.8948	30.0855	29.983	30.166	29.7697	29.8418	28.0241	30.5208	29.9208	29.698	30.5629	33.3231	31.4753	30.9198	29.5026	31.2769	32.0107	33.1973	33.7664	33.0891	29.5426	32.1614	NaN	28.219	27.7373	30.9847	27.6037	29.7911	26.6269	25.693	27.4572	NaN	NaN	NaN	25.3689	NaN	29.2468	29.1661	28.7322	28.9947	28.7378	29.7452	30.369
	NaN	NaN	NaN	NaN	NaN	NaN	NaN	NaN	NaN	NaN	NaN	NaN	NaN	NaN	NaN	NaN	NaN	28.6628	NaN	NaN	NaN	27.056	28.3034	28.7986	28.4291	28.257	NaN	27.4615	NaN	NaN	NaN	NaN	NaN	NaN	NaN	NaN	NaN	NaN	NaN	NaN	NaN	NaN	NaN	NaN	NaN	NaN	NaN	NaN	NaN
	NaN	29.1813	29.8349	30.1085	30.3907	29.6085	29.8007	29.082	29.4788	30.3527	30.3952	30.4087	29.6933	29.9335	29.8497	30.1589	30.5496	30.15	30.0916	30.9416	30.9477	29.956	29.7101	29.9324	29.378	30.3108	29.697	30.0874	29.834	29.4094	30.1696	29.6802	29.9041	30.0865	30.1984	29.6407	30.1839	30.5384	30.4406	30.47	30.2804	29.8332	29.8375	30.3441	30.5909	30.4709	30.4266	30.5385	29.9629
	NaN	NaN	NaN	NaN	NaN	NaN	NaN	NaN	NaN	NaN	NaN	NaN	NaN	NaN	NaN	NaN	NaN	28.1824	NaN	NaN	NaN	NaN	27.0364	28.4109	28.0725	NaN	NaN	NaN	NaN	NaN	NaN	NaN	NaN	NaN	NaN	NaN	NaN	NaN	NaN	NaN	NaN	NaN	NaN	NaN	NaN	NaN	NaN	NaN	NaN
	28.6934	26.8874	27.833	27.1103	28.0305	28.3323	27.2074	28.6786	28.3336	28.5826	28.392	28.641	28.2106	28.5943	27.8104	28.4609	28.1726	26.6954	28.3103	28.7642	27.9663	28.6413	28.3938	28.0262	27.3834	28.1656	28.4605	28.3714	28.2943	29.4174	27.2409	28.5748	27.7669	28.2539	27.968	27.8522	28.3354	28.8216	28.9438	28.499	28.1522	28.8219	28.7428	28.6537	28.601	28.458	28.5039	28.3275	28.2538
	NaN	NaN	NaN	NaN	NaN	NaN	NaN	NaN	NaN	NaN	NaN	NaN	NaN	NaN	NaN	NaN	NaN	26.4302	NaN	NaN	NaN	NaN	NaN	NaN	26.8711	NaN	NaN	NaN	NaN	NaN	NaN	NaN	NaN	NaN	NaN	NaN	NaN	NaN	NaN	NaN	NaN	NaN	NaN	NaN	NaN	NaN	NaN	NaN	NaN
	26.8437	NaN	27.3503	NaN	NaN	NaN	27.4328	NaN	NaN	NaN	NaN	NaN	NaN	NaN	27.8823	27.2181	27.1306	28.9931	27.5315	27.6587	27.2157	27.3357	27.9685	28.6467	28.9458	27.9284	27.4605	28.0258	NaN	NaN	NaN	NaN	NaN	NaN	NaN	NaN	NaN	NaN	27.1991	NaN	27.4952	NaN	NaN	NaN	NaN	27.2947	NaN	NaN	27.3453
	NaN	NaN	NaN	NaN	NaN	NaN	NaN	NaN	NaN	NaN	NaN	NaN	NaN	NaN	NaN	NaN	26.0158	NaN	NaN	NaN	NaN	NaN	26.5754	NaN	NaN	NaN	NaN	NaN	NaN	NaN	NaN	NaN	NaN	NaN	NaN	NaN	NaN	NaN	NaN	NaN	NaN	NaN	NaN	NaN	NaN	NaN	NaN	NaN	NaN
	NaN	26.39	26.7136	NaN	27.201	NaN	27.1266	NaN	NaN	NaN	NaN	NaN	NaN	NaN	NaN	NaN	25.9925	NaN	NaN	26.4604	NaN	26.058	NaN	NaN	NaN	25.8872	25.7834	26.2595	NaN	NaN	NaN	NaN	NaN	NaN	NaN	NaN	NaN	NaN	NaN	NaN	NaN	NaN	NaN	NaN	NaN	NaN	NaN	NaN	NaN
	NaN	27.1183	26.9074	27.3744	27.4205	26.9458	27.328	27.8448	NaN	NaN	NaN	NaN	NaN	NaN	26.8089	27.3568	26.9006	26.7492	27.1106	27.3795	26.7596	28.0113	27.6583	27.5691	26.5211	NaN	27.0001	26.9525	NaN	NaN	NaN	NaN	NaN	NaN	NaN	NaN	NaN	NaN	NaN	NaN	NaN	NaN	NaN	NaN	NaN	NaN	NaN	NaN	NaN
	NaN	NaN	29.1869	28.3654	28.0284	NaN	29.007	26.6984	NaN	28.2742	28.8609	27.4623	28.4663	28.9446	27.694	28.1794	28.7498	30.3714	28.1883	29.2951	28.307	27.7261	27.4139	29.3013	30.0976	28.7916	28.75	28.7569	28.0833	28.6943	29.2093	30.7768	29.5827	28.3774	29.0655	27.9243	26.4178	27.4113	27.4961	28.1445	27.1018	28.1174	27.3632	26.8853	27.6407	27.3664	27.726	27.3189	27.5
	28.5645	28.0872	27.7403	29.381	28.4536	28.1241	27.7626	NaN	28.5891	28.8393	28.8509	28.5139	28.7868	28.613	29.0579	29.7308	29.3335	28.6838	29.1512	29.2973	28.7346	28.4021	28.8866	28.2722	28.5859	29.1448	29.2771	28.7333	28.2934	28.3405	28.7602	29.1359	28.5373	28.1444	NaN	27.502	29.1126	29.3567	30.2044	28.7653	26.9535	28.1231	28.4423	29.1956	29.8886	30.2901	29.2913	28.7989	28.7244
	30.0797	30.3428	30.5909	30.4875	30.2405	29.4332	29.9617	28.8185	29.0099	27.8094	26.3216	NaN	27.9852	28.4901	31.1079	30.5459	30.4945	30.3693	30.6637	31.1618	31.4817	30.7857	30.7895	30.0318	30.7003	30.3959	31.0166	31.6041	NaN	29.1532	29.0262	27.1253	29.3239	27.738	27.7663	NaN	26.2238	26.1916	28.1658	29.0653	28.7582	26.0423	NaN	27.537	NaN	NaN	26.279	26.9978	NaN
	28.153	26.52	28.6776	28.5129	27.7645	28.2658	28.0535	28.5467	28.6442	NaN	29.1873	28.9117	NaN	NaN	29.7813	31.0737	30.227	31.0074	30.1772	30.5821	30.0466	30.6057	30.9672	31.353	31.6903	30.9085	30.2305	30.5941	30.3195	30.3658	31.7855	32.5439	31.2459	30.9427	29.7841	30.3086	30.899	31.9996	32.8633	30.6575	30.0866	30.0296	30.088	30.3727	31.4867	32.571	30.5999	29.6862	29.5107
	28.8623	27.0223	29.5352	29.2484	28.7504	28.982	29.5426	29.3526	28.0365	28.5551	28.6368	NaN	29.0265	29.0826	28.9257	28.7754	29.0024	29.1731	28.6077	29.0638	28.7424	29.2601	28.5017	29.2522	29.4353	29.2712	28.8972	29.566	29.5831	29.8184	30.2239	31.0598	30.1968	29.8276	30.1029	28.9455	29.7086	30.5359	31.7113	29.2364	28.7721	29.4185	29.906	29.362	30.0233	31.7605	29.7695	29.3887	29.1161
	NaN	NaN	NaN	NaN	NaN	NaN	NaN	NaN	NaN	NaN	NaN	NaN	NaN	NaN	28.4852	29.72	26.8193	29.7139	28.5189	28.3933	27.8434	27.9044	28.7408	29.5266	30.9333	28.5983	28.1977	28.6257	NaN	NaN	NaN	29.3481	28.8702	NaN	NaN	NaN	27.1039	28.9636	30.1987	28.1222	NaN	NaN	NaN	NaN	NaN	27.5382	NaN	NaN	NaN
	NaN	NaN	NaN	27.4844	26.8434	NaN	27.0579	NaN	NaN	NaN	NaN	NaN	NaN	NaN	26.8729	28.0606	27.0977	27.2669	28.1509	27.8597	27.106	27.8316	27.4479	27.3921	27.9832	27.6082	27.6705	27.5441	NaN	NaN	NaN	27.8214	NaN	NaN	NaN	NaN	NaN	NaN	NaN	NaN	NaN	NaN	NaN	NaN	NaN	27.8605	NaN	NaN	NaN
	NaN	NaN	NaN	NaN	NaN	NaN	NaN	NaN	NaN	NaN	NaN	NaN	NaN	NaN	NaN	NaN	NaN	24.8353	NaN	NaN	NaN	NaN	NaN	25.214	NaN	NaN	NaN	NaN	NaN	NaN	25.1598	24.5933	NaN	NaN	NaN	NaN	NaN	24.6326	25.6356	NaN	NaN	NaN	NaN	NaN	NaN	NaN	NaN	NaN	NaN
	NaN	NaN	NaN	NaN	NaN	NaN	NaN	NaN	NaN	NaN	NaN	NaN	NaN	NaN	NaN	25.9911	NaN	NaN	NaN	NaN	NaN	NaN	NaN	NaN	NaN	NaN	NaN	NaN	NaN	NaN	NaN	NaN	NaN	NaN	NaN	NaN	NaN	NaN	NaN	NaN	NaN	NaN	NaN	NaN	NaN	NaN	NaN	NaN	NaN
	26.5843	NaN	26.663	26.1696	NaN	NaN	26.4415	NaN	NaN	NaN	NaN	NaN	NaN	NaN	26.1159	26.1344	25.6942	26.3612	25.6247	NaN	26.4621	26.5004	26.3837	26.0295	NaN	25.9617	25.9689	26.1245	NaN	25.4805	NaN	NaN	NaN	NaN	NaN	26.0964	NaN	NaN	NaN	NaN	NaN	NaN	NaN	25.7478	NaN	NaN	NaN	NaN	NaN
	29.3964	NaN	29.8119	29.6591	29.1025	28.955	29.6042	29.6025	NaN	29.1091	29.273	NaN	29.4401	29.435	29.35	29.5969	29.8643	28.8993	29.548	29.4187	29.416	29.6542	29.5232	28.9988	28.8209	29.4449	29.4843	29.4552	29.3198	29.3083	29.0062	NaN	29.1086	29.7928	NaN	29.3333	29.4708	NaN	28.7446	29.6499	29.3638	29.3654	29.0944	29.309	29.0778	NaN	NaN	29.0459	29.3146
	NaN	NaN	NaN	NaN	NaN	NaN	NaN	NaN	NaN	NaN	NaN	NaN	NaN	NaN	NaN	NaN	NaN	NaN	NaN	NaN	NaN	NaN	NaN	NaN	24.4479	NaN	NaN	NaN	NaN	NaN	NaN	NaN	NaN	NaN	NaN	NaN	NaN	NaN	NaN	NaN	NaN	NaN	NaN	NaN	NaN	NaN	NaN	NaN	NaN
	NaN	NaN	NaN	NaN	NaN	NaN	NaN	NaN	NaN	NaN	NaN	NaN	NaN	NaN	NaN	NaN	NaN	NaN	NaN	NaN	NaN	NaN	NaN	NaN	25.8869	NaN	NaN	NaN	NaN	NaN	NaN	NaN	NaN	NaN	NaN	NaN	NaN	NaN	NaN	NaN	NaN	NaN	NaN	NaN	NaN	NaN	NaN	NaN	NaN
	28.7869	28.4207	29.1167	28.6664	28.8461	27.507	29.4828	29.8584	29.1203	28.9346	29.4341	29.3222	29.2275	29.4768	29.646	29.2474	29.1891	28.8366	29.0912	29.1458	29.333	29.3795	28.5715	28.8386	28.239	29.3203	29.546	29.4164	29.7204	29.9005	29.3785	28.1065	29.6097	29.6072	29.7299	29.789	29.9217	29.3373	27.4558	29.4018	29.4438	29.5253	30.1523	29.5115	29.7067	28.8432	29.2822	29.1725	29.8489
	NaN	NaN	NaN	NaN	NaN	NaN	NaN	NaN	NaN	NaN	NaN	NaN	NaN	NaN	NaN	NaN	NaN	26.2872	NaN	NaN	NaN	NaN	NaN	NaN	NaN	NaN	NaN	NaN	NaN	NaN	NaN	NaN	NaN	NaN	NaN	NaN	NaN	NaN	NaN	NaN	NaN	NaN	NaN	NaN	NaN	NaN	NaN	NaN	NaN
	NaN	29.9117	30.6774	30.6361	30.2364	29.6012	31.0795	30.6103	30.5301	31.5976	31.237	31.429	31.6869	30.9081	29.7705	29.8518	30.0247	30.1271	30.6119	30.0628	30.3744	29.2791	29.5914	28.8117	30.8455	28.2723	29.9562	30.2877	30.6372	31.0079	31.522	31.5567	31.2091	30.978	31.3371	30.9597	30.8361	31.5694	31.3209	31.1625	31.3137	31.3067	30.409	30.774	31.0266	31.2786	31.4167	31.0739	31.1158
	29.3865	28.8119	28.616	NaN	28.8558	29.0084	29.7259	30.8786	30.6558	30.0081	29.6424	28.9685	29.2942	29.9337	29.8754	29.1982	29.4117	28.9008	28.9127	29.0148	29.6664	30.2894	29.1436	29.0211	28.3138	29.0684	28.5602	28.5379	29.9383	30.1747	29.0966	NaN	28.8599	29.6751	28.9461	30.4773	30.495	30.8361	30.5813	30.4813	30.2947	29.1363	30.8143	30.5623	30.5062	29.5389	30.4285	30.2729	30.0373
	NaN	NaN	27.1783	27.12	26.9069	NaN	NaN	29.3968	NaN	NaN	NaN	NaN	NaN	NaN	28.6035	27.017	NaN	27.5057	NaN	27.2353	NaN	27.7974	26.7409	NaN	NaN	NaN	NaN	NaN	NaN	27.2966	27.5507	NaN	NaN	NaN	28.1103	NaN	27.8476	27.8171	27.5796	28.1246	28.0556	NaN	NaN	NaN	NaN	NaN	NaN	28.6342	27.328
	NaN	NaN	NaN	NaN	NaN	NaN	NaN	NaN	NaN	NaN	NaN	NaN	NaN	NaN	NaN	NaN	NaN	24.643	NaN	NaN	24.9764	NaN	NaN	NaN	NaN	NaN	NaN	NaN	NaN	NaN	NaN	NaN	NaN	NaN	NaN	NaN	NaN	NaN	NaN	NaN	NaN	NaN	NaN	NaN	NaN	NaN	NaN	NaN	NaN
	NaN	NaN	NaN	NaN	NaN	NaN	NaN	28.9122	NaN	NaN	NaN	NaN	NaN	NaN	NaN	NaN	NaN	NaN	NaN	NaN	NaN	NaN	NaN	NaN	NaN	NaN	NaN	NaN	NaN	NaN	NaN	NaN	NaN	NaN	NaN	NaN	NaN	NaN	NaN	NaN	NaN	NaN	NaN	NaN	NaN	NaN	NaN	NaN	NaN
	NaN	NaN	NaN	26.8109	26.4874	NaN	NaN	27.2779	NaN	NaN	NaN	NaN	NaN	NaN	26.9862	NaN	26.6026	NaN	NaN	27.3355	26.4235	26.9447	26.8913	NaN	NaN	NaN	26.64	26.4164	NaN	NaN	NaN	NaN	NaN	26.412	NaN	27.3921	26.6753	NaN	NaN	NaN	NaN	NaN	26.8954	NaN	NaN	NaN	NaN	NaN	26.5507
	29.9503	29.1659	29.245	29.5141	29.3049	28.7701	29.7588	30.3	30.1303	29.6288	28.2076	29.2003	29.3069	29.7047	31.183	30.2235	29.5545	29.5822	29.6174	29.9292	29.9452	31.0343	30.1027	29.2539	29.4607	30.0389	30.1465	29.6718	30.6505	30.0162	29.5326	29.6353	29.5198	30.0971	30.2547	31.1567	31.3694	30.9138	30.3145	30.4843	30.5917	30.0705	30.9045	30.5891	29.9719	29.6905	30.0148	30.2474	30.0818
	30.4331	31.4237	30.6451	30.508	31.9473	31.0475	33.0488	30.8576	31.4117	30.8949	30.6892	30.0072	30.5396	29.8538	30.1567	30.381	30.9537	30.9274	29.4319	31.2958	31.0938	31.4214	30.7205	30.5143	31.0187	29.8804	31.64	30.534	30.3156	30.2658	29.8062	28.2233	29.6762	30.7679	30.8134	30.2059	29.934	29.5499	29.213	29.0954	30.3735	29.5274	29.5759	29.3028	28.9149	28.5268	30.1274	29.3747	30.089
	28.23	28.7292	28.433	28.2219	NaN	27.8296	28.9902	28.288	27.7925	28.0713	27.8611	28.3357	28.291	28.8371	28.3441	28.3921	27.9982	28.1498	27.8167	28.0441	28.8931	27.8884	27.8658	28.189	27.8111	28.8463	27.9284	27.4644	27.995	27.7925	28.2091	28.1742	28.4103	28.18	28.4384	27.6734	28.2729	28.6773	28.9567	27.988	27.9792	28.0776	27.5034	28.2304	28.1188	28.2563	28.4916	28.3973	27.9532
	NaN	NaN	NaN	NaN	NaN	NaN	NaN	NaN	NaN	NaN	NaN	NaN	NaN	NaN	NaN	NaN	24.8703	NaN	NaN	NaN	NaN	NaN	NaN	NaN	NaN	NaN	NaN	NaN	NaN	NaN	NaN	NaN	NaN	NaN	NaN	NaN	NaN	NaN	NaN	NaN	NaN	NaN	NaN	NaN	NaN	NaN	NaN	NaN	NaN
	29.7035	29.491	28.9406	28.3733	28.8515	28.9564	28.7807	29.835	29.1744	29.3008	29.135	28.4509	28.4481	29.2379	29.5554	28.7886	28.5575	28.28	28.8602	28.5356	28.6374	29.6565	29.1256	29.3696	28.4204	28.3093	29.0179	28.9573	29.6923	29.4951	29.1391	29.3677	28.9009	28.557	29.2926	29.8623	29.5957	29.4136	29.6529	29.2093	29.3187	28.8538	29.8064	29.4349	29.3572	29.6723	29.03	28.6181	28.6645
	28.466	28.6047	29.3081	28.518	30.1237	29.3184	29.4938	26.8055	28.0655	27.8504	28.1367	28.5551	27.8592	28.2002	29.2699	29.0574	28.6332	27.6829	28.0912	28.9719	29.4157	29.5299	28.4569	29.0684	28.0671	28.0737	28.3841	29.2672	27.954	27.9479	28.0635	27.1553	28.6542	28.4111	26.8409	27.2917	28.5098	27.8633	28.3456	28.0847	28.2445	27.1825	27.7139	27.7447	28.3023	28.1753	27.8387	28.1667	28.6441
	28.5508	26.3202	28.1782	27.7431	26.5743	NaN	26.9436	29.0659	29.3425	28.3748	28.1595	28.3057	28.0348	26.8405	29.7872	27.7073	26.436	27.1084	28.0052	28.3491	27.7005	30.1177	27.798	NaN	27.5186	26.478	26.4433	27.7071	29.8736	28.8158	27.9032	26.7358	NaN	27.7619	NaN	29.3813	29.4375	28.821	27.598	27.946	27.0938	NaN	30.7198	29.6469	28.4654	27.3567	28.5983	27.3157	27.7249
	NaN	NaN	NaN	NaN	NaN	NaN	NaN	NaN	NaN	NaN	NaN	NaN	NaN	NaN	26.9427	NaN	26.7217	26.2762	NaN	26.3118	26.531	NaN	NaN	26.3575	NaN	NaN	NaN	26.6847	NaN	NaN	NaN	NaN	NaN	NaN	NaN	NaN	NaN	NaN	27.9345	NaN	NaN	NaN	NaN	NaN	NaN	NaN	NaN	NaN	NaN
	NaN	NaN	23.8862	NaN	NaN	NaN	NaN	NaN	NaN	NaN	NaN	NaN	NaN	NaN	NaN	NaN	NaN	NaN	NaN	NaN	NaN	NaN	NaN	NaN	NaN	NaN	NaN	NaN	NaN	NaN	NaN	NaN	NaN	NaN	NaN	NaN	NaN	NaN	NaN	NaN	NaN	NaN	NaN	NaN	NaN	NaN	NaN	NaN	NaN
	NaN	NaN	26.0583	NaN	NaN	NaN	NaN	NaN	NaN	NaN	NaN	NaN	NaN	NaN	NaN	NaN	NaN	NaN	NaN	NaN	NaN	NaN	NaN	NaN	NaN	NaN	NaN	NaN	NaN	NaN	NaN	NaN	NaN	NaN	NaN	NaN	NaN	NaN	NaN	NaN	NaN	NaN	NaN	NaN	NaN	NaN	NaN	NaN	NaN
	31.1467	30.2581	30.1934	30.3849	30.1225	30.4628	30.4783	30.8858	29.8506	30.593	30.3088	29.8866	29.2806	30.8259	31.5895	31.1274	31.886	34.3593	32.4535	32.13	31.7066	32.5184	33.3688	34.3199	34.8308	33.4912	31.5828	33.2828	30.7266	30.8004	31.6831	32.2711	31.2113	30.9258	30.6328	31.0389	31.2709	31.7796	31.8203	31.4287	31.178	30.9618	30.9261	30.8492	30.7568	31.1817	30.7841	30.7022	30.9979
	NaN	NaN	NaN	NaN	NaN	NaN	NaN	NaN	NaN	NaN	NaN	NaN	NaN	NaN	NaN	NaN	NaN	NaN	NaN	NaN	NaN	NaN	NaN	NaN	24.7066	NaN	NaN	NaN	NaN	NaN	NaN	NaN	NaN	NaN	NaN	NaN	NaN	NaN	NaN	NaN	NaN	NaN	NaN	NaN	NaN	NaN	NaN	NaN	NaN
	NaN	NaN	NaN	NaN	NaN	NaN	NaN	NaN	NaN	NaN	NaN	NaN	NaN	NaN	NaN	NaN	NaN	NaN	NaN	NaN	NaN	NaN	NaN	NaN	NaN	NaN	NaN	NaN	NaN	24.0791	NaN	NaN	26.4715	NaN	NaN	NaN	NaN	NaN	NaN	NaN	NaN	NaN	NaN	NaN	NaN	NaN	NaN	NaN	NaN
	NaN	NaN	20.2063	NaN	NaN	NaN	NaN	NaN	NaN	NaN	NaN	NaN	NaN	NaN	NaN	NaN	NaN	NaN	NaN	NaN	NaN	NaN	NaN	NaN	NaN	NaN	NaN	NaN	NaN	NaN	NaN	NaN	NaN	NaN	NaN	NaN	NaN	NaN	NaN	NaN	NaN	NaN	NaN	NaN	NaN	NaN	NaN	NaN	NaN
	NaN	27.6255	28.3027	28.869	28.3707	27.9175	26.5698	NaN	NaN	28.3589	28.712	28.6462	28.4292	27.978	28.1899	28.211	29.1611	29.3839	29.2658	29.6348	28.7709	28.3081	28.6776	28.4076	29.8767	30.2868	29.0746	28.866	28.1103	29.0935	29.9904	30.6525	29.8411	28.8637	NaN	27.8412	29.2319	30.1209	31.4053	29.7756	29.2795	28.4753	27.7789	28.6659	29.5735	31.108	29.5325	29.0272	NaN
	30.5782	30.7227	31.1488	31.5404	31.4981	31.6555	31.0899	30.8786	30.8605	31.1118	31.7406	32.0714	31.4385	31.0443	30.8791	31.1533	31.8237	31.0223	31.4169	31.6161	31.6705	31.1339	31.0977	31.0522	31.0865	31.4498	31.412	31.113	30.1629	30.5006	31.1776	31.3993	31.4003	30.9699	28.119	30.6562	30.8784	31.1174	31.713	31.4312	31.0087	30.9292	30.4612	30.885	31.3021	31.8062	31.2764	30.9005	31.0015
	NaN	NaN	NaN	NaN	NaN	NaN	NaN	NaN	NaN	NaN	NaN	NaN	NaN	NaN	NaN	NaN	NaN	NaN	NaN	NaN	NaN	NaN	NaN	NaN	NaN	NaN	NaN	25.3097	NaN	NaN	NaN	NaN	NaN	NaN	NaN	NaN	NaN	NaN	NaN	NaN	NaN	NaN	NaN	NaN	NaN	NaN	NaN	NaN	NaN
	NaN	NaN	NaN	NaN	NaN	NaN	NaN	NaN	NaN	NaN	NaN	NaN	NaN	NaN	NaN	NaN	NaN	NaN	NaN	NaN	NaN	NaN	NaN	24.9821	NaN	NaN	NaN	NaN	NaN	NaN	NaN	NaN	NaN	NaN	NaN	NaN	NaN	NaN	NaN	NaN	NaN	NaN	NaN	NaN	NaN	NaN	NaN	NaN	NaN
	26.8687	27.1013	26.6824	26.3551	26.8301	26.286	26.8592	NaN	NaN	NaN	NaN	NaN	NaN	27.1662	26.8664	26.5941	26.9464	26.453	26.5067	26.5059	26.4683	26.8602	26.7844	26.691	26.4327	27.2816	27.2003	26.6461	NaN	NaN	NaN	NaN	26.1925	NaN	NaN	NaN	NaN	NaN	NaN	NaN	NaN	NaN	NaN	NaN	NaN	NaN	NaN	NaN	NaN
	NaN	NaN	NaN	NaN	NaN	NaN	NaN	NaN	NaN	NaN	NaN	NaN	NaN	NaN	NaN	NaN	NaN	NaN	23.2317	NaN	NaN	NaN	NaN	NaN	NaN	NaN	NaN	NaN	NaN	NaN	NaN	NaN	NaN	NaN	NaN	NaN	NaN	NaN	NaN	NaN	NaN	NaN	NaN	NaN	NaN	NaN	NaN	NaN	NaN
	29.1001	28.1814	29.9491	29.6412	28.9407	29.2082	30.0049	30.0764	28.9317	29.7835	29.3171	29.8265	29.4803	28.9972	30.1999	29.7227	29.4892	29.3181	29.6434	30.331	29.4228	30.6829	30.4	29.8318	29.1432	30.3335	30.6824	30.573	29.5512	28.8243	29.5598	29.0802	27.5898	28.9731	27.7263	30.2262	29.5469	29.9552	29.8138	29.1961	28.9625	NaN	29.7908	29.3931	28.8594	29.9158	28.3866	28.1129	28.5877
	NaN	NaN	NaN	NaN	NaN	NaN	NaN	NaN	NaN	NaN	NaN	NaN	NaN	NaN	27.7895	NaN	26.899	26.2472	NaN	26.2147	NaN	27.4088	26.3994	NaN	27.9034	NaN	NaN	26.5355	NaN	24.2459	NaN	NaN	NaN	NaN	NaN	NaN	NaN	NaN	NaN	NaN	NaN	NaN	NaN	NaN	NaN	NaN	NaN	NaN	NaN
	NaN	26.2526	26.7166	26.1727	26.3247	NaN	26.8143	NaN	NaN	NaN	NaN	26.775	27.0407	NaN	26.3862	26.2415	26.9952	26.3455	26.5495	26.8066	26.3177	26.444	26.2205	NaN	25.7998	26.6299	26.5678	26.2271	25.9618	26.3266	26.9152	26.8943	26.4183	NaN	NaN	26.7116	26.396	26.5125	26.5568	26.2608	25.9379	NaN	NaN	NaN	26.6675	26.3368	26.465	27.083	26.6381
	NaN	NaN	NaN	NaN	26.2558	NaN	NaN	NaN	NaN	NaN	NaN	NaN	NaN	NaN	27.035	26.1831	NaN	NaN	26.9493	26.7882	26.4644	26.1785	NaN	NaN	NaN	NaN	NaN	NaN	NaN	NaN	NaN	NaN	NaN	NaN	NaN	NaN	NaN	NaN	NaN	NaN	NaN	NaN	NaN	NaN	NaN	NaN	NaN	NaN	NaN
	27.4719	28.1895	27.8941	28.0496	27.7703	NaN	28.2521	28.4134	27.6384	27.2791	27.4332	NaN	27.9523	NaN	27.7274	27.4012	27.5998	NaN	27.6817	27.543	28.3794	27.4589	27.5882	27.2916	26.8	NaN	27.7162	26.9994	28.1472	27.0072	NaN	NaN	NaN	NaN	NaN	28.5825	28.0584	27.6292	NaN	27.8833	27.451	NaN	28.2932	27.8881	28.0828	NaN	27.5547	27.6953	28.0088
	31.9515	31.2024	31.5189	30.7799	30.4163	31.0994	31.876	31.8906	30.9838	30.6292	30.3769	30.124	30.4263	30.7811	31.0258	30.9765	30.7561	31.3542	30.6802	30.526	30.7314	31.2367	31.2051	31.3596	31.3701	30.6354	30.9746	31.3749	31.1354	31.002	30.3188	30.3015	30.9162	30.9624	31.5914	31.0913	30.7105	30.3686	29.5808	30.6703	30.6317	30.9565	31.4606	30.9155	30.3618	29.1389	30.336	31.2897	30.7944
	NaN	28.8967	28.5669	NaN	28.4649	NaN	28.2457	NaN	25.0378	NaN	NaN	NaN	NaN	NaN	27.204	28.1035	28.2809	26.8764	26.0474	29.1693	28.9169	29.0523	27.2852	27.8282	26.6521	NaN	26.8603	28.5589	NaN	NaN	NaN	NaN	NaN	25.8912	NaN	26.1358	26.4328	NaN	NaN	NaN	NaN	NaN	26.7045	26.1495	NaN	NaN	26.0937	25.3745	26.0794
	33.6342	33.6229	34.1139	33.4951	33.2192	33.5608	33.8398	34.1138	33.4358	33.2281	33.3509	33.4074	33.5561	33.6856	33.5018	33.2593	33.2003	33.697	33.3585	33.2447	33.463	33.0907	33.308	33.8665	33.9889	33.3032	33.2416	33.7449	33.5658	33.3668	33.181	33.6132	33.8181	33.5	33.9587	33.5217	33.3287	33.4716	33.5896	33.6998	33.6525	33.8603	33.2924	33.3459	33.5165	33.7516	33.5836	33.7377	33.6095
	NaN	NaN	NaN	27.4731	28.3973	NaN	26.7117	27.6691	27.3493	NaN	NaN	NaN	NaN	27.3994	27.3222	27.5555	27.8851	27.0392	27.2069	27.4053	27.3388	27.606	27.3815	27.076	26.6784	NaN	26.3764	26.7972	26.8771	26.6755	27.3196	27.2185	NaN	27.0419	27.1755	27.4862	26.897	28.4613	27.8391	27.7114	27.3888	NaN	NaN	NaN	NaN	27.3242	NaN	NaN	NaN
	30.2924	30.6618	30.3096	30.659	31.0664	30.9433	30.2637	29.9933	30.0376	29.9299	29.8463	29.1554	29.9454	30.0977	31.0964	30.7435	31.0715	30.89	30.2457	30.6916	31.1203	31.1495	30.7734	30.9034	31.0861	30.1637	30.8268	30.6613	30.1939	29.8774	30.1221	29.7905	30.171	30.0066	30.1346	30.3513	30.1493	29.6207	29.7171	30.0965	30.0152	29.9361	30.0911	29.9396	29.9843	29.8679	30.3279	30.1019	30.4312
	28.0519	28.0464	28.2961	27.695	27.9911	27.6667	27.8074	28.2024	28.0004	27.5722	27.6003	28.2401	28.4224	27.9612	27.672	27.5114	27.066	27.4177	28.0656	27.1909	27.7657	27.2576	26.6484	27.0803	26.9727	27.4261	27.5542	27.1269	28.2265	27.9179	NaN	27.7734	27.0467	27.731	27.451	28.1661	27.9905	NaN	27.9428	NaN	27.559	27.6578	28.3592	28.0256	NaN	28.069	27.5431	27.5183	28.1062
	30.1346	30.2442	29.9757	29.819	30.062	30.245	30.1009	29.8044	30.2418	29.8512	29.9757	29.7816	30.0422	30.0089	29.6539	29.4363	29.7231	29.5508	29.6127	29.7525	29.7289	29.633	29.6835	29.4048	29.0921	29.2779	29.6865	29.812	30.0383	30.0185	29.8743	29.5462	29.6834	29.8958	30.0164	30.0401	30.1557	29.6768	29.538	29.7425	29.8072	30.1388	30.023	30.0398	29.9246	29.8639	29.8772	30.2273	30.0585
	NaN	26.1476	26.2441	26.127	25.8714	NaN	25.6254	NaN	NaN	NaN	NaN	NaN	NaN	NaN	25.6079	25.8374	25.728	NaN	26.0733	NaN	NaN	25.6843	NaN	25.9793	NaN	25.902	25.7858	25.7334	NaN	NaN	NaN	NaN	NaN	NaN	NaN	NaN	NaN	NaN	NaN	NaN	NaN	NaN	NaN	NaN	NaN	NaN	NaN	NaN	NaN
	NaN	26.9069	28.5184	27.9179	27.5335	NaN	27.9955	27.6792	NaN	NaN	28.576	NaN	NaN	27.6181	29.6018	30.0732	30.1617	31.568	30.5031	30.3961	30.0847	31.0119	30.9219	31.5279	31.9975	30.8739	30.2261	30.637	28.5243	29.5503	30.2927	30.2179	30.2201	30.3536	28.9393	28.3221	29.0096	29.7008	30.1261	29.5194	28.8715	28.2114	25.5469	28.8093	28.8179	29.6495	29.2049	28.2222	28.5156
	32.7514	32.8238	32.847	33.3936	33.0098	33.4986	32.2079	32.8984	33.1051	33.5585	33.5651	33.8326	33.4384	33.332	32.867	33.0649	32.9451	32.6056	32.7927	33.1237	33.2004	32.9795	32.7959	32.3827	32.7813	32.8094	33.0219	32.7157	32.9362	33.1204	33.1566	33.357	32.9554	32.9916	33.0297	33.1013	33.2101	33.4782	34.0229	33.1441	33.2837	32.9407	32.8813	33.1978	33.5444	33.8597	33.4717	33.2821	32.9529
	NaN	NaN	NaN	NaN	NaN	NaN	NaN	NaN	NaN	NaN	NaN	NaN	NaN	NaN	NaN	NaN	NaN	27.4028	NaN	NaN	NaN	NaN	26.1496	27.8595	28.2233	NaN	NaN	NaN	NaN	NaN	NaN	NaN	NaN	NaN	NaN	NaN	NaN	NaN	NaN	NaN	NaN	NaN	NaN	NaN	NaN	NaN	NaN	NaN	NaN
	NaN	NaN	NaN	NaN	NaN	NaN	NaN	NaN	NaN	NaN	NaN	NaN	NaN	NaN	NaN	24.9336	25.0912	29.9567	24.9558	NaN	NaN	25.6531	27.7415	29.0865	30.1284	26.2064	NaN	27.9505	NaN	NaN	NaN	25.8557	NaN	NaN	NaN	NaN	NaN	NaN	NaN	NaN	NaN	NaN	NaN	NaN	NaN	NaN	NaN	NaN	NaN
	28.821	29.2204	29.5193	29.3554	28.5004	28.9503	29.345	28.5189	28.4358	28.4747	27.692	28.555	28.6919	28.6717	29.1169	28.4327	28.2086	27.7208	29.7767	29.3418	29.0589	29.1389	28.9293	28.7874	28.895	28.2232	29.3667	29.7667	28.6069	27.9218	28.1428	28.4099	28.4078	28.7157	NaN	28.3911	28.3538	28.7352	28.8333	28.5127	28.5741	28.3787	29.26	28.852	28.5704	29.1969	28.5593	28.9441	29.0423
	27.5098	26.6267	28.5513	27.5592	27.4209	26.7292	27.4759	NaN	NaN	NaN	27.9974	NaN	NaN	NaN	27.9162	27.574	27.7201	27.3413	27.9473	27.5283	26.9139	26.6081	27.4493	27.8068	26.9804	26.9805	27.3829	28.1062	NaN	27.5988	NaN	27.4981	27.2652	27.751	NaN	NaN	27.2728	26.699	27.4421	27.1687	NaN	NaN	NaN	NaN	NaN	NaN	27.1888	NaN	NaN
	27.4859	27.5042	28.1959	27.9328	26.8516	27.2718	27.6425	NaN	NaN	27.494	28.2727	27.9062	NaN	27.3395	27.573	27.9142	27.8181	27.6104	28.3225	28.3704	28.174	27.7107	27.5516	28.2871	27.8047	NaN	27.6343	27.9136	NaN	29.4388	NaN	27.22	NaN	26.4487	NaN	NaN	27.1345	26.4998	28.6993	NaN	26.741	NaN	NaN	NaN	27.8188	27.8953	NaN	NaN	27.1615
	30.0164	29.8248	29.9453	30.3021	29.6929	29.9114	30.1807	29.942	30.0028	30.0444	29.9342	29.7781	29.9524	29.9701	29.9109	29.9004	29.9955	29.5282	29.3158	29.8236	30.3688	29.8111	29.9654	29.4397	29.6072	30.1681	29.6844	30.0466	29.8379	29.6295	29.3824	29.4374	29.52	29.5502	27.8596	29.6568	29.7831	29.5586	29.7259	29.6466	29.5541	29.3534	29.9071	29.5578	29.7312	30.1607	29.8713	29.8039	29.572
	NaN	NaN	28.0768	NaN	NaN	NaN	27.1575	27.0764	NaN	NaN	27.4066	NaN	NaN	NaN	26.676	26.4298	26.6791	NaN	26.8142	26.2726	27.4849	26.1643	26.3531	27.1507	27.2289	NaN	26.8554	26.3889	27.0902	27.524	27.236	NaN	NaN	27.3478	NaN	27.4255	27.7042	27.1015	27.6747	27.1081	26.9442	26.9358	27.928	27.1113	NaN	27.2815	NaN	27.2778	NaN
	27.4439	27.8868	27.8589	27.7376	27.295	27.4279	27.21	27.3319	27.316	26.804	27.4041	27.0222	26.9451	26.471	26.72	27.2969	26.9206	27.5645	27.4998	26.7054	26.2457	26.5021	27.0788	26.3745	NaN	NaN	27.2668	27.8997	27.2153	27.7587	27.3608	27.0754	27.3714	26.4379	NaN	26.7808	26.7899	26.603	27.353	26.7079	26.7882	NaN	NaN	NaN	26.868	27.0549	26.6382	26.4069	26.3483
	NaN	NaN	22.1836	NaN	NaN	NaN	NaN	NaN	NaN	NaN	NaN	NaN	NaN	NaN	NaN	NaN	NaN	NaN	NaN	NaN	NaN	NaN	NaN	NaN	NaN	NaN	NaN	NaN	NaN	NaN	NaN	NaN	NaN	NaN	NaN	NaN	NaN	NaN	NaN	NaN	NaN	NaN	NaN	NaN	NaN	NaN	NaN	NaN	NaN
	35.3582	35.2483	35.2436	35.4482	35.3111	35.2585	35.3948	35.2426	35.7049	35.9003	35.7525	35.9988	35.827	35.6853	34.9039	35.4649	35.4604	35.59	35.3608	35.5846	35.2817	35.3664	35.3349	34.6507	35.1322	35.1536	35.4776	35.1687	35.552	35.8572	35.6857	35.3862	35.7212	35.7564	35.6111	35.6091	35.8724	36.1513	36.2033	35.9747	35.8647	35.7097	35.6428	35.9681	35.9413	35.9487	35.9956	35.8364	35.7859
	NaN	NaN	NaN	NaN	NaN	NaN	25.0128	NaN	NaN	NaN	NaN	NaN	NaN	NaN	NaN	NaN	NaN	NaN	NaN	NaN	NaN	NaN	25.196	NaN	NaN	NaN	NaN	NaN	NaN	NaN	NaN	NaN	NaN	NaN	NaN	NaN	NaN	NaN	NaN	NaN	NaN	NaN	NaN	NaN	NaN	NaN	NaN	NaN	NaN
	NaN	NaN	NaN	NaN	NaN	NaN	26.8313	NaN	NaN	NaN	NaN	NaN	NaN	NaN	25.9879	26.7042	26.6146	26.6213	26.515	26.2684	26.2994	NaN	NaN	NaN	NaN	NaN	NaN	26.4351	NaN	NaN	NaN	NaN	NaN	NaN	NaN	NaN	NaN	NaN	NaN	NaN	NaN	NaN	NaN	NaN	NaN	NaN	NaN	NaN	NaN
	NaN	NaN	25.4311	NaN	NaN	NaN	NaN	NaN	NaN	NaN	NaN	NaN	NaN	NaN	NaN	NaN	NaN	NaN	NaN	NaN	NaN	NaN	NaN	NaN	NaN	NaN	NaN	NaN	NaN	NaN	NaN	NaN	NaN	NaN	NaN	NaN	NaN	NaN	NaN	NaN	NaN	NaN	NaN	NaN	NaN	NaN	NaN	NaN	NaN
	NaN	NaN	NaN	NaN	NaN	NaN	NaN	NaN	NaN	NaN	NaN	NaN	27.1363	NaN	NaN	NaN	NaN	NaN	NaN	NaN	NaN	NaN	NaN	NaN	NaN	NaN	NaN	NaN	NaN	NaN	NaN	NaN	NaN	NaN	NaN	NaN	NaN	NaN	NaN	NaN	NaN	NaN	NaN	NaN	NaN	NaN	NaN	NaN	NaN
	NaN	NaN	NaN	NaN	NaN	NaN	NaN	NaN	NaN	NaN	NaN	NaN	NaN	NaN	NaN	NaN	NaN	26.0509	NaN	26.9622	NaN	NaN	NaN	NaN	NaN	NaN	NaN	NaN	NaN	NaN	NaN	NaN	NaN	NaN	NaN	NaN	NaN	NaN	NaN	NaN	NaN	NaN	NaN	NaN	NaN	NaN	NaN	NaN	NaN
	NaN	NaN	NaN	NaN	NaN	NaN	NaN	NaN	NaN	NaN	NaN	NaN	NaN	26.0191	NaN	NaN	NaN	NaN	NaN	NaN	NaN	NaN	NaN	NaN	NaN	NaN	NaN	NaN	NaN	NaN	NaN	NaN	NaN	NaN	NaN	NaN	NaN	NaN	NaN	NaN	NaN	NaN	NaN	NaN	NaN	NaN	NaN	NaN	NaN
	27.2607	NaN	28.185	NaN	27.0086	26.9297	27.7659	27.8216	27.6389	27.2909	27.1785	27.5802	26.7704	27.6824	26.6594	27.3657	27.4097	26.6815	26.3212	27.6351	27.3795	27.4323	27.0928	26.8397	25.4882	26.5341	26.9761	27.5444	27.4028	26.4313	26.9807	NaN	27.7563	28.3191	27.4755	27.5135	27.8164	27.8532	26.5938	27.0657	27.0093	NaN	27.502	27.8239	26.685	26.9874	27.8153	27.4437	27.726
	NaN	27.7125	NaN	27.7273	27.6745	27.4559	28.089	28.7376	28.1543	27.4172	NaN	25.6665	27.5382	27.976	27.8358	28.3896	27.7397	27.5646	27.7926	27.5218	26.7601	27.9779	NaN	26.8	26.8552	26.851	NaN	26.9822	28.1206	28.0053	27.9373	28.0531	NaN	27.3174	27.8856	28.5068	28.1565	28.3103	NaN	27.4862	NaN	NaN	28.2019	28.2356	28.507	28.4293	28.0889	27.891	28.0499
	NaN	NaN	NaN	NaN	NaN	NaN	NaN	NaN	NaN	NaN	NaN	NaN	NaN	NaN	28.5251	26.9602	NaN	26.2052	26.0934	25.8809	NaN	26.4491	26.9334	26.8513	27.4409	NaN	26.5886	26.2437	NaN	NaN	NaN	NaN	NaN	NaN	NaN	NaN	NaN	NaN	28.3047	NaN	NaN	NaN	NaN	NaN	NaN	27.0437	NaN	NaN	NaN
	NaN	NaN	NaN	NaN	NaN	NaN	NaN	NaN	NaN	NaN	NaN	NaN	NaN	NaN	25.8274	NaN	NaN	NaN	NaN	NaN	NaN	NaN	NaN	25.39	NaN	NaN	NaN	NaN	NaN	NaN	NaN	25.5993	NaN	NaN	NaN	NaN	NaN	NaN	NaN	NaN	NaN	NaN	NaN	NaN	NaN	NaN	NaN	NaN	NaN
	NaN	NaN	NaN	NaN	NaN	NaN	NaN	NaN	NaN	NaN	NaN	NaN	NaN	NaN	26.3761	NaN	NaN	NaN	NaN	NaN	NaN	NaN	NaN	NaN	NaN	NaN	NaN	NaN	NaN	NaN	NaN	NaN	NaN	NaN	NaN	NaN	NaN	NaN	NaN	NaN	NaN	NaN	NaN	NaN	NaN	NaN	NaN	NaN	NaN
	NaN	NaN	NaN	NaN	NaN	NaN	NaN	NaN	NaN	NaN	NaN	NaN	NaN	NaN	NaN	NaN	NaN	NaN	NaN	25.6556	NaN	NaN	NaN	NaN	NaN	NaN	NaN	NaN	NaN	NaN	NaN	NaN	NaN	NaN	NaN	NaN	NaN	NaN	NaN	NaN	NaN	NaN	NaN	NaN	NaN	NaN	NaN	NaN	NaN
	NaN	NaN	NaN	NaN	NaN	NaN	NaN	NaN	NaN	NaN	NaN	NaN	NaN	NaN	25.9877	NaN	NaN	27.2385	NaN	NaN	NaN	26.6767	26.2078	26.6661	28.2281	27.0103	NaN	25.4487	26.7671	NaN	26.9922	28.0472	NaN	NaN	NaN	NaN	NaN	NaN	28.294	NaN	NaN	NaN	NaN	NaN	NaN	27.2374	NaN	NaN	NaN
	NaN	NaN	26.4925	NaN	NaN	NaN	NaN	NaN	NaN	NaN	NaN	NaN	NaN	NaN	NaN	26.6875	NaN	27.5621	26.3689	27.4615	26.327	27.6542	27.2271	28.0481	28.3754	NaN	26.3527	NaN	NaN	27.6958	28.5522	28.7004	27.4596	27.2844	NaN	NaN	NaN	28.3002	29.5908	NaN	NaN	NaN	NaN	NaN	28.4996	29.0908	NaN	NaN	NaN
	NaN	NaN	NaN	NaN	NaN	NaN	NaN	NaN	NaN	NaN	NaN	NaN	NaN	NaN	NaN	26.9118	26.9625	27.323	NaN	27.1549	NaN	27.3939	27.4766	28.6524	29.2871	28.0967	NaN	27.3353	NaN	28.138	28.5677	28.4819	28.2699	27.9551	NaN	NaN	27.284	NaN	29.0086	NaN	NaN	NaN	NaN	NaN	NaN	28.2509	NaN	NaN	NaN
	NaN	NaN	NaN	NaN	NaN	NaN	NaN	NaN	NaN	NaN	NaN	NaN	NaN	NaN	NaN	NaN	NaN	NaN	NaN	NaN	NaN	NaN	NaN	25.7739	NaN	NaN	NaN	NaN	NaN	NaN	NaN	NaN	NaN	NaN	NaN	NaN	NaN	NaN	NaN	NaN	NaN	NaN	NaN	NaN	NaN	NaN	NaN	NaN	NaN
	27.729	26.7988	28.0091	26.4605	NaN	26.5434	25.9852	NaN	NaN	NaN	NaN	NaN	NaN	NaN	29.4349	28.7707	28.7637	32.4579	29.8967	30.3317	29.1489	30.0036	30.7694	32.5487	32.5719	30.7566	29.362	30.6716	28.1521	27.3999	28.8576	29.1645	28.0987	NaN	27.2179	28.3242	28.6611	29.5892	30.0193	28.7686	28.0187	27.8119	27.3396	NaN	28.0251	29.6106	NaN	25.9426	26.5757
	27.9803	NaN	27.8433	27.6337	27.7459	NaN	26.7996	29.1771	27.4514	NaN	NaN	NaN	NaN	NaN	27.0799	27.3639	27.3013	28.0146	NaN	27.056	27.5321	27.7136	27.9538	27.6446	27.5728	NaN	27.7206	27.6158	27.7244	27.8086	NaN	26.8804	28.173	NaN	28.3048	27.6189	27.3935	27.1642	27.1713	27.8864	27.4492	27.9322	NaN	NaN	NaN	27.1446	27.296	27.1049	27.6514
	NaN	NaN	NaN	NaN	NaN	NaN	NaN	NaN	NaN	NaN	NaN	NaN	NaN	NaN	NaN	NaN	NaN	NaN	NaN	NaN	NaN	NaN	NaN	25.192	NaN	NaN	NaN	NaN	NaN	NaN	NaN	NaN	NaN	NaN	NaN	NaN	NaN	NaN	NaN	NaN	NaN	NaN	NaN	NaN	NaN	NaN	NaN	NaN	NaN
	NaN	NaN	NaN	NaN	NaN	NaN	NaN	NaN	NaN	NaN	NaN	NaN	NaN	NaN	NaN	NaN	NaN	28.7745	NaN	NaN	NaN	25.2752	27.2423	28.9125	27.9577	NaN	NaN	26.4427	NaN	NaN	NaN	NaN	NaN	NaN	NaN	NaN	NaN	NaN	NaN	NaN	NaN	NaN	NaN	NaN	NaN	NaN	NaN	NaN	NaN
	NaN	NaN	25.1431	NaN	NaN	NaN	NaN	NaN	NaN	NaN	NaN	NaN	NaN	NaN	28.2327	26.56	27.4398	31.5331	28.8486	28.5342	27.8886	28.9302	30.0396	31.98	32.2514	29.3718	27.4994	29.6578	26.5027	27.4307	30.1496	30.4585	28.0785	NaN	27.388	28.1787	25.2033	26.1979	27.9679	26.5064	NaN	27.6332	NaN	NaN	NaN	NaN	NaN	NaN	NaN
	NaN	NaN	NaN	NaN	NaN	NaN	NaN	NaN	NaN	NaN	NaN	NaN	NaN	NaN	NaN	NaN	NaN	29.0279	NaN	NaN	NaN	NaN	27.3947	27.4213	29.0559	26.8881	NaN	NaN	NaN	NaN	NaN	27.9544	NaN	NaN	NaN	NaN	NaN	NaN	28.3778	NaN	NaN	NaN	NaN	NaN	NaN	NaN	NaN	NaN	NaN
	NaN	NaN	NaN	NaN	NaN	NaN	NaN	NaN	NaN	NaN	NaN	NaN	NaN	NaN	27.1547	24.7642	28.0028	31.5637	27.8476	28.7067	25.3628	28.7515	30.0965	31.4441	31.5431	29.8989	26.5683	29.8277	26.3034	27.5772	29.5737	29.9563	28.6391	NaN	NaN	27.2266	NaN	25.6524	NaN	NaN	NaN	NaN	NaN	NaN	NaN	NaN	NaN	NaN	25.5401
	31.6832	30.928	30.1211	30.9885	30.9923	31.5577	31.5268	31.7254	31.6274	31.5916	31.5037	31.1964	31.6911	31.4638	30.6258	31.8284	31.6566	31.335	31.5468	31.2861	30.8247	31.6338	31.306	31.2816	30.8498	31.4975	31.2318	31.2482	31.5235	31.6471	31.2159	31.3204	31.1799	31.5496	30.9523	31.6118	31.5462	31.1915	30.3251	31.0696	31.4816	31.1743	31.8168	31.7005	31.2715	30.7196	31.3763	31.4309	31.7739
	NaN	NaN	27.1781	27.746	27.9364	NaN	27.8416	27.2034	28.1803	NaN	27.7788	NaN	26.4372	27.4217	28.376	27.2868	29.1014	27.8094	27.1278	28.1338	27.6468	29.0595	NaN	27.3336	28.4527	NaN	27.5281	27.9063	27.5772	27.4199	NaN	NaN	NaN	27.6455	NaN	NaN	28.1801	NaN	NaN	26.2099	27.1376	27.4738	27.1215	NaN	NaN	NaN	27.191	NaN	27.986
	32.8673	33.0762	33.0784	33.1119	33.2125	33.3003	33.3362	32.9778	32.6999	33.0234	33.0518	33.1826	32.809	32.7811	32.8333	33.0269	33.0272	32.4343	32.8944	32.9943	33.241	32.899	32.89	33.1155	32.3638	33.0923	33.2588	33.1264	32.8023	32.8698	32.6858	32.0346	32.6063	32.6852	32.6211	32.9483	32.813	32.8283	31.9574	32.7412	32.7135	32.7004	32.8946	32.9896	32.8832	32.4217	32.9867	32.7323	32.7375
	28.6979	29.0651	29.6725	29.0763	29.0617	28.8389	29.9535	29.1646	29.2482	28.1779	28.3176	27.9661	NaN	28.4638	29.2569	29.6559	29.2287	28.8222	28.9157	29.6691	29.3584	29.8754	29.6465	29.2058	28.6183	29.2496	29.3946	29.7139	29.6791	29.2581	27.3499	26.2786	27.824	29.0494	28.6076	29.6538	29.0248	28.7285	26.8863	28.6854	28.1466	28.9219	29.3456	28.8895	28.6855	27.6201	28.6767	28.7799	29.0531
	NaN	NaN	NaN	NaN	NaN	NaN	NaN	NaN	NaN	NaN	NaN	NaN	NaN	NaN	NaN	NaN	NaN	NaN	NaN	NaN	NaN	NaN	NaN	NaN	NaN	NaN	NaN	NaN	NaN	NaN	NaN	NaN	NaN	24.7525	NaN	NaN	NaN	NaN	NaN	NaN	NaN	NaN	NaN	NaN	NaN	NaN	NaN	NaN	NaN
	29.4251	29.1206	29.9176	29.2952	29.1132	28.7463	29.1334	28.5411	28.8986	28.1889	27.9827	28.3767	29.1112	28.3345	29.7485	29.183	29.239	29.1935	29.5803	29.6371	29.4795	29.627	28.6757	29.4251	29.2209	28.9434	29.3154	29.7234	29.4525	28.9964	28.2407	28.8606	28.9721	28.5767	28.9271	28.691	28.8554	28.4096	28.5211	28.3805	28.3204	28.1141	28.6813	28.7708	28.2446	27.5786	28.8935	27.098	28.7844
	29.0886	29.502	29.7272	29.4114	29.2681	28.9488	29.6036	29.0921	29.4244	29.0687	NaN	27.6186	27.9238	29.414	29.8417	29.4836	29.0687	29.5576	29.4609	29.6063	29.7309	29.4218	29.3063	29.242	29.4859	29.4651	29.2858	29.9633	29.7401	29.4004	29.1266	29.2142	29.2277	29.1588	29.6451	29.3686	29.5597	29.4022	29.3838	29.2969	29.5943	29.5449	29.0987	29.294	29.2869	29.2245	29.0872	29.3469	29.1415
	29.3995	29.4158	29.7739	29.1702	29.1394	28.9694	29.6386	28.887	28.6226	29.4975	29.4905	NaN	29.2573	28.9584	30.0715	29.5693	29.5599	29.4908	29.3672	30.0262	29.4034	29.6624	29.3482	29.9021	29.3332	28.9018	29.9393	29.6644	29.3252	28.9105	28.8727	28.9684	29.0366	28.965	28.2001	29.2383	29.3969	29.1362	29.14	28.8775	28.7993	29.0663	28.7825	28.9999	29.3695	29.1618	28.854	29.5047	28.7302
	29.8682	30.3655	30.662	30.0058	30.0789	29.8356	30.6666	29.7549	29.8345	29.6878	29.2625	28.4856	29.4804	29.7477	30.177	30.3596	30.4403	30.4107	30.3203	30.3292	29.8709	30.1961	29.9496	30.2239	31.1469	29.7967	30.0113	30.5044	29.893	29.4173	29.5968	29.8311	29.9633	29.1106	29.9413	29.8794	30.2077	29.955	30.0421	29.8636	30.0061	29.86	29.9269	29.8125	30.1323	30.2	30.1112	30.3358	30.1069
	27.9803	28.2571	28.5452	28.4933	27.7902	28.2128	29.1084	27.9994	27.9346	27.9818	NaN	NaN	28.0083	28.0659	28.6748	28.6182	28.4494	28.631	28.6859	28.4107	28.487	28.5596	28.1462	28.4543	28.5629	28.5326	28.2867	28.8026	28.2823	27.602	28.1523	NaN	28.0859	28.328	28.332	28.4183	28.2968	27.9636	27.7863	27.9732	28.5261	27.9174	28.3164	28.1893	27.8059	28.1178	NaN	28.0641	28.096
	31.58	31.2861	30.5792	30.5898	30.642	30.954	31.6093	31.688	31.9793	31.5703	31.7354	31.3353	31.8783	31.8868	31.3161	31.3282	30.9314	31.2286	31.4576	30.9482	30.9503	31.1468	30.8019	30.1545	31.2827	30.8661	31.3107	31.021	31.694	31.9721	31.4801	31.7291	31.5526	31.3874	31.5719	31.7228	31.9804	31.4281	31.9293	31.3414	31.683	32.0534	31.7271	32.0333	31.9114	31.9105	31.5692	31.7614	31.5332
	NaN	NaN	26.7591	NaN	NaN	NaN	29.9651	NaN	NaN	NaN	NaN	NaN	NaN	NaN	27.0567	NaN	NaN	25.5171	25.8271	26.81	27.7715	28.4932	26.9849	25.9283	25.9738	NaN	28.6718	30.0534	NaN	NaN	NaN	NaN	NaN	NaN	26.929	NaN	NaN	NaN	NaN	NaN	26.6106	NaN	NaN	NaN	NaN	NaN	NaN	NaN	NaN
	NaN	NaN	NaN	NaN	NaN	NaN	NaN	NaN	NaN	NaN	NaN	NaN	NaN	NaN	NaN	NaN	NaN	NaN	NaN	26.8416	NaN	NaN	NaN	NaN	NaN	NaN	NaN	NaN	NaN	NaN	NaN	NaN	NaN	NaN	NaN	NaN	NaN	NaN	NaN	NaN	NaN	NaN	NaN	NaN	NaN	NaN	NaN	NaN	NaN
	30.5346	30.7265	30.528	30.4922	30.3025	29.9311	30.6281	30.4667	30.9767	30.8644	30.1067	29.9048	30.7115	30.2608	30.0868	30.6501	30.3289	29.8134	30.2733	30.002	30.0245	30.0554	30.3542	30.2646	30.4088	29.9222	29.8919	30.3006	30.5926	30.3989	29.9234	30.8261	30.1252	30.5938	31.089	30.7603	30.3633	30.5238	31.0387	30.5922	30.1363	30.4743	30.433	30.2184	30.4862	30.5178	30.7169	30.2049	30.2188
	30.0297	30.0715	30.2232	30.2312	30.1634	29.885	30.0121	29.4851	30.073	30.2165	30.0045	30.3061	30.031	30.4404	29.9279	30.3677	29.9794	29.7206	30.0133	30.2199	30.3747	30.087	29.9706	29.3778	29.7643	29.7759	29.9331	30.0695	30.1054	29.6967	29.7496	29.9178	30.0919	30.1961	29.4503	29.981	30.402	30.4042	30.707	30.2911	30.1855	30.4206	29.9011	30.3751	29.4269	30.4734	30.2049	30.2335	30.1369
	NaN	NaN	28.2542	28.8504	NaN	NaN	28.2294	28.3633	28.4177	28.4328	28.2254	28.143	28.4634	28.7004	28.4706	28.6173	28.2971	28.8295	28.3608	28.7435	28.6592	28.6918	28.1967	28.1835	28.9513	28.5527	28.1232	28.1156	28.9674	28.7192	29.108	29.8873	29.1674	29.2739	28.8791	28.9654	28.9567	29.5607	30.8596	29.0772	28.4137	NaN	29.3807	28.9946	28.8882	30.6744	28.747	29.3069	28.8436
	NaN	26.9914	26.7054	NaN	NaN	NaN	27.2562	NaN	NaN	NaN	NaN	NaN	NaN	NaN	26.6694	26.9025	26.5836	NaN	26.9381	26.7836	26.631	26.6734	26.8815	26.4415	NaN	NaN	26.5645	26.9859	NaN	NaN	NaN	NaN	NaN	NaN	NaN	NaN	27.9089	NaN	NaN	NaN	NaN	NaN	27.0062	NaN	NaN	NaN	NaN	NaN	27.2864
	27.3908	27.3059	27.7114	27.5879	27.6376	NaN	27.2194	NaN	NaN	NaN	NaN	NaN	NaN	NaN	27.6837	27.2962	27.7669	26.7436	27.5292	27.6848	27.6934	28.1097	27.2901	27.0561	26.9358	26.4893	28.0388	27.3418	NaN	NaN	26.182	26.9349	NaN	26.4328	NaN	NaN	26.6707	NaN	28.6475	27.5122	27.1127	NaN	NaN	NaN	NaN	28.5316	27.4022	27.5325	NaN
	NaN	NaN	25.6529	NaN	NaN	NaN	NaN	NaN	NaN	NaN	NaN	NaN	NaN	NaN	27.596	26.7294	28.0109	30.6483	28.1915	27.8195	NaN	27.5188	29.3472	29.6194	30.1957	29.2107	NaN	28.7192	NaN	NaN	27.5241	29.1033	28.245	NaN	NaN	28.4461	NaN	27.0185	NaN	26.7566	NaN	NaN	NaN	NaN	NaN	NaN	NaN	NaN	NaN
	NaN	NaN	NaN	NaN	NaN	NaN	NaN	NaN	NaN	NaN	NaN	NaN	NaN	NaN	NaN	NaN	NaN	NaN	NaN	NaN	NaN	NaN	NaN	NaN	NaN	NaN	NaN	23.4448	NaN	NaN	NaN	NaN	NaN	NaN	NaN	NaN	NaN	NaN	NaN	NaN	NaN	NaN	NaN	NaN	NaN	NaN	NaN	NaN	NaN
	NaN	NaN	NaN	NaN	NaN	NaN	NaN	NaN	NaN	NaN	NaN	NaN	NaN	NaN	NaN	NaN	NaN	28.9331	NaN	27.066	NaN	NaN	NaN	28.1092	29.3314	28.8163	NaN	NaN	NaN	NaN	NaN	27.7528	NaN	NaN	NaN	NaN	NaN	NaN	NaN	NaN	NaN	NaN	NaN	NaN	NaN	NaN	NaN	NaN	NaN
	38.2612	37.8487	37.9046	38.0278	37.8683	38.3099	38.2613	38.1247	38.4252	38.5899	38.5186	38.6525	38.6617	38.2152	37.9624	38.2148	37.879	37.7152	38.2872	38.0792	38.0181	37.904	37.8931	37.4203	37.7815	37.9884	37.7964	37.8173	38.1752	38.2184	38.1538	37.8758	38.1677	38.2976	38.055	38.1625	38.2638	38.199	37.9356	38.1905	38.1418	38.2583	38.303	38.3856	38.3411	38.1274	38.3455	38.3286	38.2392
	30.3015	31.051	30.7579	30.8622	30.7505	31.206	31.0295	30.2805	29.9348	30.2009	30.8083	30.7473	30.3142	30.3058	31.3792	30.7637	30.6779	29.8245	29.9591	30.2224	30.5166	30.8838	30.7991	30.8274	30.7944	29.8087	30.8344	30.8979	29.9311	29.8242	31.5617	30.7093	29.9913	31.38	33.3074	30.5905	30.9061	30.809	30.6428	31.202	31.6903	31.4193	30.7027	31.2727	30.526	30.6324	31.1675	31.5303	31.5546
	30.0222	29.561	29.7005	29.7824	29.6755	28.8659	30.1147	30.2511	30.5711	30.5244	30.335	30.4589	30.6317	30.0756	29.5419	29.8025	29.2554	29.5282	29.649	29.4002	29.6125	29.9424	29.8171	29.355	29.347	29.7301	29.9964	29.8865	30.0646	30.5308	30.0778	30.2249	30.5798	30.4436	30.4781	30.5195	30.5303	30.3141	30.164	30.1526	30.3814	30.6577	30.4367	30.4999	30.5148	30.4217	30.3598	30.1216	30.3249
	28.2567	27.025	28.2679	27.7375	27.6557	NaN	27.2722	NaN	NaN	NaN	NaN	NaN	NaN	NaN	27.6502	27.7703	27.6531	26.7242	27.7803	27.4626	27.7822	28.0345	27.4605	27.4322	27.5318	NaN	28.0005	27.5906	NaN	NaN	NaN	NaN	26.5891	NaN	NaN	NaN	NaN	NaN	NaN	NaN	NaN	NaN	NaN	NaN	NaN	NaN	NaN	NaN	NaN
	NaN	NaN	NaN	NaN	NaN	NaN	NaN	NaN	NaN	NaN	NaN	NaN	NaN	NaN	NaN	NaN	NaN	NaN	NaN	NaN	NaN	NaN	24.5371	NaN	NaN	NaN	NaN	NaN	NaN	NaN	NaN	NaN	NaN	NaN	NaN	NaN	NaN	NaN	NaN	NaN	NaN	NaN	NaN	NaN	NaN	NaN	NaN	NaN	NaN
	NaN	NaN	NaN	NaN	NaN	NaN	22.6635	NaN	NaN	NaN	NaN	NaN	NaN	NaN	NaN	NaN	NaN	NaN	NaN	NaN	NaN	NaN	NaN	NaN	NaN	NaN	NaN	NaN	NaN	NaN	NaN	NaN	NaN	NaN	NaN	NaN	NaN	NaN	NaN	NaN	NaN	NaN	NaN	NaN	NaN	NaN	NaN	NaN	NaN
	NaN	NaN	27.1733	NaN	NaN	27.2128	NaN	NaN	NaN	NaN	NaN	NaN	NaN	NaN	27.7336	27.7128	27.4001	27.2885	28.5506	28.0822	27.6072	NaN	26.869	26.6516	27.569	27.2078	27.5339	27.0509	NaN	NaN	NaN	NaN	NaN	NaN	NaN	NaN	NaN	28.4353	28.0366	28.0136	NaN	NaN	NaN	NaN	NaN	26.5677	NaN	NaN	NaN
	NaN	NaN	25.399	25.7867	NaN	NaN	NaN	NaN	NaN	NaN	NaN	NaN	NaN	NaN	NaN	NaN	NaN	NaN	NaN	NaN	NaN	NaN	25.3786	NaN	NaN	NaN	NaN	NaN	NaN	NaN	NaN	NaN	NaN	NaN	NaN	NaN	NaN	NaN	NaN	NaN	NaN	NaN	NaN	NaN	NaN	NaN	NaN	NaN	NaN
	NaN	NaN	25.1768	26.6919	NaN	NaN	NaN	NaN	NaN	NaN	NaN	NaN	NaN	NaN	NaN	NaN	NaN	NaN	NaN	NaN	NaN	25.5191	NaN	NaN	NaN	NaN	NaN	NaN	26.4692	NaN	26.6561	NaN	NaN	NaN	NaN	NaN	NaN	NaN	26.4667	NaN	26.3993	NaN	26.4942	NaN	NaN	NaN	25.5534	26.3163	26.7562
	29.8318	29.8036	29.8997	29.7407	29.4387	29.1598	29.9604	29.4915	29.2226	28.6572	29.1106	29.0678	28.8943	29.0447	30.4204	29.9237	29.8137	29.9211	29.6506	29.6953	29.8312	29.783	29.6294	29.5225	29.8848	29.1378	29.6551	29.9873	29.4088	29.2585	29.1464	29.0429	28.6852	29.1283	29.1691	29.3822	29.2319	29.0162	29.2139	28.6047	28.8178	28.9934	29.4911	29.3551	29.3168	29.3092	29.2461	29.444	29.0656
	27.4238	NaN	27.8975	NaN	NaN	NaN	26.6344	NaN	NaN	NaN	NaN	NaN	NaN	NaN	27.4276	27.1803	27.2835	27.4997	27.5602	27.9823	27.1938	27.5128	27.9931	26.3246	27.4263	27.2388	27.4746	28.1816	NaN	NaN	NaN	NaN	NaN	NaN	NaN	NaN	NaN	NaN	NaN	NaN	NaN	NaN	NaN	NaN	NaN	NaN	NaN	NaN	NaN
	33.1312	33.1359	33.0082	32.6363	32.7869	32.7507	32.9684	32.3629	32.5776	31.5446	31.0395	31.5365	32.106	32.6097	33.3528	33.1796	32.8457	33.0955	33.0133	32.8888	32.8499	32.9215	32.9157	32.829	32.9355	32.7866	32.9936	33.1404	32.3057	32.4009	32.0705	31.4883	32.3015	31.8605	32.4244	32.3071	32.3549	32.0193	32.2256	32.1604	32.3907	32.5152	31.623	32.2327	31.3739	31.2999	31.7193	31.8925	31.6719
	27.4375	NaN	27.3301	27.5316	NaN	NaN	NaN	28.9381	NaN	NaN	NaN	NaN	NaN	NaN	28.4822	27.9349	28.7361	29.091	27.783	27.8364	28.6729	28.9789	28.2106	27.7977	28.7942	28.2943	28.9892	28.1207	NaN	NaN	NaN	NaN	NaN	NaN	NaN	NaN	NaN	27.7188	NaN	28.6939	28.2918	NaN	NaN	NaN	NaN	NaN	28.1803	NaN	NaN
	27.9386	NaN	NaN	NaN	NaN	NaN	NaN	NaN	NaN	NaN	NaN	NaN	NaN	NaN	29.433	28.7069	27.2003	29.4547	27.4002	27.8823	28.1407	NaN	NaN	NaN	29.7582	NaN	NaN	NaN	NaN	NaN	NaN	NaN	NaN	NaN	NaN	NaN	27.766	NaN	27.5808	27.8224	NaN	NaN	NaN	NaN	NaN	28.1878	NaN	NaN	NaN
	28.1974	NaN	NaN	NaN	NaN	NaN	NaN	29.1594	NaN	NaN	NaN	NaN	NaN	NaN	27.4379	27.8073	28.006	27.8872	27.2324	26.697	28.2976	27.9988	27.4222	NaN	28.2253	NaN	28.2583	27.1674	NaN	NaN	NaN	NaN	NaN	NaN	NaN	28.0006	NaN	28.0688	28.6793	28.7159	NaN	28.2953	NaN	NaN	NaN	NaN	NaN	NaN	NaN
	NaN	NaN	NaN	NaN	NaN	NaN	NaN	NaN	NaN	NaN	NaN	NaN	NaN	NaN	NaN	NaN	NaN	NaN	NaN	NaN	NaN	NaN	NaN	NaN	NaN	NaN	NaN	25.1422	NaN	NaN	NaN	NaN	NaN	NaN	NaN	NaN	NaN	NaN	NaN	NaN	NaN	NaN	NaN	NaN	NaN	NaN	NaN	NaN	NaN
	26.9523	27.8664	27.4574	27.2599	27.388	27.5801	27.2067	NaN	NaN	NaN	NaN	NaN	NaN	NaN	26.4793	27.4502	26.8148	26.3231	26.5909	27.2888	26.9335	26.5141	27.6155	27.2502	NaN	27.1248	27.5436	27.5058	NaN	26.9728	NaN	NaN	NaN	NaN	NaN	NaN	NaN	NaN	NaN	NaN	NaN	NaN	NaN	NaN	NaN	NaN	NaN	NaN	NaN
	NaN	NaN	25.955	NaN	NaN	NaN	NaN	NaN	NaN	NaN	NaN	NaN	NaN	NaN	NaN	NaN	NaN	NaN	NaN	25.3119	NaN	NaN	NaN	NaN	NaN	NaN	NaN	25.495	NaN	NaN	NaN	NaN	NaN	NaN	NaN	NaN	NaN	NaN	NaN	NaN	NaN	NaN	NaN	NaN	NaN	NaN	NaN	NaN	NaN
	29.0776	29.346	29.9279	30.0798	30.0142	29.9244	29.4176	29.0135	30.2583	31.3936	31.3956	30.9974	31.1967	30.74	29.2299	30.4103	30.7775	30.6168	31.0652	31.3709	30.9468	29.472	30.0602	29.3858	29.6207	30.7409	31.1589	30.3364	NaN	29.173	30.0021	26.3824	30.1309	29.9386	29.2374	NaN	29.0037	29.8991	29.4683	30.2003	29.4682	28.8912	27.3753	28.4928	30.0194	28.991	29.8272	30.0873	29.6852
	NaN	NaN	NaN	NaN	NaN	NaN	NaN	NaN	NaN	NaN	NaN	NaN	NaN	NaN	NaN	25.2621	NaN	NaN	NaN	25.1793	NaN	NaN	NaN	NaN	NaN	NaN	NaN	NaN	NaN	NaN	NaN	NaN	NaN	NaN	NaN	NaN	NaN	NaN	NaN	NaN	NaN	NaN	NaN	NaN	NaN	NaN	NaN	NaN	NaN
	32.671	32.5758	33.0931	32.9641	32.5865	32.369	33.3833	33.0914	33.3787	33.415	33.1524	33.4222	33.602	33.082	32.7357	32.9472	33.0226	32.928	33.3258	32.9076	33.2964	32.851	32.3768	31.961	33.0815	32.3991	32.4376	32.8236	33.2047	33.332	33.0209	33.6748	32.606	33.1214	33.0677	33.4695	33.7102	33.5735	33.7863	33.3855	33.6187	33.2573	33.3815	33.6197	33.2721	33.7661	33.3181	33.4485	33.4229
	31.2003	30.9235	30.0422	31.8413	31.6367	31.6717	31.5976	31.4092	31.7816	32.8356	32.5711	32.9761	32.4365	31.9524	32.2791	32.1716	31.8081	31.8319	31.8763	32.1596	31.7533	32.1243	31.8859	31.6376	30.6531	32.4928	32.2201	31.8345	32.2611	32.423	32.5321	32.6189	32.2997	32.2774	31.8129	32.1925	32.6637	33.0553	33.2131	33.2385	32.7771	31.9348	31.9696	32.1775	32.8006	33.1216	32.6936	32.2073	31.436
	32.4309	32.4081	32.8829	33.3719	33.2519	32.9508	32.8554	32.7675	33.4365	33.7885	33.8542	34.0425	33.8376	33.4685	32.6735	33.364	33.1908	33.113	33.4792	33.3591	33.3582	32.5029	32.8267	32.5453	32.8285	32.7646	33.2018	32.962	33.1785	33.2936	33.4405	33.5773	33.6823	33.7434	33.5101	33.2203	33.5953	33.6626	33.7442	33.9229	33.6482	33.3906	33.251	33.3915	33.7332	33.6179	33.8379	33.6092	33.6116
	NaN	NaN	26.1755	26.3529	NaN	NaN	NaN	NaN	NaN	NaN	NaN	NaN	NaN	NaN	26.672	26.7932	26.8234	26.2805	26.4632	26.9344	26.6139	26.1076	26.7068	NaN	NaN	NaN	26.6044	26.3532	NaN	NaN	NaN	NaN	NaN	NaN	NaN	NaN	NaN	NaN	NaN	NaN	NaN	NaN	NaN	NaN	NaN	NaN	NaN	NaN	NaN
	31.208	30.3706	30.4673	30.5175	30.2112	29.8293	30.628	29.3741	30.1842	30.1492	30.1661	30.2535	30.3419	30.0795	30.4239	30.8222	30.3576	29.6332	29.9111	30.47	30.5288	30.1906	30.6369	30.4581	30.6421	30.5255	30.4154	30.4781	30.0419	30.2693	29.8622	29.9193	29.9331	30.2422	29.9316	30.0142	29.64	29.7227	30.0278	29.969	30.2598	29.6946	30.2023	30.22	30.2207	29.7415	30.2155	30.2194	30.2356
	NaN	NaN	23.4173	NaN	NaN	NaN	NaN	NaN	NaN	NaN	NaN	NaN	NaN	NaN	NaN	NaN	NaN	NaN	NaN	NaN	NaN	NaN	NaN	NaN	NaN	NaN	NaN	NaN	NaN	NaN	NaN	NaN	NaN	NaN	NaN	NaN	NaN	NaN	NaN	NaN	NaN	NaN	NaN	NaN	NaN	NaN	NaN	NaN	NaN
	NaN	NaN	NaN	24.7168	NaN	NaN	NaN	NaN	NaN	NaN	NaN	NaN	NaN	NaN	NaN	NaN	NaN	NaN	NaN	NaN	NaN	NaN	NaN	NaN	NaN	NaN	NaN	NaN	NaN	NaN	NaN	NaN	NaN	NaN	NaN	NaN	NaN	NaN	NaN	NaN	NaN	NaN	NaN	NaN	NaN	NaN	NaN	NaN	NaN
	25.3201	26.6756	26.9992	26.8281	26.1887	26.8043	26.3075	NaN	NaN	NaN	NaN	NaN	NaN	NaN	25.7551	26.1315	NaN	NaN	26.6558	26.5713	26.1342	NaN	26.1877	25.9026	NaN	26.4658	NaN	26.3185	NaN	NaN	NaN	NaN	NaN	NaN	NaN	NaN	NaN	NaN	NaN	NaN	NaN	NaN	NaN	NaN	NaN	NaN	NaN	NaN	NaN
	27.9222	NaN	28.3845	NaN	26.9747	NaN	27.528	29.0502	NaN	29.9618	29.3808	28.7742	28.5671	NaN	28.7377	27.9423	26.9036	28.7657	27.4644	28.9855	27.9449	28.9972	26.8241	NaN	27.6651	28.4502	28.1221	28.0808	29.5312	30.1464	29.9058	31.0697	30.4063	29.9893	30.1934	29.8703	30.0125	30.552	30.7605	29.9967	30.4024	29.9765	29.8596	29.858	29.5052	30.8168	29.4794	28.8678	29.3276
	30.6826	30.7274	31.0344	31.3218	30.9766	31.4908	30.5188	31.9688	31.9544	32.7677	32.4387	32.6635	32.9127	32.7941	30.4453	31.2628	30.2649	30.8385	30.6601	30.3599	31.002	30.9081	30.3629	30.1545	31.2823	31.3796	31.0345	30.7177	32.4501	32.7865	32.6002	32.3127	32.5602	32.6425	32.8116	32.7319	32.9662	33.2194	32.8075	32.8682	32.722	32.9553	32.6031	32.764	33.1608	33.2723	33.1497	32.9098	32.9638
	NaN	NaN	27.3334	27.1667	26.7962	27.7864	NaN	NaN	27.1787	28.3068	NaN	NaN	28.3386	NaN	28.081	27.4385	27.3116	27.553	27.6155	27.8021	27.987	27.0431	27.0282	27.5073	27.2863	27.0458	27.4504	27.5805	NaN	NaN	NaN	28.2963	NaN	NaN	28.0204	NaN	27.9428	28.2526	27.7004	28.4534	28.2648	NaN	NaN	NaN	NaN	NaN	28.0494	27.6749	28.2178
	NaN	NaN	NaN	NaN	NaN	NaN	NaN	30.1049	NaN	NaN	NaN	NaN	NaN	NaN	NaN	NaN	NaN	NaN	NaN	NaN	NaN	NaN	NaN	NaN	NaN	NaN	NaN	NaN	NaN	NaN	NaN	NaN	NaN	NaN	NaN	NaN	NaN	NaN	NaN	NaN	NaN	NaN	NaN	NaN	NaN	NaN	NaN	NaN	NaN
	NaN	NaN	NaN	NaN	NaN	NaN	NaN	30.8321	NaN	NaN	NaN	NaN	NaN	NaN	NaN	NaN	NaN	NaN	NaN	NaN	NaN	NaN	NaN	NaN	NaN	NaN	NaN	NaN	NaN	NaN	NaN	NaN	NaN	NaN	NaN	NaN	NaN	NaN	NaN	NaN	NaN	NaN	NaN	NaN	NaN	NaN	NaN	NaN	NaN
	NaN	NaN	NaN	NaN	NaN	NaN	NaN	29.1544	NaN	NaN	NaN	NaN	NaN	NaN	26.5754	NaN	NaN	NaN	NaN	NaN	NaN	26.4919	27.3634	NaN	NaN	NaN	27.2464	25.714	NaN	NaN	NaN	NaN	NaN	NaN	NaN	27.6568	27.0388	NaN	NaN	NaN	25.6764	NaN	NaN	NaN	NaN	NaN	NaN	NaN	NaN
	NaN	NaN	NaN	NaN	NaN	NaN	NaN	28.7566	NaN	NaN	NaN	NaN	NaN	NaN	NaN	NaN	NaN	NaN	NaN	NaN	NaN	NaN	NaN	NaN	NaN	NaN	NaN	NaN	NaN	NaN	NaN	NaN	NaN	NaN	NaN	NaN	NaN	NaN	NaN	NaN	NaN	NaN	NaN	NaN	NaN	NaN	NaN	NaN	NaN
	NaN	NaN	NaN	NaN	NaN	NaN	NaN	28.3243	NaN	NaN	NaN	NaN	NaN	NaN	NaN	NaN	NaN	NaN	NaN	NaN	NaN	NaN	NaN	NaN	NaN	NaN	NaN	NaN	NaN	NaN	NaN	NaN	NaN	NaN	NaN	NaN	NaN	NaN	NaN	NaN	NaN	NaN	NaN	NaN	NaN	NaN	NaN	NaN	NaN
	NaN	NaN	NaN	NaN	NaN	NaN	NaN	29.9319	NaN	NaN	NaN	NaN	NaN	NaN	NaN	NaN	NaN	NaN	NaN	NaN	NaN	NaN	NaN	NaN	NaN	NaN	NaN	NaN	NaN	NaN	NaN	NaN	NaN	NaN	NaN	NaN	NaN	NaN	NaN	NaN	NaN	NaN	NaN	NaN	NaN	NaN	NaN	NaN	NaN
	NaN	NaN	NaN	NaN	NaN	NaN	NaN	30.6625	NaN	NaN	NaN	NaN	NaN	NaN	NaN	NaN	NaN	NaN	NaN	NaN	NaN	NaN	NaN	NaN	NaN	NaN	NaN	NaN	NaN	NaN	NaN	NaN	NaN	NaN	NaN	NaN	NaN	NaN	NaN	NaN	NaN	NaN	NaN	NaN	NaN	NaN	NaN	NaN	NaN
	NaN	NaN	25.3395	26.6078	NaN	NaN	NaN	NaN	NaN	NaN	NaN	NaN	NaN	NaN	NaN	NaN	NaN	25.5149	NaN	25.6914	25.6229	25.2586	25.5244	25.6893	26.3601	NaN	24.9935	25.3772	NaN	NaN	NaN	NaN	NaN	NaN	NaN	NaN	NaN	NaN	NaN	NaN	NaN	NaN	NaN	NaN	NaN	NaN	NaN	NaN	NaN
	NaN	NaN	NaN	NaN	NaN	NaN	NaN	NaN	NaN	NaN	NaN	NaN	NaN	NaN	NaN	NaN	NaN	NaN	NaN	NaN	NaN	NaN	NaN	NaN	26.7061	NaN	NaN	NaN	NaN	NaN	NaN	NaN	NaN	NaN	NaN	NaN	NaN	NaN	NaN	NaN	NaN	NaN	NaN	NaN	NaN	NaN	NaN	NaN	NaN
	NaN	NaN	NaN	NaN	NaN	NaN	NaN	29.0103	NaN	NaN	NaN	NaN	NaN	NaN	NaN	NaN	NaN	NaN	NaN	NaN	NaN	NaN	NaN	NaN	NaN	NaN	NaN	NaN	NaN	NaN	NaN	NaN	NaN	NaN	NaN	NaN	NaN	NaN	NaN	NaN	NaN	NaN	NaN	NaN	NaN	NaN	NaN	NaN	NaN
	NaN	NaN	NaN	NaN	NaN	NaN	NaN	28.8444	NaN	NaN	NaN	NaN	NaN	NaN	NaN	NaN	NaN	NaN	NaN	NaN	NaN	NaN	NaN	NaN	NaN	NaN	NaN	NaN	NaN	NaN	NaN	NaN	NaN	NaN	NaN	NaN	NaN	NaN	NaN	NaN	NaN	NaN	NaN	NaN	NaN	NaN	NaN	NaN	NaN
	29.3968	28.3482	28.6999	27.8175	27.705	29.3416	27.7117	29.0661	27.8712	NaN	28.3534	NaN	NaN	27.7886	28.5553	29.2864	29.2459	31.1503	29.7876	30.0419	31.0046	30.0259	30.3414	29.4483	30.4928	29.584	28.8461	29.1994	NaN	28.8672	28.1649	28.532	27.5502	28.5628	28.9256	27.7897	27.6602	NaN	27.4984	27.6431	NaN	27.041	28.3885	28.6441	27.8942	26.3732	NaN	28.0367	28.2273
	NaN	NaN	26.0659	NaN	26.228	NaN	26.3649	NaN	NaN	NaN	NaN	NaN	NaN	26.4032	27.7296	26.8208	NaN	26.1678	27.6788	27.0997	27.1513	27.6392	26.8523	26.0309	NaN	27.0906	27.726	28.2149	27.4289	27.0194	NaN	NaN	27.6759	NaN	27.0893	27.072	27.2449	NaN	26.4227	NaN	NaN	NaN	NaN	26.7094	NaN	NaN	NaN	NaN	NaN
	NaN	NaN	NaN	NaN	NaN	NaN	NaN	NaN	NaN	NaN	NaN	NaN	NaN	NaN	24.5016	NaN	NaN	NaN	NaN	NaN	NaN	NaN	NaN	NaN	NaN	NaN	NaN	NaN	NaN	NaN	NaN	NaN	NaN	NaN	NaN	NaN	NaN	NaN	NaN	NaN	NaN	NaN	NaN	NaN	NaN	NaN	NaN	NaN	NaN
	NaN	NaN	NaN	NaN	NaN	NaN	NaN	NaN	NaN	NaN	NaN	NaN	NaN	NaN	NaN	NaN	NaN	NaN	NaN	NaN	NaN	NaN	NaN	NaN	NaN	NaN	NaN	NaN	NaN	NaN	NaN	NaN	NaN	NaN	NaN	NaN	NaN	NaN	NaN	NaN	NaN	25.9954	NaN	NaN	NaN	NaN	NaN	NaN	NaN
	30.2642	30.6166	32.0345	31.2729	31.1442	30.2787	31.4687	29.983	29.0807	28.6568	29.5649	29.8154	30.1104	30.3226	31.677	31.7722	31.3295	31.5518	31.5419	31.8625	31.3178	31.294	31.6806	32.0358	31.6601	30.9255	31.5363	32.2347	30.0871	30.6967	29.9567	30.5856	30.8074	30.8762	29.9289	29.1645	29.2774	30.2563	30.1817	30.5592	30.2621	30.3833	28.4988	29.1421	28.6968	29.7404	29.5338	29.5512	29.3084
	27.9464	28.1264	27.2342	27.2036	27.5424	27.9542	27.6431	27.6825	27.0528	26.8721	NaN	26.9497	26.6534	27.6041	27.043	27.2377	27.5892	28.0841	27.276	27.3404	27.8056	28.1874	27.8903	27.5478	28.1581	27.5823	27.2114	27.8737	NaN	27.2185	NaN	NaN	NaN	NaN	27.4727	NaN	27.636	NaN	NaN	26.827	26.837	NaN	27.1497	NaN	NaN	NaN	26.5949	27.6122	NaN
	NaN	NaN	27.1223	26.7905	26.6747	NaN	NaN	NaN	27.1262	27.3552	26.8968	NaN	27.164	NaN	27.3676	26.9475	27.2896	26.9578	27.0364	28.389	NaN	26.8855	25.9486	NaN	27.0854	27.0771	26.869	27.4925	NaN	27.12	26.962	NaN	26.579	NaN	NaN	NaN	NaN	27.3543	26.4976	27.2237	26.9788	NaN	NaN	26.9413	26.9239	27.0172	27.2355	26.9863	NaN
	NaN	NaN	NaN	NaN	NaN	NaN	NaN	NaN	NaN	NaN	NaN	NaN	NaN	NaN	NaN	NaN	26.1537	26.7689	NaN	26.387	NaN	26.7514	26.9356	25.992	NaN	NaN	NaN	26.3998	NaN	NaN	NaN	NaN	NaN	NaN	NaN	NaN	NaN	NaN	NaN	NaN	NaN	NaN	26.571	NaN	NaN	NaN	NaN	NaN	NaN
	NaN	27.6247	27.1858	27.7077	27.6688	NaN	27.3166	NaN	NaN	NaN	NaN	25.7097	NaN	NaN	26.9709	27.4957	27.9507	27.8801	27.7547	27.6558	27.3997	27.6041	27.1303	27.085	27.1152	26.6777	27.3278	27.0832	NaN	NaN	NaN	NaN	25.6424	26.3857	NaN	NaN	25.4852	25.5681	NaN	NaN	27.0312	25.3722	NaN	NaN	NaN	NaN	NaN	NaN	NaN
	NaN	NaN	NaN	NaN	NaN	NaN	NaN	NaN	NaN	NaN	NaN	NaN	NaN	NaN	NaN	NaN	NaN	NaN	NaN	NaN	NaN	NaN	NaN	NaN	NaN	NaN	NaN	NaN	NaN	NaN	NaN	NaN	28.2615	NaN	NaN	NaN	NaN	NaN	30.5407	NaN	NaN	NaN	NaN	NaN	NaN	NaN	NaN	NaN	NaN
	32.2342	32.5568	32.4707	32.4064	32.4036	32.6412	32.5644	31.7633	32.3365	32.3544	32.4249	32.3922	32.2545	32.1913	32.1322	32.3874	32.2075	32.151	32.2787	32.2036	32.172	31.8221	32.18	32.4025	32.0695	32.268	32.1752	32.1657	32.5355	32.4482	32.5516	32.7845	32.5715	32.423	32.4524	32.2871	32.3594	32.5654	33.1416	32.723	32.4443	32.4572	32.2916	32.4713	32.8859	33.3355	32.7948	32.4504	32.4256
	32.194	32.1637	32.7229	33.1488	32.6839	32.7772	32.2654	32.7538	33.1117	33.5632	33.8034	33.7294	33.6307	33.1947	31.7828	32.3971	32.5949	32.4714	32.9578	32.9086	32.49	32.1424	32.4059	32.3149	32.4577	33.2868	33.3248	32.8404	32.0981	32.3947	32.8866	32.6115	32.7344	32.9086	32.4832	32.3335	32.5526	32.8005	32.4824	32.8416	32.8144	32.6371	32.126	32.2953	32.732	32.6935	32.7021	32.6566	32.0707
	33.8681	33.971	34.0266	33.7814	33.6003	33.6358	34.3864	33.4365	33.6884	33.4759	33.2522	33.3395	33.6636	33.9928	33.6682	33.9326	33.5569	33.5638	34.192	33.6752	33.6549	33.4476	33.8153	33.6339	33.6458	33.7385	33.4032	33.68	33.6905	33.6063	33.443	33.4471	33.6053	33.4422	33.5458	33.6905	33.8049	33.3186	33.2806	33.4735	33.4724	33.88	33.917	33.9718	33.7811	33.3648	33.6912	33.9677	33.9813
	NaN	NaN	23.693	NaN	NaN	NaN	NaN	NaN	NaN	NaN	NaN	NaN	NaN	NaN	NaN	NaN	NaN	NaN	NaN	NaN	NaN	NaN	NaN	NaN	NaN	NaN	NaN	NaN	NaN	NaN	NaN	NaN	NaN	NaN	NaN	NaN	NaN	NaN	NaN	NaN	NaN	NaN	NaN	NaN	NaN	NaN	NaN	NaN	NaN
	NaN	NaN	NaN	NaN	NaN	NaN	NaN	NaN	NaN	NaN	NaN	NaN	NaN	NaN	NaN	NaN	NaN	NaN	NaN	24.1455	NaN	NaN	NaN	NaN	NaN	NaN	NaN	NaN	NaN	NaN	NaN	NaN	NaN	NaN	NaN	NaN	NaN	NaN	NaN	NaN	NaN	NaN	NaN	NaN	NaN	NaN	NaN	NaN	NaN
	32.2277	32.1377	31.9413	32.0136	31.89	31.5874	31.9452	31.9438	32.0812	31.9289	31.9832	32.2218	32.0652	32.3043	32.2725	32.2313	32.1669	31.8312	32.0864	32.3453	31.9649	32.09	32.1253	31.322	31.9757	32.3821	32.4045	31.8997	32.3285	32.2292	32.4455	32.5081	32.1954	32.4003	32.1146	32.2205	32.5751	32.8022	33.439	32.3279	32.3697	32.1994	32.3604	32.4773	32.7478	33.3233	32.3281	32.5934	32.3225
	30.9046	31.8509	32.2203	32.2755	32.0823	31.8769	31.9474	31.7771	32.4489	32.5071	32.6301	32.7747	32.8937	32.3994	31.0639	31.999	31.7698	31.5315	32.1362	32.1435	31.8242	30.9406	31.7827	31.1822	31.1854	32.2322	32.0328	31.3955	31.3856	32.0863	32.4178	31.9305	32.4042	32.3903	31.8849	31.4353	31.7017	31.8023	31.4349	31.9702	32.2707	31.9446	31.0926	31.7167	31.7003	31.6364	31.9044	31.8417	31.5165
	NaN	NaN	NaN	NaN	NaN	NaN	NaN	NaN	NaN	NaN	NaN	NaN	NaN	NaN	NaN	NaN	NaN	NaN	NaN	25.4794	NaN	NaN	NaN	25.1438	25.3527	NaN	NaN	25.2616	NaN	NaN	NaN	NaN	NaN	NaN	NaN	NaN	NaN	NaN	NaN	NaN	NaN	NaN	NaN	NaN	NaN	NaN	NaN	NaN	NaN
	NaN	NaN	NaN	NaN	NaN	NaN	NaN	24.7483	NaN	NaN	NaN	NaN	NaN	NaN	NaN	NaN	NaN	NaN	NaN	NaN	NaN	NaN	NaN	NaN	NaN	NaN	NaN	NaN	NaN	NaN	NaN	NaN	NaN	NaN	NaN	NaN	NaN	NaN	NaN	NaN	NaN	NaN	NaN	NaN	NaN	NaN	NaN	NaN	NaN
	NaN	NaN	26.5128	27.1443	27.113	NaN	NaN	NaN	NaN	NaN	NaN	NaN	NaN	NaN	26.8099	27.0583	27.1708	26.811	26.8969	26.9573	27.408	27.1557	26.7797	26.597	27.1931	27.2073	26.7869	26.3501	26.9293	NaN	NaN	NaN	NaN	NaN	NaN	NaN	NaN	NaN	NaN	NaN	NaN	NaN	NaN	NaN	NaN	NaN	NaN	NaN	27.5485
	NaN	NaN	NaN	NaN	NaN	NaN	NaN	NaN	NaN	NaN	NaN	NaN	NaN	NaN	NaN	NaN	NaN	NaN	NaN	NaN	NaN	NaN	NaN	NaN	NaN	NaN	NaN	24.4013	NaN	NaN	NaN	NaN	NaN	NaN	NaN	NaN	NaN	NaN	NaN	NaN	NaN	NaN	NaN	NaN	NaN	NaN	NaN	NaN	NaN
	NaN	NaN	NaN	NaN	NaN	NaN	29.5346	NaN	NaN	NaN	NaN	NaN	NaN	NaN	28.9331	29.7123	28.8397	NaN	NaN	29.1078	29.4875	29.1887	29.5081	NaN	28.382	NaN	29.6924	29.8229	NaN	NaN	NaN	NaN	NaN	NaN	NaN	NaN	NaN	NaN	NaN	NaN	NaN	NaN	NaN	NaN	NaN	NaN	NaN	NaN	NaN
	NaN	NaN	NaN	NaN	NaN	NaN	NaN	27.729	NaN	NaN	NaN	NaN	NaN	NaN	28.1994	27.7106	26.6959	27.9272	26.9206	27.0506	26.2641	27.7545	27.0865	26.6327	27.2859	27.4754	NaN	26.7618	28.41	NaN	NaN	27.8113	28.094	NaN	NaN	28.8484	28.2175	28.7122	28.6931	28.5704	28.5069	NaN	NaN	NaN	NaN	27.6944	NaN	NaN	NaN
	NaN	NaN	26.9008	26.0059	NaN	26.2887	26.2191	NaN	NaN	NaN	NaN	NaN	NaN	NaN	25.5038	26.2224	25.8923	26.7265	26.6031	26.5131	26.4299	26.0873	26.1285	NaN	26.3542	26.221	NaN	25.8983	NaN	NaN	NaN	NaN	NaN	NaN	NaN	NaN	26.2139	NaN	NaN	NaN	NaN	NaN	NaN	NaN	NaN	NaN	NaN	NaN	NaN
	26.7732	NaN	NaN	NaN	NaN	NaN	NaN	NaN	NaN	NaN	NaN	NaN	NaN	NaN	25.2892	NaN	NaN	NaN	NaN	NaN	NaN	NaN	NaN	NaN	NaN	NaN	NaN	NaN	NaN	NaN	NaN	NaN	NaN	NaN	NaN	NaN	NaN	NaN	NaN	NaN	NaN	NaN	NaN	NaN	NaN	NaN	NaN	NaN	NaN
	NaN	27.608	NaN	26.9773	27.5039	NaN	NaN	NaN	26.1286	NaN	NaN	NaN	NaN	NaN	28.0692	27.8228	27.9585	27.2764	27.4979	27.7073	27.7816	27.691	27.6559	27.3472	27.4983	NaN	28.0293	27.6392	NaN	27.4561	NaN	NaN	NaN	NaN	NaN	NaN	27.4068	26.8948	NaN	NaN	NaN	NaN	27.773	NaN	NaN	NaN	NaN	NaN	NaN
	NaN	NaN	25.9457	26.0359	NaN	NaN	25.7171	NaN	NaN	NaN	NaN	NaN	NaN	NaN	26.0621	NaN	NaN	NaN	NaN	25.5575	NaN	NaN	26.3955	NaN	NaN	NaN	NaN	NaN	NaN	NaN	NaN	NaN	NaN	NaN	NaN	NaN	NaN	NaN	NaN	NaN	NaN	NaN	NaN	NaN	NaN	NaN	NaN	NaN	NaN
	NaN	NaN	NaN	NaN	NaN	NaN	NaN	NaN	NaN	NaN	NaN	NaN	NaN	NaN	25.5866	NaN	NaN	NaN	NaN	NaN	NaN	NaN	NaN	NaN	NaN	NaN	NaN	25.4699	NaN	NaN	NaN	NaN	NaN	NaN	NaN	NaN	NaN	NaN	NaN	NaN	NaN	NaN	NaN	NaN	NaN	NaN	NaN	NaN	NaN
	31.8612	32.3124	31.9837	32.2486	32.2565	32.1238	32.0647	31.3977	31.9793	32.1562	32.4212	32.4261	32.2859	32.2032	31.8774	31.9642	32.0894	31.7749	32.0566	32.5681	32.0559	31.8893	31.9202	31.406	32.1026	32.1165	31.7451	31.8346	31.4452	31.8311	31.9085	31.5269	31.929	32.0156	30.9667	31.8448	32.124	32.4102	32.3762	32.1788	32.1648	31.9234	31.3778	31.7668	32.1215	32.0601	32.0909	31.9896	31.9163
	NaN	NaN	NaN	NaN	NaN	NaN	NaN	NaN	NaN	NaN	NaN	NaN	NaN	NaN	NaN	NaN	NaN	NaN	NaN	NaN	NaN	NaN	NaN	NaN	NaN	NaN	NaN	NaN	NaN	NaN	NaN	NaN	NaN	NaN	NaN	NaN	NaN	NaN	NaN	NaN	NaN	NaN	NaN	NaN	NaN	NaN	NaN	NaN	24.9926
	NaN	NaN	NaN	NaN	NaN	NaN	NaN	NaN	NaN	NaN	NaN	NaN	NaN	NaN	NaN	NaN	NaN	NaN	NaN	NaN	NaN	NaN	NaN	NaN	NaN	NaN	NaN	NaN	NaN	NaN	NaN	NaN	NaN	NaN	NaN	NaN	NaN	NaN	NaN	NaN	NaN	NaN	NaN	NaN	NaN	NaN	NaN	NaN	28.4627
	NaN	NaN	27.8217	NaN	NaN	NaN	NaN	NaN	NaN	NaN	NaN	NaN	NaN	NaN	NaN	NaN	NaN	NaN	25.8497	NaN	NaN	27.5183	NaN	NaN	NaN	NaN	NaN	26.4191	NaN	NaN	NaN	NaN	NaN	NaN	NaN	NaN	NaN	NaN	NaN	NaN	NaN	NaN	NaN	NaN	NaN	NaN	NaN	NaN	NaN
	28.8508	29.2372	30.6746	29.6097	28.7794	28.8477	30.6171	30.1804	28.7599	28.707	28.7063	28.4084	27.9166	27.8983	28.0262	28.8069	28.8146	29.7212	28.992	29.2838	29.4309	28.9515	29.2695	29.4048	30.0072	28.633	28.4626	28.7753	28.1214	27.7641	28.3434	27.6931	28.6403	28.7935	29.8471	29.295	28.5695	28.6649	27.3118	28.4817	28.5259	27.9853	29.3861	28.7231	28.2367	28.4133	28.8461	29.2139	29.4136
	NaN	NaN	25.857	NaN	NaN	NaN	27.0284	NaN	NaN	NaN	NaN	NaN	NaN	NaN	NaN	NaN	NaN	26.3729	NaN	25.7474	27.5233	NaN	NaN	26.6996	NaN	NaN	NaN	26.7979	NaN	NaN	NaN	NaN	NaN	NaN	NaN	NaN	NaN	NaN	NaN	NaN	NaN	NaN	NaN	NaN	NaN	NaN	NaN	NaN	NaN
	NaN	NaN	NaN	NaN	NaN	NaN	NaN	NaN	NaN	NaN	NaN	NaN	NaN	NaN	25.5542	NaN	NaN	NaN	NaN	NaN	NaN	NaN	25.2726	NaN	25.0031	NaN	NaN	NaN	NaN	NaN	NaN	NaN	NaN	NaN	NaN	NaN	NaN	NaN	NaN	NaN	NaN	NaN	NaN	NaN	NaN	NaN	NaN	NaN	NaN
	33.5736	33.443	33.1623	32.972	32.9317	32.9417	33.3556	33.1429	33.2844	33.2439	32.7232	32.7717	33.2614	32.9417	33.435	33.3018	33.1915	32.6705	33.2484	33.073	33.3674	33.1217	33.0495	32.7557	32.3008	32.5497	32.9005	33.1374	33.6999	33.5314	33.1504	33.0815	33.3332	33.4951	33.2808	33.8865	33.7055	33.4575	33.3368	33.5373	33.6383	33.8288	33.886	33.9434	33.593	33.5752	33.7734	33.8868	33.9337
	31.7173	30.7347	31.4625	31.2979	31.028	31.0253	31.3817	30.8065	30.6563	30.1138	30.2839	30.6659	30.2424	31.2492	31.149	31.3167	30.9674	30.8637	31.1892	31.0936	30.8478	31.7739	31.3062	30.9865	30.8672	31.5566	31.1862	31.3539	30.814	30.754	30.7818	30.3313	30.3927	30.7826	30.84	30.9225	30.4411	30.3238	30.1807	30.6312	30.5649	29.7802	30.8622	30.3922	30.2913	29.0137	30.776	30.705	30.748
	37.11	36.9255	37.0771	37.0309	36.9343	37.0467	37.2318	37.0138	37.1039	36.9609	36.9992	37.1171	37.0772	37.1415	37.0937	37.172	36.9023	36.8721	37.2135	36.9313	36.8653	37.0585	37.036	36.9233	36.7826	36.8775	37.0043	37.025	37.0362	36.9808	36.9287	36.623	36.8714	37.0149	37.0666	36.9239	36.9498	36.7423	36.6006	36.8616	36.8572	37.0078	37.1629	37.0575	37.0167	36.8552	37.0145	37.0948	37.061
	29.4445	28.2953	29.1804	28.4388	28.6895	27.8149	29.3128	28.8506	28.2787	27.1819	27.843	NaN	26.5742	27.6784	29.1885	29.0717	28.5081	28.5074	29.2894	29.0355	27.9739	30.242	28.8652	28.7144	28.576	28.3679	29.3245	29.5282	26.8777	27.8319	26.6568	NaN	26.1463	27.9029	NaN	26.7904	27.7154	27.5555	27.4572	28.245	27.3553	27.5995	28.2149	NaN	NaN	NaN	27.2994	27.0002	27.4248
	32.6166	32.7128	33.2915	33.2427	32.9516	32.7468	33.3002	32.7551	33.1744	32.9922	33.1014	33.288	33.2779	33.1441	32.9239	33.1088	33.0551	33.0256	33.0726	33.025	33.0687	32.8621	32.8302	32.6818	32.7	32.9727	33.1491	33.107	32.6311	32.8916	32.7766	32.5425	32.8158	32.898	32.6905	32.6038	32.7013	32.7103	32.6632	32.9095	32.9501	32.9449	32.854	32.8835	32.863	32.774	32.8769	32.9052	32.8943
	27.2476	NaN	NaN	27.2073	26.8625	NaN	NaN	NaN	NaN	NaN	NaN	NaN	NaN	NaN	26.368	27.3096	NaN	26.9988	26.9415	26.8651	27.0288	27.037	27.0333	27.7726	NaN	NaN	27.2722	27.0997	NaN	NaN	26.7487	26.9555	26.3638	NaN	NaN	NaN	27.2321	28.419	28.9619	NaN	NaN	NaN	NaN	NaN	27.4837	29.2811	NaN	26.4591	NaN
	31.2005	30.7599	30.7614	30.8764	30.72	31.0034	31.1247	31.1483	31.2646	30.8743	31.2316	31.1595	31.2079	30.949	31.2675	31.4084	31.241	30.969	31.2169	31.1705	30.7323	31.1453	31.2347	30.3862	30.9328	31.1984	31.2185	31.0221	30.9507	30.8403	30.8243	30.6939	30.6488	30.983	30.3618	30.855	31.1288	31.0154	30.9117	31.0818	31.1491	31.1463	30.9564	31.1143	30.9003	31.1268	30.9664	30.89	30.7611
	30.5055	29.9385	29.9585	30.3323	29.8419	29.7329	30.0936	30.5155	30.8316	30.9072	30.5694	30.8102	30.8514	30.8045	30.5383	30.5457	30.659	30.0991	30.4679	30.2999	30.7653	30.4596	30.2973	30.0683	29.6471	30.2341	30.4012	30.4736	30.7207	30.7822	30.4877	30.2446	30.555	30.7752	29.8602	30.55	30.8561	30.6483	30.2137	30.6012	30.8278	30.2714	30.8034	31.0672	30.6638	30.6204	30.7122	30.7502	30.6825
	NaN	NaN	NaN	NaN	NaN	NaN	NaN	NaN	NaN	NaN	NaN	NaN	NaN	NaN	NaN	NaN	NaN	NaN	NaN	NaN	NaN	NaN	NaN	NaN	NaN	NaN	NaN	NaN	NaN	NaN	NaN	NaN	NaN	NaN	NaN	NaN	NaN	NaN	NaN	NaN	NaN	NaN	NaN	NaN	NaN	25.6727	NaN	NaN	NaN
	29.7777	30.1862	30.7566	30.798	30.6773	29.7273	30.3949	28.741	30.4046	30.0652	30.3964	30.6711	30.2989	30.3161	29.4282	30.2694	30.3729	29.9505	30.7916	30.3914	30.0496	29.8974	30.7191	29.8989	30.0645	30.5282	30.8981	31.0086	27.4643	29.158	29.5912	28.9688	28.6362	29.1786	28.2978	NaN	28.895	29.2412	28.8187	28.9678	29.439	28.8457	27.6695	27.0079	27.9403	NaN	NaN	29.0762	28.1214
	NaN	NaN	NaN	NaN	NaN	NaN	NaN	NaN	NaN	NaN	NaN	NaN	NaN	NaN	NaN	NaN	NaN	NaN	NaN	NaN	NaN	NaN	NaN	NaN	NaN	NaN	NaN	24.4663	NaN	NaN	NaN	NaN	NaN	NaN	NaN	NaN	NaN	NaN	NaN	NaN	NaN	NaN	NaN	NaN	NaN	NaN	NaN	NaN	NaN
	NaN	NaN	NaN	NaN	NaN	NaN	NaN	NaN	NaN	NaN	NaN	NaN	NaN	NaN	NaN	NaN	NaN	NaN	NaN	NaN	NaN	NaN	NaN	NaN	NaN	NaN	NaN	24.6859	NaN	NaN	NaN	NaN	NaN	NaN	NaN	NaN	NaN	NaN	NaN	NaN	NaN	NaN	NaN	NaN	NaN	NaN	NaN	NaN	NaN
	28.8687	28.8485	28.226	28.6496	28.0525	28.9592	28.6258	27.5369	28.5219	28.1348	28.5085	28.8569	28.1513	28.1294	29.3516	27.9859	28.9147	28.499	28.6682	29.3795	28.6611	28.6133	29.27	28.2592	28.5513	28.2996	28.7773	29.0129	28.5949	28.4775	28.359	26.957	28.3438	27.9691	28.1832	28.3892	28.4317	28.5337	28.0162	28.6058	28.1383	28.5331	28.5961	28.3151	28.4947	28.3248	28.7455	28.8358	28.3371
	30.4108	30.0045	30.0439	29.8253	29.9269	30.0611	30.0871	30.2581	30.1343	30.1062	29.8361	29.6885	30.4768	29.9005	30.5662	30.4589	29.7119	29.7347	30.062	30.1342	29.8324	30.387	30.666	29.4874	29.5103	30.1177	30.3004	30.0397	30.4458	30.267	29.9116	28.266	29.6805	29.961	29.8585	30.4127	30.3337	29.8233	29.2925	30.016	29.994	29.8374	30.4965	30.253	30.2258	29.0314	29.9077	30.0855	30.0992
	27.0517	NaN	27.143	26.6197	26.7138	26.8808	26.8533	27.8214	NaN	NaN	NaN	NaN	NaN	27.2577	27.5998	27.111	26.8483	26.2052	26.4018	26.8169	26.5269	27.4492	27.8647	26.4849	26.472	27.0251	27.1291	27.5843	27.2331	NaN	NaN	NaN	NaN	27.0877	NaN	NaN	NaN	NaN	NaN	NaN	27.0298	NaN	28.2175	28.3297	27.4297	NaN	NaN	27.5057	27.8466
	31.3868	31.5729	31.8121	31.2167	31.0066	30.9871	31.6507	31.181	31.21	31.0019	30.8638	30.4175	30.7993	30.9058	31.3409	30.9726	30.7885	30.5958	31.035	30.9989	30.8749	31.3655	31.5495	31.0366	30.7154	30.9783	31.459	31.0582	31.3858	31.1547	30.5481	28.3004	30.5623	31.0075	30.7259	31.4932	31.1526	30.687	29.8348	30.823	30.7624	31.0879	31.6384	31.3692	30.7176	30.0602	30.8741	31.0539	31.2871
	30.6767	30.7884	31.1577	30.8255	30.9636	30.8327	31.1163	30.5695	30.7545	30.831	30.4838	30.338	30.3267	30.7605	30.8235	30.9955	30.5651	30.204	30.6793	30.8351	30.541	31.1196	30.9221	30.7478	30.6999	30.9804	30.7279	30.9958	30.3137	30.308	30.4192	30.29	30.3885	30.3837	29.7894	30.5037	30.2771	29.7927	30.077	30.3636	30.2551	29.9067	30.6672	30.5343	30.227	30.2598	30.0646	30.7474	30.5347
	28.0016	28.4023	27.9632	27.5146	28.2484	28.3357	NaN	NaN	28.0167	NaN	27.595	NaN	NaN	NaN	28.4293	28.1181	28.0679	27.5828	27.6979	28.4196	27.7749	28.8326	28.4596	27.5891	27.5921	28.3598	28.2982	27.9175	27.9003	NaN	27.537	NaN	NaN	NaN	NaN	NaN	27.8772	NaN	28.6631	27.0423	NaN	NaN	NaN	NaN	26.8508	27.5638	NaN	NaN	NaN
	NaN	NaN	NaN	NaN	NaN	NaN	NaN	NaN	NaN	NaN	NaN	NaN	NaN	NaN	NaN	NaN	NaN	24.9523	NaN	NaN	NaN	NaN	NaN	NaN	NaN	NaN	NaN	NaN	NaN	NaN	NaN	NaN	NaN	NaN	NaN	NaN	NaN	NaN	NaN	NaN	NaN	NaN	NaN	NaN	NaN	NaN	NaN	NaN	NaN
	NaN	NaN	NaN	NaN	NaN	NaN	NaN	NaN	NaN	NaN	NaN	NaN	NaN	NaN	24.6266	NaN	NaN	NaN	NaN	NaN	NaN	NaN	NaN	NaN	NaN	NaN	NaN	NaN	NaN	NaN	NaN	NaN	NaN	NaN	NaN	NaN	NaN	NaN	NaN	NaN	NaN	NaN	NaN	NaN	NaN	NaN	NaN	NaN	NaN
	NaN	NaN	26.5975	26.2308	NaN	NaN	NaN	NaN	NaN	NaN	NaN	NaN	NaN	26.0577	26.5254	26.382	NaN	26.6074	NaN	26.2437	26.5365	26.1988	NaN	26.7433	26.5884	NaN	26.4642	25.9196	NaN	26.2025	NaN	27.2736	27.0689	NaN	NaN	NaN	26.9366	NaN	26.7496	NaN	27.0112	NaN	NaN	NaN	NaN	NaN	NaN	NaN	NaN
	26.8572	27.7503	27.9893	27.7706	28.507	27.7921	28.3043	27.1391	NaN	NaN	NaN	NaN	NaN	26.5763	28.3413	27.4694	27.8782	26.8003	NaN	28.3064	28.1361	27.6125	27.162	27.2634	27.5949	26.8355	27.7804	28.498	26.2882	25.9403	27.0453	27.4949	27.9583	26.5567	NaN	NaN	NaN	27.6757	26.1734	27.9932	26.9648	27.9852	NaN	NaN	26.5215	NaN	26.4983	26.8369	NaN
	NaN	NaN	NaN	NaN	NaN	NaN	22.6132	NaN	NaN	NaN	NaN	NaN	NaN	NaN	NaN	NaN	NaN	NaN	NaN	NaN	NaN	NaN	NaN	NaN	NaN	NaN	NaN	NaN	NaN	NaN	NaN	NaN	NaN	NaN	NaN	NaN	NaN	NaN	NaN	NaN	NaN	NaN	NaN	NaN	NaN	NaN	NaN	NaN	NaN
	NaN	NaN	NaN	NaN	NaN	NaN	NaN	27.8852	NaN	NaN	NaN	NaN	NaN	NaN	NaN	NaN	NaN	NaN	NaN	NaN	NaN	NaN	NaN	NaN	NaN	NaN	NaN	NaN	NaN	NaN	NaN	NaN	NaN	NaN	27.1073	NaN	NaN	NaN	NaN	NaN	NaN	NaN	NaN	NaN	NaN	NaN	NaN	NaN	NaN
	NaN	NaN	NaN	NaN	NaN	NaN	NaN	NaN	NaN	NaN	NaN	NaN	NaN	NaN	NaN	NaN	NaN	NaN	NaN	NaN	NaN	25.5621	25.4195	NaN	NaN	NaN	25.3971	24.9195	NaN	NaN	NaN	NaN	NaN	NaN	NaN	NaN	NaN	NaN	NaN	NaN	NaN	NaN	NaN	NaN	NaN	NaN	NaN	NaN	NaN
	30.3389	29.9471	30.1426	30.086	30.065	30.268	30.1622	31.0646	31.1926	31.0422	30.5923	30.8874	31.2539	30.8011	30.3251	30.4165	30.1759	30.224	30.5399	30.7015	30.2409	30.3452	30.3326	29.5951	29.5424	30.1571	30.7277	30.3994	30.9443	31.2476	30.8974	29.588	30.8234	31.0258	30.5876	31.2218	31.2954	30.8783	30.2216	30.7961	31.0798	30.9405	31.2373	31.1837	31.0704	30.4264	30.675	31.0734	30.9764
	31.0958	30.5158	29.4095	30.6472	30.9757	30.8508	28.9958	31.1095	31.2409	31.0543	31.2817	30.8684	31.0262	31.2324	30.2287	30.8105	30.6332	30.1529	30.3727	30.6807	29.5442	30.582	30.5519	29.7391	29.5333	30.2556	30.8069	30.302	31.0451	31.0871	31.0793	30.8309	31.1956	31.3533	30.7941	31.2381	31.3521	31.3095	31.3023	31.0344	31.2197	30.9399	31.4509	31.2708	31.0897	31.2513	31.1467	31.0592	31.24
	27.8356	NaN	28.8332	28.0351	28.9492	28.1741	28.8079	27.8203	27.8346	27.1299	27.2441	NaN	27.9155	27.8062	28.8314	28.4865	28.9416	28.6692	28.2119	29.2827	29.7055	29.3501	28.1734	28.1794	28.464	27.8802	28.0227	28.8943	28.0717	NaN	NaN	27.6335	NaN	27.656	NaN	28.17	NaN	NaN	NaN	27.1308	27.8252	NaN	28.2472	28.4189	28.8779	27.9233	28.8072	28.5147	28.7825
	30.29	30.4494	31.0354	30.3872	30.4615	30.0845	31.0764	30.9322	31.0525	30.7873	30.5329	30.767	31.0969	30.7287	30.535	30.4847	30.489	30.5948	30.6974	30.7623	31.0151	30.7591	30.4543	30.3319	30.3186	31.0258	30.4288	30.4924	30.5857	30.9655	31.0859	31.0024	30.7871	31.0599	30.6123	30.5586	30.9747	30.8046	30.8477	30.8271	30.8359	30.8979	30.4885	30.7285	30.5033	30.9426	30.9124	30.9057	31.0618
	NaN	NaN	NaN	NaN	NaN	NaN	NaN	NaN	NaN	NaN	NaN	NaN	NaN	NaN	NaN	NaN	NaN	NaN	NaN	25.508	NaN	NaN	NaN	NaN	NaN	NaN	NaN	25.6529	NaN	NaN	NaN	NaN	NaN	NaN	NaN	NaN	NaN	NaN	NaN	NaN	NaN	NaN	NaN	NaN	NaN	NaN	NaN	NaN	NaN
	NaN	NaN	NaN	NaN	NaN	NaN	NaN	NaN	NaN	NaN	NaN	NaN	NaN	NaN	NaN	NaN	NaN	NaN	NaN	NaN	23.5194	NaN	NaN	NaN	NaN	NaN	NaN	NaN	NaN	NaN	NaN	NaN	NaN	NaN	NaN	NaN	NaN	NaN	NaN	NaN	NaN	NaN	NaN	NaN	NaN	NaN	NaN	NaN	NaN
	30.2579	29.8776	30.8662	30.3736	30.5868	29.5711	31.0096	30.7889	30.5055	30.4593	29.527	29.5774	30.3396	30.6114	30.633	30.3839	30.6478	30.458	30.5394	30.3521	30.1321	30.2597	30.4393	29.9848	30.357	30.4238	30.7045	30.4421	30.9138	30.6834	30.2934	30.6202	30.3355	30.7902	30.3273	30.8134	30.5079	30.4931	30.3953	30.7604	30.5682	30.3758	30.6829	30.5965	30.5737	30.5146	30.8698	30.6866	30.6108
	31.2074	30.8599	31.3186	31.2086	30.9517	31.0524	30.7729	31.4043	31.3271	31.2253	31.1246	31.0623	31.4363	31.3581	30.7236	30.9559	31.0797	31.5224	31.2964	30.9464	30.6655	31.2176	30.9702	31.0778	31.4454	31.3361	31.2197	30.6747	31.8272	31.5375	31.3251	31.7429	31.4078	31.5006	31.6614	31.8243	31.4236	31.4375	31.4215	31.3188	31.343	31.5484	31.594	31.3407	31.6065	31.6482	31.7497	31.4492	31.5931
	28.0966	27.3713	27.9991	27.7202	27.4849	NaN	27.3289	NaN	NaN	NaN	NaN	NaN	NaN	NaN	27.5156	27.3949	27.696	27.6604	27.409	27.2237	26.2655	27.6198	27.7229	27.4191	27.5143	27.1199	27.7516	27.9312	NaN	NaN	NaN	26.5792	NaN	NaN	NaN	NaN	NaN	26.5541	NaN	27.4158	NaN	NaN	NaN	NaN	NaN	NaN	NaN	NaN	NaN
	NaN	NaN	NaN	NaN	NaN	NaN	NaN	NaN	NaN	NaN	NaN	NaN	NaN	NaN	NaN	28.5111	28.2062	28.4503	NaN	NaN	NaN	28.2217	28.4982	NaN	28.2436	NaN	NaN	27.726	NaN	NaN	NaN	NaN	NaN	NaN	28.9859	NaN	NaN	NaN	NaN	NaN	27.0553	NaN	27.3207	NaN	NaN	NaN	NaN	28.6946	NaN
	33.7553	33.4065	33.451	33	33.0789	33.1747	33.1845	33.1384	32.719	32.4785	32.4842	32.162	32.7361	33.1337	33.3137	33.3696	33.0017	33.3205	33.0825	32.9868	32.9445	33.2416	33.424	33.1766	33.2204	33.1367	33.0764	33.391	33.0685	32.8054	32.5837	32.7062	32.9079	32.9121	32.8925	32.9052	32.6151	32.2815	32.1526	32.4196	32.7027	32.8711	33.0108	32.8348	32.5258	32.4574	32.7531	32.9165	33.1517
	NaN	NaN	NaN	NaN	NaN	NaN	NaN	NaN	NaN	NaN	NaN	NaN	NaN	NaN	NaN	NaN	NaN	NaN	NaN	NaN	NaN	25.3345	NaN	NaN	NaN	NaN	NaN	NaN	NaN	NaN	NaN	NaN	NaN	NaN	NaN	NaN	NaN	NaN	NaN	NaN	NaN	NaN	NaN	NaN	NaN	NaN	NaN	NaN	NaN
	29.8925	30.2024	30.5434	29.9974	30.0295	29.5604	30.1693	29.8372	28.996	28.4763	28.5878	28.2214	29.1875	29.4048	29.5936	30.0262	29.7912	29.9051	30.1744	30.0887	29.7519	29.969	30.2313	30.1571	30.1151	29.6081	29.8969	30.6032	28.7032	29.5708	28.6441	29.2142	29.1322	29.5382	28.109	29.0992	28.7098	28.3814	29.2236	28.8401	29.128	29.1567	28.4559	28.85	28.4093	28.4895	28.8042	29.1947	29.0344
	NaN	29.2779	29.3343	28.8996	29.1195	NaN	29.028	NaN	NaN	NaN	NaN	NaN	28.6964	NaN	28.3305	28.9293	28.8766	28.6758	28.5914	29.1293	28.8168	28.3399	27.9555	28.7716	29.0099	27.9499	28.9479	28.9862	NaN	28.1816	NaN	NaN	29.0989	NaN	NaN	NaN	NaN	28.5961	29.2724	NaN	NaN	NaN	NaN	NaN	NaN	NaN	NaN	NaN	NaN
	29.5694	29.5002	30.2268	29.9867	28.3181	29.2992	30.0539	25.5936	27.2247	25.9908	NaN	26.3869	NaN	27.2537	29.6416	30.0174	29.5263	29.9944	29.965	30.0225	29.417	29.5369	29.7017	29.7414	29.2654	29.1909	29.3828	30.1061	NaN	25.5812	24.2981	25.2107	27.03	26.3029	NaN	NaN	NaN	26.065	24.4949	25.1372	25.8366	NaN	24.3732	25.6484	26.0834	NaN	25.8686	25.7696	NaN
	NaN	NaN	NaN	NaN	NaN	NaN	NaN	NaN	NaN	NaN	NaN	NaN	NaN	NaN	NaN	NaN	NaN	26.1895	26.1392	25.6243	NaN	NaN	25.905	25.5687	NaN	NaN	25.9381	25.1623	NaN	NaN	NaN	NaN	NaN	NaN	NaN	NaN	NaN	NaN	NaN	NaN	NaN	NaN	NaN	26.0717	NaN	NaN	NaN	NaN	NaN
	NaN	NaN	27.0389	28.2975	28.0778	NaN	27.6285	NaN	28.3865	28.6454	28.7299	28.7068	28.8666	28.2599	28.7196	28.2381	28.6931	28.2943	28.7433	28.7176	27.7586	28.3696	28.12	27.8965	27.3997	NaN	28.8845	27.8772	28.052	28.8117	28.7712	28.4677	28.7961	28.8357	28.2318	28.2094	NaN	28.7666	28.3434	28.281	29.1765	NaN	28.7049	28.4619	28.4415	28.1576	28.4092	28.597	28.1855
	31.7036	31.9802	32.8551	32.2806	32.6978	32.133	33.1788	32.2704	32.4793	32.2249	32.1676	32.3957	32.5547	32.3947	32.3658	32.5998	32.0603	32.3445	32.624	32.5988	32.7112	32.7212	32.3907	32.3389	31.7082	32.5782	32.4438	32.6762	32.1719	31.7052	32.1121	31.9549	32.3458	32.0365	31.3992	32.0697	32.2058	32.1578	31.4398	32.1142	32.0529	31.9209	32.5152	32.2572	32.2925	32.1136	32.1613	32.6802	32.5638
	30.6058	30.3609	30.1944	30.1273	30.2137	30.607	30.103	30.3897	29.7621	30.326	30.6563	29.889	30.2064	30.0707	29.8329	29.7544	29.8412	29.7579	30.0083	30.5218	29.831	29.9695	29.7579	29.388	29.857	30.4742	30.5709	29.7668	29.8538	30.1386	29.8706	29.876	30.1481	30.2224	29.9919	30.3247	30.1001	30.2861	30.3117	30.5746	30.3948	30.7636	30.2934	30.5274	30.3246	30.4078	29.9054	30.2646	30.3223
	NaN	NaN	NaN	NaN	NaN	NaN	NaN	NaN	NaN	NaN	NaN	NaN	NaN	NaN	NaN	NaN	NaN	NaN	NaN	26.3402	NaN	NaN	NaN	NaN	NaN	NaN	NaN	NaN	NaN	NaN	NaN	NaN	NaN	NaN	NaN	NaN	NaN	NaN	NaN	NaN	NaN	NaN	NaN	NaN	NaN	NaN	NaN	NaN	NaN
	NaN	NaN	25.6891	NaN	NaN	NaN	NaN	NaN	NaN	NaN	NaN	NaN	NaN	NaN	26.286	26.4057	25.9465	25.7158	26.0748	25.941	NaN	25.7188	NaN	NaN	NaN	NaN	25.6517	25.9246	NaN	NaN	NaN	NaN	NaN	NaN	NaN	NaN	NaN	NaN	NaN	NaN	NaN	NaN	NaN	NaN	NaN	NaN	NaN	NaN	NaN
	NaN	NaN	NaN	NaN	NaN	NaN	NaN	NaN	NaN	NaN	NaN	NaN	NaN	NaN	22.9401	NaN	NaN	NaN	NaN	NaN	NaN	NaN	NaN	NaN	NaN	NaN	NaN	NaN	NaN	NaN	NaN	NaN	NaN	NaN	NaN	NaN	NaN	NaN	NaN	NaN	NaN	NaN	NaN	NaN	NaN	NaN	NaN	NaN	NaN
	NaN	NaN	NaN	NaN	NaN	NaN	NaN	NaN	NaN	NaN	NaN	NaN	NaN	NaN	24.8374	24.6363	NaN	NaN	NaN	NaN	NaN	NaN	NaN	NaN	NaN	NaN	NaN	NaN	NaN	NaN	NaN	NaN	NaN	NaN	NaN	NaN	NaN	NaN	NaN	NaN	NaN	NaN	NaN	NaN	NaN	NaN	NaN	NaN	NaN
	NaN	NaN	NaN	NaN	NaN	NaN	NaN	NaN	NaN	NaN	NaN	NaN	NaN	NaN	NaN	NaN	NaN	NaN	NaN	25.5947	25.765	NaN	NaN	NaN	NaN	NaN	NaN	NaN	NaN	NaN	NaN	NaN	NaN	NaN	NaN	NaN	NaN	NaN	NaN	NaN	NaN	NaN	NaN	NaN	NaN	NaN	NaN	NaN	NaN
	NaN	NaN	NaN	NaN	NaN	NaN	NaN	NaN	NaN	NaN	NaN	NaN	NaN	NaN	NaN	NaN	NaN	NaN	NaN	25.2839	NaN	NaN	NaN	NaN	NaN	NaN	NaN	NaN	NaN	NaN	NaN	NaN	NaN	NaN	NaN	NaN	NaN	NaN	NaN	NaN	NaN	NaN	NaN	NaN	NaN	NaN	NaN	NaN	NaN
	NaN	NaN	NaN	NaN	NaN	NaN	NaN	NaN	NaN	NaN	NaN	NaN	NaN	NaN	27.3473	26.9778	26.1375	26.843	26.654	27.0584	27.5506	27.0972	26.866	26.5505	26.6792	26.6494	NaN	26.7624	NaN	26.056	NaN	NaN	26.6722	NaN	NaN	NaN	26.7517	27.0739	NaN	27.0596	NaN	NaN	NaN	NaN	NaN	NaN	27.0213	NaN	NaN
	NaN	NaN	NaN	NaN	NaN	NaN	NaN	NaN	NaN	NaN	NaN	NaN	NaN	NaN	NaN	NaN	NaN	NaN	NaN	NaN	NaN	NaN	NaN	NaN	NaN	NaN	NaN	24.5641	NaN	NaN	NaN	NaN	NaN	NaN	NaN	NaN	NaN	NaN	NaN	NaN	NaN	NaN	NaN	NaN	NaN	NaN	NaN	NaN	NaN
	29.8741	30.2635	30.7652	30.6304	30.535	30.2133	31.1238	29.2498	30.4206	29.5378	29.3391	29.8332	29.8898	30.0641	29.7884	30.1066	30.0492	29.8663	30.3646	30.0083	29.999	29.5354	29.8728	29.5034	28.7597	29.8802	30.302	30.4849	29.0484	29.4996	29.2481	29.3122	29.42	30.1158	29.3342	28.0777	29.597	29.289	28.9577	29.3789	29.5651	29.7443	28.5948	28.8685	28.8334	29.2334	29.325	29.1216	29.7612
	31.361	31.4303	31.23	30.9934	30.835	31.4722	31.3131	30.6805	30.8009	30.8483	30.4254	30.3368	30.6148	30.5796	31.0606	31.1771	30.8893	30.648	31.2602	30.8926	30.8467	30.7959	30.7727	30.6539	30.6964	30.6739	30.6938	31.1221	31.1353	30.5171	30.1611	30.2494	30.4898	30.6382	30.5128	30.9985	30.5957	30.6875	30.1142	30.7958	30.7101	30.9349	30.9788	30.8798	31.0235	30.6298	30.7767	30.8448	31.0036
	NaN	NaN	NaN	NaN	NaN	NaN	NaN	NaN	NaN	NaN	NaN	NaN	NaN	NaN	26.0843	NaN	26.3791	25.9165	NaN	26.1405	NaN	25.9848	26.3413	NaN	26.1522	26.4361	26.0658	25.9512	NaN	NaN	NaN	NaN	NaN	NaN	NaN	NaN	NaN	NaN	NaN	NaN	NaN	NaN	NaN	NaN	NaN	NaN	NaN	NaN	NaN
	27.4556	27.7113	27.9036	26.9237	27.3663	27.6246	28.1859	29.7505	26.2401	NaN	NaN	NaN	NaN	26.2057	27.2062	27.1058	27.2296	26.8387	27.123	27.4009	26.8237	27.1281	27.2535	27.0041	NaN	NaN	27.0699	27.4446	27.8482	27.1533	25.6001	27.849	NaN	NaN	NaN	28.0193	27.7777	NaN	NaN	26.8879	NaN	NaN	28.713	26.8577	27.2998	NaN	27.0623	27.1163	28.2287
	NaN	NaN	NaN	NaN	NaN	NaN	NaN	NaN	NaN	NaN	NaN	NaN	NaN	NaN	NaN	NaN	26.9239	27.3985	27.2246	27.1567	27.0327	27.9601	27.0697	27.1228	26.5062	27.2905	27.4413	26.7756	NaN	NaN	NaN	NaN	NaN	NaN	NaN	NaN	NaN	NaN	NaN	NaN	NaN	NaN	NaN	NaN	NaN	NaN	NaN	NaN	NaN
	NaN	NaN	NaN	NaN	NaN	NaN	NaN	NaN	NaN	NaN	NaN	NaN	NaN	NaN	27.4348	25.6176	NaN	25.3622	NaN	NaN	NaN	NaN	25.3358	NaN	26.4748	NaN	NaN	NaN	NaN	NaN	NaN	NaN	NaN	NaN	NaN	NaN	NaN	NaN	NaN	NaN	NaN	NaN	NaN	NaN	NaN	NaN	NaN	NaN	NaN
	NaN	27.2116	27.2375	27.7619	27.7035	NaN	27.0847	NaN	26.0051	NaN	NaN	NaN	NaN	NaN	27.7754	27.8675	27.6259	28.2789	27.8808	27.8325	28.5024	27.3469	27.615	27.8183	27.5254	28.1836	28.5236	27.6368	NaN	28.5389	NaN	28.6231	NaN	NaN	NaN	NaN	NaN	27.8029	27.9644	27.8984	NaN	NaN	NaN	NaN	NaN	NaN	NaN	27.5382	NaN
	NaN	NaN	NaN	NaN	NaN	NaN	NaN	NaN	NaN	NaN	NaN	NaN	NaN	NaN	27.278	26.398	26.5803	NaN	26.8382	26.2985	NaN	NaN	NaN	NaN	NaN	NaN	26.3765	NaN	NaN	NaN	NaN	NaN	NaN	NaN	NaN	NaN	NaN	NaN	NaN	NaN	NaN	NaN	NaN	NaN	NaN	NaN	NaN	NaN	NaN
	29.5277	29.6208	29.83	27.1415	28.8856	29.1667	30.0766	29.991	30.2771	29.8362	29.0624	29.4464	30.287	30.0188	30.2462	30.1228	29.8576	29.6302	29.6462	29.933	30.2816	29.9088	30.3598	29.7042	29.5158	30.0359	30.068	30.3198	30.4946	30.5959	30.1894	30.0049	30.3578	29.951	30.4437	30.5835	30.7949	29.9732	30.1838	30.4035	30.1182	30.5476	30.3801	30.443	29.3514	30.1567	30.432	30.52	30.5324
	28.5647	29.0136	29.1496	29.1355	28.9385	28.2934	29.7178	29.6097	29.7777	29.2701	29.2026	29.5329	29.3385	29.6436	28.6074	28.9655	28.7304	28.1551	28.8308	28.7768	29.3003	28.752	29.1014	28.5399	28.2034	28.8483	29.6317	29.3425	29.8833	29.8197	29.5923	29.5564	29.6957	30.0072	30.0189	29.801	29.8791	29.7456	29.5928	29.8509	29.3271	29.7037	30.4317	29.7324	29.911	29.9198	29.9045	29.93	29.7658
	NaN	27.1267	27.4205	27.4565	27.363	NaN	27.7397	NaN	27.2564	NaN	NaN	NaN	NaN	NaN	26.8451	27.2462	26.9162	26.4734	27.003	26.761	26.9971	26.5403	NaN	26.5712	NaN	27.4431	27.7526	27.5219	27.9774	27.6264	27.7512	27.1354	NaN	27.842	NaN	27.4376	NaN	NaN	NaN	NaN	27.5657	27.2644	27.6665	NaN	NaN	NaN	27.6285	NaN	NaN
	NaN	NaN	26.9438	NaN	NaN	NaN	NaN	NaN	NaN	NaN	NaN	NaN	NaN	NaN	NaN	NaN	NaN	NaN	NaN	NaN	27.0965	26.2883	NaN	27.0099	NaN	NaN	NaN	27.0659	NaN	NaN	NaN	NaN	NaN	NaN	NaN	NaN	NaN	NaN	NaN	NaN	NaN	NaN	NaN	NaN	NaN	NaN	NaN	NaN	NaN
	28.9861	29.2173	29.3501	28.8637	29.0075	29.2374	28.9991	29.537	29.3293	28.9813	27.8062	29.0913	28.9268	29.2829	28.7487	28.6714	28.3602	27.0212	28.2255	28.7038	29.3968	29.2255	29.0303	29.0588	27.3697	27.842	29.1859	29.7018	29.7453	29.2555	28.9557	28.4274	29.6534	29.6126	28.0165	29.6525	29.5008	28.8173	26.9264	29.2977	29.293	29.0882	29.9967	29.4383	29.3866	NaN	29.0422	29.5355	29.718
	30.8934	31.2283	30.9717	30.8664	30.4392	31.1854	30.7151	30.228	30.234	30.004	30.3548	30.1872	30.1336	30.4143	30.1458	30.6901	30.1453	29.3202	30.3188	30.5523	30.0436	30.325	30.7829	30.078	29.6518	30.6187	30.4386	30.2764	30.3543	30.5844	30.4094	28.7457	30.4873	30.0841	29.3267	29.7826	29.9991	29.5004	28.3988	29.9084	29.6003	30.1911	30.2071	30.5908	30.2383	29.5134	30.3953	30.268	30.1344
	NaN	NaN	NaN	NaN	NaN	NaN	NaN	NaN	NaN	NaN	NaN	NaN	NaN	NaN	NaN	NaN	NaN	NaN	NaN	NaN	NaN	NaN	NaN	NaN	NaN	NaN	NaN	24.3788	NaN	NaN	NaN	NaN	NaN	NaN	NaN	NaN	NaN	NaN	NaN	NaN	NaN	NaN	NaN	NaN	NaN	NaN	NaN	NaN	NaN
	NaN	NaN	NaN	NaN	25.3787	NaN	NaN	NaN	NaN	NaN	NaN	NaN	NaN	NaN	NaN	NaN	NaN	NaN	25.4133	25.113	NaN	NaN	26.0123	25.6891	NaN	NaN	25.6926	NaN	NaN	NaN	NaN	NaN	NaN	NaN	NaN	NaN	NaN	NaN	NaN	NaN	NaN	NaN	NaN	NaN	NaN	NaN	NaN	NaN	NaN
	33.4919	33.9758	34.0453	34.0308	33.9677	33.7579	33.4175	33.1753	33.577	33.7887	33.7569	33.8288	33.9795	33.7288	33.6057	33.7563	33.6828	33.4412	33.6971	33.6722	33.62	33.4846	33.6657	33.2376	33.7968	33.624	33.6245	33.6015	33.2605	33.3697	33.7763	33.7943	33.6288	33.6934	33.3039	33.1117	33.3948	33.7625	33.7392	33.6711	33.5996	33.4604	32.946	33.312	33.5642	33.8236	33.5906	33.5333	33.3635
	33.1675	32.9648	32.3874	31.9778	31.8612	32.7443	31.8657	32.0891	31.8054	31.8877	31.3036	30.9256	31.4213	31.9416	32.6621	32.6947	32.3639	31.5749	32.5159	32.1381	32.104	32.5356	32.7222	32.0816	32.2239	32.1412	32.1749	32.3275	32.4274	32.3531	31.6381	31.5689	31.8747	31.7838	32.0179	31.8715	31.9341	31.7686	31.2649	31.6338	31.531	31.657	32.1281	32.095	31.6965	31.2713	31.2937	31.672	31.9733
	NaN	NaN	NaN	NaN	NaN	NaN	NaN	NaN	NaN	NaN	NaN	NaN	NaN	NaN	NaN	NaN	NaN	NaN	NaN	NaN	NaN	NaN	NaN	NaN	NaN	NaN	NaN	27.8492	NaN	NaN	NaN	NaN	NaN	NaN	NaN	NaN	NaN	NaN	NaN	NaN	NaN	NaN	NaN	NaN	NaN	NaN	NaN	NaN	NaN
	31.5042	31.0918	31.6474	32.1228	32.0893	31.9045	31.5892	31.7323	32.1094	32.2414	32.0528	32.1837	32.3109	32.0256	31.1609	31.4806	31.4218	31.2418	31.5037	31.3905	31.138	31.05	31.7069	31.1744	31.4765	31.3566	31.7223	31.2376	32.0645	32.2133	32.3296	32.2829	32.1909	32.1581	32.3591	32.2662	32.1282	32.2115	32.2642	32.0757	32.2365	32.1777	32.023	32.1381	32.1523	32.4498	31.9942	32.058	31.8705
	33.3948	33.5756	33.903	33.7658	33.496	33.5864	33.5528	33.9442	33.8666	33.8777	33.7733	33.8176	34.0992	33.9576	33.1807	33.271	33.0557	32.7169	33.2017	33.2529	33.199	33.5178	33.3746	33.2566	32.8811	33.0642	33.1406	33.5769	33.9982	33.8032	33.7274	33.4135	33.614	33.5762	33.5941	33.7453	33.7952	33.6253	33.5935	33.7631	33.9015	33.5321	34.1608	33.7624	33.748	33.5831	33.5601	33.5891	33.494
	34.0819	34.0085	34.2575	34.0745	33.9302	33.9876	34.3623	33.8464	34.0588	34.146	34.1516	34.3882	34.3491	34.0861	34.0096	33.7486	33.8888	33.796	33.8852	33.9319	34.0355	33.9648	33.9178	34.0835	34.1117	34.2212	33.9666	34.0516	34.2459	33.9961	34.1341	34.7021	34.0814	34.084	33.9822	33.975	34.0508	34.226	34.6766	34.159	33.9993	33.913	34.0513	34.0672	34.1454	34.4604	34.0105	34.0464	33.8924
	NaN	NaN	NaN	NaN	NaN	NaN	NaN	29.4289	26.4457	27.0392	NaN	26.6687	26.1632	NaN	NaN	NaN	NaN	NaN	NaN	NaN	NaN	NaN	NaN	NaN	NaN	NaN	NaN	NaN	26.2382	NaN	NaN	NaN	26.1656	NaN	NaN	26.2447	26.9636	27.5249	27.1277	26.5357	NaN	NaN	25.8898	NaN	NaN	26.002	NaN	NaN	NaN
	NaN	NaN	25.6113	NaN	NaN	NaN	NaN	NaN	NaN	NaN	NaN	NaN	NaN	NaN	NaN	NaN	NaN	NaN	NaN	NaN	NaN	NaN	NaN	NaN	NaN	NaN	NaN	NaN	NaN	NaN	NaN	NaN	NaN	NaN	NaN	NaN	NaN	NaN	NaN	NaN	NaN	NaN	NaN	NaN	NaN	NaN	NaN	NaN	NaN
	NaN	NaN	NaN	NaN	NaN	NaN	NaN	NaN	NaN	NaN	NaN	NaN	NaN	NaN	NaN	NaN	NaN	NaN	24.5205	NaN	NaN	NaN	NaN	NaN	NaN	NaN	NaN	NaN	NaN	NaN	NaN	NaN	NaN	NaN	NaN	NaN	NaN	NaN	NaN	NaN	NaN	NaN	NaN	NaN	NaN	NaN	NaN	NaN	NaN
	NaN	NaN	NaN	NaN	NaN	NaN	24.5883	NaN	NaN	NaN	NaN	NaN	NaN	NaN	NaN	NaN	NaN	NaN	NaN	NaN	NaN	NaN	NaN	NaN	NaN	NaN	NaN	NaN	NaN	NaN	NaN	NaN	NaN	NaN	NaN	NaN	NaN	NaN	NaN	NaN	NaN	NaN	NaN	NaN	NaN	NaN	NaN	NaN	NaN
	NaN	26.287	28.1543	27.3659	27.3264	NaN	27.9367	NaN	NaN	NaN	NaN	NaN	NaN	NaN	27.2889	27.7207	27.0931	27.2908	27.2426	26.9695	27.1957	27.4998	27.6255	27.1581	27.5183	27.8486	27.7263	28.3964	28.3076	NaN	NaN	NaN	NaN	28.1481	NaN	NaN	NaN	NaN	NaN	NaN	NaN	NaN	27.6616	NaN	NaN	NaN	NaN	NaN	NaN
	33.1055	33.2283	33.3515	33.1913	32.9516	32.946	33.2123	33.0016	32.7729	32.5805	32.4696	32.3409	32.7305	32.7519	33.3319	33.3099	33.0173	33.0098	33.0248	33.1159	32.8756	33.3974	33.2477	32.6151	32.8622	33.1017	33.3435	33.0242	33.3035	32.9689	32.624	32.2362	32.4851	32.9719	32.8805	33.1506	33.0933	32.4063	32.289	32.7155	32.9228	33.104	33.378	33.2316	32.7965	32.6308	32.9427	33.2212	33.2527
	NaN	27.7693	NaN	28.0052	27.5321	NaN	27.6875	NaN	NaN	NaN	NaN	NaN	NaN	28.2691	27.1558	27.9809	27.7009	28.5547	28.2037	27.6237	NaN	28.1162	27.5185	NaN	27.8579	NaN	28.1107	28.0377	NaN	NaN	NaN	NaN	NaN	NaN	NaN	NaN	NaN	NaN	27.6754	NaN	NaN	NaN	27.3509	NaN	NaN	NaN	NaN	NaN	NaN
	NaN	NaN	NaN	NaN	NaN	NaN	23.2344	NaN	NaN	NaN	NaN	NaN	NaN	NaN	NaN	NaN	NaN	NaN	NaN	NaN	NaN	NaN	NaN	NaN	NaN	NaN	NaN	NaN	NaN	NaN	NaN	NaN	NaN	NaN	NaN	NaN	NaN	NaN	NaN	NaN	NaN	NaN	NaN	NaN	NaN	NaN	NaN	NaN	NaN
	25.6416	NaN	NaN	NaN	25.8735	26.1156	NaN	NaN	NaN	NaN	NaN	NaN	26.974	NaN	26.4989	26.4438	26.0026	27.0028	26.741	27.0996	26.5656	NaN	26.1474	NaN	26.5708	NaN	NaN	26.0497	NaN	27.541	NaN	NaN	NaN	NaN	NaN	NaN	NaN	NaN	27.8195	27.2644	NaN	NaN	NaN	NaN	NaN	NaN	NaN	NaN	NaN
	28.5387	29.1785	28.5248	28.1072	28.6626	28.4121	27.9809	29.0068	29.0214	28.8298	28.9052	29.3447	28.7667	28.8151	28.586	28.847	28.5486	29.1466	29.2662	28.786	28.508	28.4781	28.4636	28.5768	28.611	28.8589	28.4148	28.6087	29.0904	28.7692	28.7946	28.4033	28.444	28.449	29.0032	29.2993	28.9801	28.6933	27.9095	28.4017	28.6504	29.439	29.4304	29.6087	29.1925	29.3671	28.6044	29.4536	29.3321
	NaN	NaN	26.4499	NaN	NaN	NaN	26.2625	27.0747	NaN	NaN	NaN	NaN	NaN	NaN	26.2716	NaN	NaN	27.0009	26.7629	26.8485	NaN	26.2836	26.3765	26.9334	26.6895	NaN	NaN	26.9076	NaN	NaN	NaN	NaN	NaN	NaN	NaN	NaN	NaN	NaN	27.2312	27.3232	NaN	NaN	NaN	NaN	NaN	28.3813	NaN	NaN	26.8223
	NaN	NaN	27.485	27.0234	NaN	NaN	26.7161	28.243	NaN	NaN	NaN	NaN	NaN	NaN	28.1447	28.0151	26.938	28.2388	27.5587	27.6773	27.6158	27.0246	27.4748	27.7416	28.4335	27.7334	27.7205	27.428	NaN	NaN	27.5509	27.3276	28.1038	NaN	28.0503	NaN	NaN	NaN	27.9117	NaN	28.09	NaN	NaN	NaN	NaN	NaN	NaN	NaN	27.6983
	NaN	NaN	NaN	NaN	NaN	NaN	NaN	NaN	NaN	NaN	NaN	NaN	NaN	NaN	NaN	NaN	NaN	NaN	NaN	NaN	NaN	NaN	NaN	NaN	NaN	NaN	NaN	25.433	NaN	NaN	NaN	NaN	NaN	NaN	NaN	NaN	NaN	NaN	NaN	NaN	NaN	NaN	NaN	NaN	NaN	NaN	NaN	NaN	NaN
	NaN	NaN	NaN	NaN	NaN	NaN	NaN	NaN	NaN	NaN	NaN	NaN	NaN	NaN	NaN	26.0461	24.9456	NaN	NaN	NaN	NaN	NaN	NaN	NaN	27.2516	NaN	NaN	NaN	NaN	NaN	NaN	NaN	NaN	NaN	NaN	NaN	NaN	NaN	NaN	NaN	NaN	NaN	NaN	NaN	NaN	NaN	NaN	NaN	NaN
	NaN	NaN	NaN	NaN	NaN	NaN	NaN	NaN	NaN	NaN	NaN	NaN	NaN	NaN	NaN	NaN	NaN	NaN	NaN	NaN	NaN	NaN	NaN	NaN	NaN	NaN	NaN	NaN	NaN	NaN	24.2546	NaN	NaN	NaN	NaN	NaN	NaN	NaN	NaN	NaN	NaN	NaN	NaN	NaN	NaN	NaN	NaN	NaN	NaN
	NaN	NaN	NaN	NaN	NaN	NaN	NaN	25.5412	NaN	NaN	NaN	NaN	NaN	NaN	NaN	NaN	NaN	NaN	NaN	NaN	NaN	NaN	NaN	NaN	NaN	NaN	NaN	NaN	NaN	NaN	NaN	NaN	NaN	NaN	NaN	NaN	NaN	NaN	NaN	NaN	NaN	NaN	NaN	NaN	NaN	NaN	NaN	NaN	NaN
	30.9686	30.5178	30.3002	29.9753	30.2909	30.824	31.2973	31.3564	31.5547	31.7336	31.6169	31.2704	31.7824	31.6208	30.2726	29.3969	30.1848	29.955	29.6439	29.4076	31.1135	29.8218	29.7797	30.012	29.6922	30.0154	30.0492	30.3822	32.2367	32.1928	31.7948	31.7123	31.7313	31.9624	32.0272	31.6558	31.7731	31.734	31.6283	31.2392	31.6864	31.7514	31.5861	31.4487	31.667	31.7781	31.9125	31.3429	31.68
	31.3781	31.0382	30.4734	30.7568	30.5426	30.9617	30.5797	30.8394	31.1755	31.1287	30.279	30.5763	31.2075	30.5514	30.6512	30.6015	30.0111	30.4621	30.6269	30.3276	30.5948	30.281	30.5179	29.9134	29.6722	30.1576	30.7253	30.1017	30.6726	31.1158	30.5197	30.6124	30.7406	30.8134	30.7802	30.4521	30.5746	29.7903	29.8914	30.3507	30.6308	29.9359	30.374	30.6871	30.3313	30.0818	30.2042	30.3823	30.3897
	27.554	NaN	27.3157	26.7976	26.3253	26.8119	26.7489	27.6584	NaN	27.22	NaN	NaN	NaN	NaN	26.9871	26.3286	26.2224	27.1157	25.9947	27.012	26.6182	27.2018	26.326	26.5553	NaN	27.0781	26.9915	26.6113	27.9233	NaN	NaN	NaN	NaN	NaN	27.8207	NaN	NaN	26.2934	NaN	NaN	NaN	NaN	26.8158	NaN	NaN	NaN	NaN	NaN	NaN
	NaN	NaN	NaN	NaN	NaN	NaN	NaN	NaN	NaN	NaN	NaN	NaN	NaN	NaN	NaN	NaN	NaN	24.6938	NaN	NaN	NaN	NaN	NaN	NaN	NaN	NaN	NaN	NaN	NaN	NaN	NaN	NaN	NaN	NaN	NaN	NaN	NaN	NaN	NaN	NaN	NaN	NaN	NaN	NaN	NaN	NaN	NaN	NaN	NaN
	28.0512	27.4636	27.8854	27.7693	NaN	26.9853	27.7858	28.8616	28.1207	28.5718	28.0262	28.2704	28.0278	28.2266	27.2179	27.2354	27.471	27.7771	27.2916	27.2564	27.5513	27.5683	27.4855	27.5406	27.9524	28.4036	28.1006	27.5285	28.7601	28.5102	27.4152	NaN	28.3009	NaN	29.1843	28.4112	28.2072	28.0766	NaN	27.9422	28.4617	28.6204	28.9375	28.303	28.4105	27.6937	27.8047	27.9432	28.0065
	NaN	NaN	NaN	NaN	NaN	NaN	NaN	NaN	NaN	NaN	NaN	NaN	NaN	NaN	NaN	NaN	NaN	NaN	NaN	23.011	NaN	NaN	NaN	NaN	NaN	NaN	NaN	NaN	NaN	NaN	NaN	NaN	NaN	NaN	NaN	NaN	NaN	NaN	NaN	NaN	NaN	NaN	NaN	NaN	NaN	NaN	NaN	NaN	NaN
	NaN	NaN	NaN	NaN	NaN	NaN	NaN	NaN	NaN	NaN	NaN	NaN	NaN	NaN	NaN	NaN	NaN	NaN	NaN	NaN	NaN	NaN	NaN	NaN	NaN	NaN	25.8646	25.354	NaN	NaN	NaN	NaN	NaN	NaN	NaN	NaN	NaN	NaN	NaN	NaN	NaN	NaN	NaN	NaN	NaN	NaN	NaN	NaN	NaN
	NaN	NaN	NaN	NaN	NaN	NaN	NaN	NaN	NaN	NaN	NaN	NaN	NaN	NaN	NaN	NaN	NaN	NaN	NaN	NaN	NaN	NaN	NaN	NaN	NaN	NaN	NaN	24.5423	NaN	NaN	NaN	NaN	NaN	NaN	NaN	NaN	NaN	NaN	NaN	NaN	NaN	NaN	NaN	NaN	NaN	NaN	NaN	NaN	NaN
	NaN	NaN	NaN	NaN	NaN	NaN	NaN	NaN	NaN	NaN	NaN	NaN	NaN	NaN	24.0176	NaN	NaN	NaN	NaN	NaN	NaN	NaN	NaN	NaN	NaN	NaN	NaN	NaN	NaN	NaN	NaN	NaN	NaN	NaN	NaN	NaN	NaN	NaN	NaN	NaN	NaN	NaN	NaN	NaN	NaN	NaN	NaN	NaN	NaN
	NaN	28.5933	28.496	28.2773	28.05	28.2623	27.7171	28.1584	27.9102	28.1828	28.186	28.704	28.3962	28.6037	27.5089	27.8524	27.5782	27.5539	27.9021	27.953	27.9987	28.5366	28.1887	27.835	28.1467	28.2688	28.2708	28.1683	28.4862	28.2651	NaN	28.3316	27.9051	28.0879	28.6589	28.7933	28.2049	28.5649	28.1398	28.3235	28.2156	27.9702	28.1253	28.3092	28.3436	27.9652	27.8062	NaN	28.2378
	NaN	NaN	26.6389	NaN	NaN	NaN	NaN	NaN	NaN	NaN	NaN	NaN	NaN	NaN	NaN	NaN	25.4056	25.7982	NaN	25.6879	25.8548	NaN	NaN	NaN	NaN	NaN	NaN	25.7323	NaN	NaN	NaN	NaN	NaN	NaN	NaN	NaN	NaN	NaN	NaN	NaN	NaN	NaN	NaN	NaN	NaN	NaN	NaN	NaN	NaN
	NaN	NaN	NaN	NaN	NaN	NaN	NaN	NaN	NaN	NaN	NaN	NaN	NaN	NaN	25.4534	NaN	NaN	NaN	NaN	NaN	NaN	25.116	NaN	NaN	NaN	NaN	NaN	24.9018	NaN	NaN	NaN	NaN	NaN	NaN	NaN	NaN	NaN	NaN	NaN	NaN	NaN	NaN	NaN	NaN	NaN	NaN	NaN	NaN	NaN
	28.1228	27.9113	27.644	28.3819	28.6236	NaN	28.0506	NaN	28.6978	28.6472	29.2238	30.1617	29.3005	28.7973	27.4891	28.7292	29.1001	28.94	28.6966	28.9135	28.6856	28.6155	28.7093	27.6053	28.0058	28.3513	29.0051	28.177	NaN	NaN	27.8011	NaN	NaN	NaN	NaN	NaN	NaN	NaN	NaN	28.4873	28.2095	NaN	NaN	NaN	NaN	NaN	NaN	NaN	NaN
	NaN	NaN	NaN	NaN	NaN	NaN	NaN	NaN	NaN	NaN	NaN	NaN	NaN	NaN	NaN	NaN	NaN	NaN	NaN	NaN	NaN	NaN	NaN	NaN	NaN	NaN	NaN	NaN	NaN	NaN	NaN	NaN	NaN	NaN	NaN	NaN	NaN	NaN	NaN	NaN	NaN	NaN	24.952	NaN	NaN	NaN	NaN	NaN	NaN
	29.4639	29.2008	30.1636	28.7337	28.3411	NaN	29.2072	30.0358	29.0404	29.1662	28.9189	29.065	28.6803	28.321	27.5673	28.963	28.3644	29.9638	28.7846	29.0299	27.8619	29.0801	28.5682	28.6464	29.2367	28.786	28.9982	28.2882	28.676	28.123	28.0429	NaN	28.1294	NaN	29.3746	29.0684	28.7042	28.4655	28.0564	28.0693	NaN	NaN	29.8035	28.4178	28.4599	28.4257	NaN	28.2504	28.8556
	29.0509	NaN	28.9294	29.4897	28.9685	29.2057	28.8656	NaN	28.5584	29.3938	28.8772	29.0896	28.7707	28.8489	28.6232	29.0583	29.0758	28.6663	29.5426	29.7222	29.1987	28.3919	29.0442	28.6325	27.6903	29.1796	29.3659	29.1727	NaN	28.4326	28.3697	28.5663	28.5728	NaN	28.6782	NaN	NaN	NaN	27.9693	27.7378	NaN	28.7349	NaN	28.8854	28.9684	29.1073	28.3626	28.7262	28.5222
	26.799	27.7215	27.3586	27.3365	27.1122	27.3684	28.0323	NaN	NaN	NaN	NaN	NaN	NaN	NaN	27.3939	27.5142	26.4394	26.5571	27.0338	27.577	27.1708	26.7638	27.0888	26.6863	NaN	27.5123	27.0898	27.573	NaN	NaN	NaN	NaN	NaN	26.5858	NaN	NaN	NaN	NaN	NaN	NaN	NaN	NaN	NaN	NaN	NaN	NaN	NaN	NaN	NaN
	28.4769	28.3621	28.707	28.4378	27.7774	28.2701	28.6752	27.8898	28.5397	28.5117	28.7535	NaN	28.7028	28.5482	28.1987	28.2156	28.3063	28.4436	29.1396	28.8862	28.3587	27.4908	28.1496	28.2248	NaN	28.4239	29.0072	28.9546	28.4751	28.3088	28.3779	28.2743	28.6856	28.7655	NaN	28.0632	28.1333	28.0089	27.6777	28.166	28.447	28.186	28.3922	27.9751	28.6145	28.0217	28.0339	28.603	28.3023
	33.0306	33.2016	33.5898	33.4881	33.2618	33.282	33.5261	33.6233	33.8117	33.723	33.5911	33.8866	33.9165	33.8892	33.3614	33.4386	33.284	32.8381	33.3793	33.2807	33.3196	33.5247	33.4695	33.056	32.9881	33.7863	33.4856	33.3997	34.1215	33.6233	33.5818	33.3252	33.3616	33.5511	33.524	33.6935	33.7463	33.5764	33.3054	33.6503	33.8162	33.5488	33.9837	33.6942	33.7027	33.4975	33.7453	33.6543	33.6426
	26.5815	26.4252	27.1294	NaN	NaN	26.5088	26.5308	NaN	NaN	NaN	NaN	NaN	NaN	NaN	26.4062	26.8463	27.2194	26.2115	26.7268	26.9523	26.9174	26.4181	26.4192	26.8365	26.5069	NaN	27.2142	27.1803	NaN	NaN	NaN	NaN	NaN	NaN	NaN	NaN	26.6303	NaN	NaN	NaN	NaN	NaN	NaN	NaN	NaN	NaN	NaN	NaN	NaN
	27.5382	28.5124	28.4649	27.8063	27.7155	27.5168	28.84	28.2799	28.5656	28.2047	28.4622	28.2896	28.7827	28.2784	28.4141	28.3015	28.2555	28.1172	28.4348	28.0023	28.3081	28.4349	27.7283	27.9582	28.6942	28.1952	27.9402	28.3441	28.3048	28.3456	27.7512	28.5613	28.1114	27.742	28.3259	27.8448	28.4937	27.3764	28.8645	28.1543	NaN	NaN	27.7922	27.9592	27.9156	28.9627	27.9091	28.4916	28.6313
	29.1415	28.7226	29.6147	29.7718	29.1234	29.4053	29.2657	28.8876	29.4204	28.8653	29.3673	29.8007	29.2197	29.0932	29.186	29.1428	29.2099	28.9537	29.3115	29.4241	29.1155	29.3405	29.094	29.0491	29.1446	29.2683	29.0027	29.4401	29.4389	29.4348	29.3836	29.6413	28.9196	29.3851	27.953	28.3815	29.3239	29.971	29.6072	29.6339	29.4306	28.782	29.5101	29.8315	29.9475	30.1104	29.9866	29.9668	29.4541
	28.9588	29.1849	29.9847	29.4858	29.6296	29.1987	29.9275	29.8941	29.726	29.6304	28.7583	29.678	30.2599	29.7923	29.7864	29.2133	29.0306	29.2799	29.869	29.6598	29.3777	29.4693	29.3293	29.5607	29.3544	29.8781	29.6524	29.9282	29.8651	29.6455	30.1119	30.3956	29.5147	29.9351	28.8141	28.928	29.8106	29.8797	30.1814	29.6782	30.0755	29.6503	30.0836	29.4322	29.3466	30.2632	29.9359	30.0313	29.6804
	28.0305	28.3578	29.576	28.4738	28.0363	27.8198	28.1589	NaN	26.4868	NaN	NaN	NaN	NaN	26.8869	28.9881	29.1398	28.3298	28.8347	29.1954	29.2876	28.0507	29.0887	28.5198	28.4338	27.4039	26.9837	28.2475	30.027	26.1018	27.8582	28.3458	NaN	27.1336	27.1272	NaN	NaN	NaN	NaN	26.773	NaN	27.8053	28.855	NaN	NaN	NaN	NaN	NaN	26.7221	27.2674
	27.8015	NaN	28.163	27.5342	27.3438	26.7546	27.7641	27.4642	27.6693	NaN	NaN	NaN	NaN	27.7312	28.7212	28.178	28.4818	27.7291	28.318	28.6082	28.2108	28.7508	28.6658	28.4991	28.1656	28.0294	28.6312	29.2726	27.2937	27.2881	NaN	25.8235	27.4355	NaN	27.7352	NaN	26.5586	NaN	27.5134	27.332	26.8431	NaN	NaN	NaN	NaN	NaN	NaN	NaN	NaN
	27.5688	28.2037	32.1082	29.3464	28.1189	27.5265	27.9083	NaN	28.2296	NaN	NaN	NaN	NaN	28.7391	29.5402	29.953	28.2521	31.7541	29.5754	28.8943	28.7575	30.1939	28.3432	28.9099	28.9668	27.635	28.1259	30.4322	28.7135	NaN	NaN	NaN	NaN	NaN	NaN	27.1174	28.3579	26.4718	NaN	28.1674	27.5722	NaN	27.9248	27.0834	NaN	NaN	27.9378	28.069	27.6203
	27.7828	NaN	27.4403	27.6674	27.3243	NaN	27.2426	NaN	NaN	NaN	NaN	NaN	NaN	NaN	28.0155	27.8927	27.7441	26.8916	28.0887	27.7135	27.0565	27.8912	27.08	27.3477	26.8299	NaN	28.3248	28.8477	NaN	26.2656	NaN	NaN	27.4977	NaN	NaN	NaN	NaN	NaN	NaN	NaN	26.5166	NaN	NaN	NaN	NaN	NaN	NaN	NaN	NaN
	25.9395	27.0606	27.833	27.7427	27.4205	NaN	NaN	NaN	NaN	NaN	NaN	NaN	NaN	26.1514	27.4139	27.4796	27.0029	26.9383	28.2703	27.7997	27.0455	27.4993	26.8469	27.7412	26.8065	26.973	27.6854	27.7129	NaN	NaN	25.9665	NaN	NaN	NaN	NaN	NaN	25.9797	NaN	NaN	NaN	26.4261	27.8717	NaN	NaN	NaN	NaN	NaN	NaN	NaN
	28.0579	27.9127	28.2604	27.0738	27.1764	27.7661	28.4608	29.3118	28.6627	29.0896	28.2902	29.0974	29.1847	28.5986	27.7695	27.9155	27.865	27.3106	28.209	27.7129	27.4895	27.5651	27.8724	26.8714	27.789	27.9595	27.5097	27.6146	29.327	28.7973	NaN	28.7494	28.85	28.6736	28.5565	28.7882	28.8044	28.4488	28.2536	28.5555	28.6985	28.4827	28.5581	28.9131	28.9329	28.7485	28.2943	28.1948	28.5642
	27.4829	27.9842	28.1895	27.9546	28.5502	NaN	26.7514	NaN	26.4513	NaN	NaN	NaN	25.7225	27.2582	27.3876	27.741	27.1861	26.8159	27.1387	27.5584	27.9311	27.8972	27.3139	27.5861	28.462	NaN	27.0813	28.0171	26.8547	25.6897	26.8644	28.1377	27.0303	NaN	NaN	26.7749	26.5454	NaN	27.0944	NaN	NaN	NaN	26.4195	26.6283	NaN	27.0014	27.1738	26.8969	26.351
	28.3291	27.1994	27.175	26.8123	26.9649	NaN	25.9984	27.0235	26.6728	NaN	NaN	NaN	NaN	26.3325	26.9171	26.8291	26.8346	26.4077	26.9044	27.1507	26.6251	27.3467	26.6565	26.6686	25.5866	26.4985	26.8369	27.1448	26.7679	NaN	26.5818	26.6637	26.5906	26.9014	NaN	NaN	26.8421	26.5237	27.2562	26.9873	27.1954	26.7361	NaN	NaN	NaN	26.0335	27.2519	NaN	26.711
	28.8768	27.4037	28.5259	28.6365	28.4204	NaN	28.3474	28.5319	29.1529	28.7905	29.1468	29.0014	28.6728	28.7867	28.8094	29.0248	29.2962	28.8419	29.0589	28.6684	28.9023	28.7218	28.9716	28.8997	28.9003	29.6104	29.0222	28.9095	28.9018	28.7261	28.9387	29.3105	28.7232	28.7622	28.3458	28.9249	28.5104	28.775	29.1794	29.0249	29.018	28.4689	28.9136	28.5724	29.0729	29.1034	29.2175	28.5152	28.2961
	NaN	NaN	NaN	NaN	NaN	NaN	NaN	NaN	NaN	NaN	NaN	NaN	NaN	NaN	NaN	NaN	26.0878	NaN	NaN	NaN	NaN	NaN	NaN	NaN	NaN	NaN	26.2614	NaN	NaN	NaN	NaN	NaN	NaN	NaN	NaN	NaN	NaN	NaN	NaN	NaN	NaN	NaN	NaN	NaN	NaN	NaN	NaN	NaN	NaN
	27.7262	28.7197	28.4845	28.2665	27.9741	NaN	28.0645	27.9459	NaN	NaN	27.4799	NaN	NaN	NaN	27.9351	27.7341	27.351	27.651	27.5329	27.9857	27.9893	27.724	28.1632	28.0758	27.4822	28.5533	28.0753	28.6447	NaN	27.1723	26.87	NaN	NaN	27.6135	NaN	NaN	26.5604	NaN	NaN	NaN	NaN	NaN	NaN	29.182	NaN	NaN	NaN	NaN	28.0037
	26.693	26.331	27.0665	NaN	26.3256	NaN	NaN	NaN	26.4342	NaN	NaN	NaN	26.9524	26.9863	26.2626	26.4601	NaN	NaN	26.6375	26.2555	NaN	25.9867	26.7145	26.838	26.531	26.6538	26.8291	26.5246	NaN	27.2885	NaN	27.6264	26.9336	NaN	NaN	NaN	26.2739	NaN	NaN	26.6013	NaN	NaN	NaN	NaN	NaN	26.8611	NaN	NaN	NaN
	29.804	29.42	28.7363	30.2839	29.7346	30.1982	29.085	30.1957	30.6109	30.2031	29.8992	29.7321	30.4039	29.8869	29.1762	30.065	29.6064	29.6079	29.1015	29.0766	29.1483	29.1904	29.907	28.9836	29.0895	29.7726	29.6696	29.1674	30.2929	30.3028	30.0384	29.7519	29.5508	29.945	29.9749	30.1466	30.2943	29.9401	29.9649	29.7443	29.9086	30.1974	30.0049	30.2384	30.1788	30.1409	29.7358	29.633	29.6415
	28.2022	NaN	29.1766	28.4543	28.2969	27.7966	28.7639	27.7684	28.2171	NaN	NaN	NaN	NaN	28.3959	28.1829	29.0783	28.1758	27.9072	28.1317	28.7445	28.3356	28.8737	28.5803	28.3226	27.8309	28.8136	29.1304	29.0996	27.7984	28.5482	27.7026	NaN	28.3065	27.6968	NaN	NaN	28.191	NaN	28.0168	NaN	27.8397	27.1355	28.1672	27.1864	NaN	NaN	NaN	27.4062	27.9789
	NaN	NaN	NaN	NaN	NaN	NaN	NaN	NaN	NaN	NaN	NaN	NaN	NaN	NaN	25.8658	25.5615	NaN	NaN	NaN	NaN	NaN	NaN	26.1362	NaN	NaN	NaN	26.2246	25.5184	NaN	NaN	NaN	NaN	NaN	NaN	NaN	NaN	NaN	25.9831	NaN	NaN	NaN	NaN	NaN	NaN	NaN	NaN	NaN	NaN	NaN
	31.9824	31.4048	31.4296	31.5466	31.6557	31.8153	31.7778	32.2361	32.5821	32.6591	32.6852	32.6271	32.734	32.5621	32.1382	31.9615	32.2138	32.1012	32.0942	32.1656	31.9662	32.0791	32.1285	31.8121	32.2324	32.2437	32.2199	31.8572	32.6294	32.6361	32.6408	32.5765	32.4977	32.4652	32.4317	32.5204	32.7635	32.9134	32.8834	32.5861	32.408	32.5413	32.6313	32.7938	32.4217	32.7354	32.4923	32.6953	32.3229
	NaN	NaN	NaN	NaN	26.0561	NaN	NaN	NaN	NaN	NaN	NaN	NaN	NaN	NaN	NaN	25.5756	NaN	NaN	NaN	25.6346	NaN	NaN	NaN	NaN	NaN	NaN	25.8677	NaN	NaN	NaN	NaN	NaN	NaN	NaN	NaN	NaN	NaN	NaN	NaN	NaN	NaN	NaN	NaN	NaN	NaN	NaN	NaN	NaN	NaN
	28.9627	NaN	28.1935	27.7972	28.1962	28.1983	27.9127	NaN	NaN	28.4777	28.0991	NaN	NaN	NaN	28.0803	28.1808	28.2832	28.0211	27.9886	28.6118	28.4295	28.0079	NaN	NaN	27.556	28.7016	28.7927	28.4221	NaN	27.9865	28.0582	NaN	NaN	28.4417	NaN	NaN	28.5997	28.8904	28.7674	28.3898	29.0109	29.1301	28.7855	NaN	NaN	28.8234	NaN	NaN	NaN
	30.559	30.7835	30.0911	30.9955	31.162	31.4314	30.9824	30.9501	30.8414	30.9537	31.0727	31.4326	30.9385	31.1002	31.0882	30.6866	31.4729	30.2997	30.2069	31.6862	32.2085	31.4067	30.8638	30.3179	29.64	30.8049	31.5981	31.5263	30.9482	30.6435	30.307	29.7457	30.7863	31.1872	31.1146	30.9088	30.7137	30.5272	29.6442	30.9057	30.8893	30.5044	30.7324	30.461	30.8524	30.1814	30.9505	31.0985	31.0213
	NaN	NaN	NaN	NaN	NaN	NaN	NaN	NaN	NaN	NaN	NaN	NaN	NaN	NaN	NaN	NaN	NaN	NaN	NaN	NaN	NaN	NaN	NaN	NaN	NaN	NaN	NaN	22.5567	NaN	NaN	NaN	NaN	NaN	NaN	NaN	NaN	NaN	NaN	NaN	NaN	NaN	NaN	NaN	NaN	NaN	NaN	NaN	NaN	NaN
	30.523	30.4519	30.1424	29.3894	30.0912	30.4298	29.6154	29.5935	29.8778	29.8021	29.5306	29.6166	30.1655	29.7601	30.1908	29.8145	29.9066	29.7918	30.1727	30.2158	29.6205	30.0065	30.0762	29.8179	29.9869	30.2096	29.8431	30.1439	29.6333	29.9874	29.8155	30.0341	29.6795	30.0379	29.2111	29.4551	29.8196	30.1641	30.2414	30.32	29.4306	29.4647	29.7421	29.5177	29.6961	30.071	29.7002	29.799	30.266
	28.6539	28.4552	28.1154	28.2306	27.923	28.4952	28.2928	28.3153	28.0748	28.3752	28.0933	28.3115	28.3278	27.674	28.025	28.0976	27.0629	27.4503	28.2512	28.2357	28.6025	28.0514	27.9959	27.851	27.6821	NaN	28.241	28.0915	29.0189	28.2906	27.9756	28.7673	28.3336	28.1688	28.6196	29.0134	28.9809	28.8896	28.318	28.5958	28.1996	28.2492	28.9548	28.5289	28.2381	28.1207	28.658	28.9667	28.7225
	NaN	NaN	NaN	NaN	NaN	NaN	NaN	NaN	NaN	NaN	NaN	NaN	NaN	NaN	NaN	NaN	NaN	26.663	NaN	NaN	NaN	NaN	25.509	NaN	26.4039	NaN	NaN	NaN	NaN	NaN	NaN	NaN	NaN	NaN	NaN	NaN	NaN	NaN	NaN	NaN	NaN	NaN	NaN	NaN	NaN	NaN	NaN	NaN	NaN
	NaN	NaN	25.3316	NaN	NaN	NaN	NaN	26.5205	NaN	NaN	NaN	NaN	NaN	NaN	27.2837	27.0441	NaN	27.665	NaN	26.7203	NaN	27.1785	26.5812	27.1916	27.2516	NaN	NaN	26.2602	NaN	NaN	26.8667	27.3568	NaN	NaN	NaN	NaN	NaN	NaN	27.3585	NaN	NaN	NaN	NaN	NaN	NaN	NaN	26.3013	NaN	NaN
	NaN	NaN	27.2886	27.2756	NaN	NaN	NaN	NaN	NaN	NaN	NaN	NaN	NaN	NaN	27.6605	27.1412	NaN	27.6487	26.91	27.3232	26.7761	27.1346	26.5719	27.4669	28.0658	26.7953	NaN	NaN	NaN	27.5016	28.0183	28.7383	27.9525	27.9529	27.4401	27.3081	27.5413	NaN	28.2285	NaN	NaN	NaN	NaN	NaN	NaN	27.9204	NaN	NaN	26.1026
	NaN	NaN	NaN	NaN	NaN	NaN	NaN	NaN	NaN	NaN	NaN	NaN	NaN	NaN	NaN	NaN	NaN	NaN	NaN	NaN	NaN	NaN	NaN	NaN	NaN	NaN	NaN	25.7772	NaN	NaN	NaN	NaN	NaN	NaN	NaN	NaN	NaN	NaN	NaN	NaN	NaN	NaN	NaN	NaN	NaN	NaN	NaN	NaN	NaN
	30.1315	29.4346	29.7475	30.1874	29.6624	29.9651	29.7388	30.3586	30.7177	30.5608	30.2739	30.6045	30.6499	30.5851	30.2718	30.0474	30.2189	30.044	29.9331	30.1256	29.6942	30.153	29.9833	29.9131	30.0488	30.1182	30.1376	29.887	30.7287	30.612	30.552	30.851	30.5842	30.619	30.9058	30.9975	30.7884	30.6072	30.9774	30.824	30.7694	30.6086	30.8911	30.7364	30.8534	31.2756	30.8067	30.7949	30.8256
	31.8784	31.2934	31.3078	31.7509	31.4546	31.2529	31.3648	31.9782	32.2832	31.972	32.2075	31.9254	32.0807	32.0073	31.9563	31.9551	31.7416	31.5565	31.9616	31.6501	31.0307	31.7582	31.6928	31.5277	31.3508	32.0983	31.8678	31.5831	32.0448	32.1403	32.167	32.1092	31.871	31.9405	31.9649	32.2156	32.1392	32.1384	32.263	32.158	31.883	32.382	32.1034	32.319	32.4126	32.5665	32.1129	32.1977	32.0876
	31.8853	31.6289	32.1284	32.2827	32.1117	31.8525	32.2102	31.9863	31.9904	32.0968	31.9228	32.077	32.053	31.8723	32.1537	32.2805	32.1502	31.9374	32.2222	32.1538	32.0552	32.251	31.9606	31.9013	31.7171	32.1629	32.2349	32.0604	32.1658	32.016	31.7855	32.1812	31.8131	32.1014	31.875	31.779	32.1207	32.0632	32.2999	32.0338	32.247	31.8715	32.2921	32.0004	32.2167	32.4384	31.939	32.0016	31.9311
	NaN	NaN	27.5159	NaN	NaN	NaN	NaN	28.8992	28.7683	28.9279	28.3403	28.244	28.5848	28.1588	27.0319	27.1011	NaN	NaN	27.2367	NaN	28.2361	28.0768	NaN	NaN	NaN	28.304	27.4969	27.0523	29.5819	29.1964	28.9965	NaN	28.5075	29.4543	29.0908	29.2664	28.7252	28.8675	28.9932	28.1264	28.6371	28.1237	29.361	28.575	28.5347	28.6641	28.7429	28.4515	28.6229
	NaN	27.8123	27.5477	NaN	27.2557	NaN	28.963	29.4183	29.2357	29.347	28.5531	28.7308	28.9449	29.1986	28.0482	27.3271	26.9925	NaN	27.2019	27.547	28.7202	27.8321	27.502	27.2387	26.2873	27.1576	28.0797	27.7208	29.8185	29.4535	29.3113	28.8915	28.7305	29.1042	29.4249	29.4185	29.098	28.9713	29.2353	28.877	28.763	28.5169	29.4006	29.2107	28.8816	29.5086	28.9634	28.7895	29.1128
	32.1325	31.9931	31.0793	31.3264	31.3544	30.9873	31.0301	31.3695	31.7266	32.0062	32.2757	32.5733	32.1339	31.9659	31.1274	31.3155	31.1205	30.9176	31.1874	30.8681	30.7333	31.1002	30.9542	30.7114	31.1568	31.3117	31.0333	30.7418	30.5543	31.2043	31.3508	30.7906	31.156	31.1509	30.3653	30.8888	31.0049	31.2059	30.763	31.2052	30.9667	31.1884	30.9102	30.9377	30.852	30.7379	30.7054	31.1898	31.1277
	NaN	NaN	NaN	NaN	NaN	NaN	NaN	NaN	NaN	NaN	NaN	NaN	NaN	NaN	NaN	24.2315	NaN	NaN	NaN	NaN	NaN	NaN	NaN	NaN	NaN	NaN	NaN	NaN	NaN	NaN	NaN	NaN	NaN	NaN	NaN	NaN	NaN	NaN	NaN	NaN	NaN	NaN	NaN	NaN	NaN	NaN	NaN	NaN	NaN
	NaN	NaN	26.1836	NaN	NaN	NaN	NaN	NaN	NaN	NaN	NaN	NaN	NaN	NaN	25.3889	26.228	25.8554	26.3079	24.8749	25.7216	25.7125	26.4238	26.005	NaN	25.3858	NaN	NaN	26.7042	NaN	NaN	NaN	NaN	NaN	NaN	NaN	25.58	NaN	NaN	NaN	NaN	NaN	NaN	NaN	NaN	NaN	NaN	NaN	NaN	NaN
	NaN	NaN	NaN	26.5284	NaN	26.804	27.184	NaN	NaN	27.5759	NaN	NaN	NaN	NaN	27.2597	27.1789	26.8377	26.5188	27.3176	26.9395	26.3506	26.9338	NaN	NaN	26.7548	NaN	27.2094	26.7065	NaN	27.2222	NaN	NaN	NaN	NaN	NaN	NaN	26.8569	26.8467	NaN	26.8214	NaN	NaN	NaN	NaN	NaN	NaN	NaN	NaN	NaN
	31.5325	31.4288	31.9691	31.8997	31.7807	32.0583	31.9519	31.3435	32.1118	32.1361	32.1739	32.508	32.4702	32.5864	31.2132	31.665	31.7409	31.1317	31.8074	31.4438	31.6503	30.8911	31.0508	31.3507	30.8909	31.6881	31.2048	31.3611	31.3376	31.7362	32.0609	31.9291	32.1407	31.9025	31.3222	31.2821	31.827	31.9422	32.3425	31.9558	31.945	32.1029	31.3134	31.8484	31.9278	32.3269	32.0349	31.8911	31.8629
	32.1133	32.9304	33.2092	32.9139	32.816	32.7181	32.8719	32.6822	33.3058	33.2476	33.4847	33.5928	33.5071	33.308	32.4527	32.4182	32.3916	32.3191	32.7214	32.733	32.5515	32.3769	32.4901	32.5675	32.4067	32.7639	33.0244	33.2525	32.5343	32.7173	32.6941	32.84	32.738	32.5673	32.6964	32.1291	32.2555	32.2761	32.1298	32.356	32.5829	32.6944	31.8965	32.1808	32.1455	32.0208	32.3043	32.721	32.3006
	NaN	NaN	NaN	NaN	NaN	NaN	NaN	NaN	NaN	NaN	NaN	NaN	NaN	NaN	NaN	NaN	NaN	NaN	NaN	NaN	NaN	NaN	NaN	NaN	NaN	NaN	NaN	26.2564	NaN	NaN	NaN	29.8323	27.8506	NaN	NaN	NaN	28.4938	28.4002	32.4208	27.9499	29.098	NaN	NaN	NaN	27.9819	31.8975	NaN	NaN	NaN
	33.4988	33.7477	34.3517	34.556	34.1887	34.2661	34.2231	34.1147	34.923	35.4748	35.4978	35.635	35.3085	34.818	33.276	34.3341	34.1124	34.0939	34.8529	34.6452	34.6452	33.5479	33.6744	33.6407	33.4389	34.5023	34.4566	34.0788	34.1416	34.8053	35.0459	34.9192	35.0517	34.8892	34.284	34.5665	35.1791	35.5975	35.8219	35.7107	35.4459	35.0757	34.5561	35.1141	35.6848	36.1686	35.5446	34.9455	34.8261
	34.0883	34.1276	34.6156	34.6264	34.4489	34.5996	34.8006	34.4489	35.0539	35.6393	35.6717	36.0264	35.5201	35.2969	34.8743	35.0467	35.1835	35.0487	35.6329	35.1732	35.0553	34.4376	35.0141	34.9911	34.9398	35.6461	35.67	34.7758	34.2576	35.0206	35.2622	35.4487	35.1934	35.0813	34.4741	35.0153	35.6848	36.0129	36.2837	36.0585	35.7941	35.6344	34.5387	34.9789	35.4893	36.214	35.5234	35.232	34.7908
	31.116	31.4582	31.7784	31.8808	31.8199	31.7507	31.8806	31.7266	31.9612	31.5596	31.8614	32.1503	32.116	31.8661	31.7834	32.1129	31.667	31.1098	31.6519	31.8081	31.9061	31.7268	31.7446	31.18	30.5969	31.0976	31.8617	32.0245	31.6542	31.5983	31.7968	30.7253	31.1348	32.1636	31.846	31.8964	32.2345	31.8867	31.478	32.1196	32.4943	31.8317	32.078	32.1152	31.6609	31.7791	31.9553	32.2574	31.9169
	NaN	NaN	NaN	NaN	NaN	NaN	NaN	NaN	NaN	NaN	NaN	NaN	NaN	NaN	NaN	25.1124	NaN	25.313	25.2391	NaN	NaN	NaN	NaN	NaN	25.6423	NaN	NaN	25.5231	NaN	NaN	NaN	NaN	NaN	NaN	NaN	NaN	NaN	NaN	NaN	NaN	NaN	NaN	NaN	NaN	NaN	NaN	NaN	NaN	NaN
	NaN	NaN	NaN	NaN	NaN	NaN	NaN	NaN	NaN	NaN	NaN	NaN	NaN	NaN	NaN	NaN	NaN	NaN	NaN	24.4479	NaN	NaN	24.729	NaN	NaN	NaN	NaN	24.6135	NaN	NaN	NaN	NaN	NaN	NaN	NaN	NaN	NaN	NaN	NaN	NaN	NaN	NaN	NaN	NaN	NaN	NaN	NaN	NaN	NaN
	27.2379	26.5786	26.6858	26.7135	27.763	NaN	27.2341	26.9291	26.1096	27.1447	NaN	27.1818	NaN	NaN	26.6955	27.2106	27.0556	26.5547	27.3788	26.7127	27.1165	NaN	26.6752	27.0599	NaN	27.5032	NaN	26.4754	NaN	26.6078	26.4112	NaN	NaN	NaN	NaN	NaN	26.4283	28.158	NaN	28.0697	27.2879	NaN	27.075	28.1451	NaN	NaN	26.9537	26.7221	NaN
	NaN	NaN	NaN	NaN	NaN	NaN	NaN	NaN	NaN	NaN	NaN	NaN	NaN	NaN	NaN	NaN	NaN	NaN	NaN	25.4796	NaN	NaN	NaN	NaN	NaN	NaN	NaN	NaN	NaN	NaN	NaN	NaN	NaN	NaN	NaN	NaN	NaN	NaN	NaN	NaN	NaN	NaN	NaN	NaN	NaN	NaN	NaN	NaN	NaN
	NaN	NaN	NaN	NaN	NaN	NaN	NaN	NaN	NaN	NaN	NaN	NaN	NaN	NaN	26.1843	NaN	NaN	NaN	NaN	NaN	NaN	26.4032	NaN	NaN	NaN	NaN	NaN	26.2042	NaN	NaN	NaN	NaN	NaN	NaN	NaN	NaN	NaN	NaN	NaN	NaN	NaN	NaN	NaN	NaN	NaN	NaN	NaN	NaN	NaN
	28.9362	27.8723	28.0195	29.051	28.4019	26.5873	27.6505	29.2691	28.8006	29.4812	29.0573	29.1628	28.9274	29.5287	30.3221	30.2649	31.1921	33.855	31.4053	31.3613	30.2881	32.2132	32.8856	34.1819	34.6567	33.566	30.8826	33.0958	29.7412	30.077	32.184	32.6773	31.2964	29.4268	29.9279	29.378	29.2865	29.2792	29.2734	28.3728	29.3229	29.0974	29.6195	29.322	30.0218	29.7384	29.2049	30.0482	30.3303
	28.9946	25.835	29.543	28.4802	27.8664	27.7155	29.0431	30.2152	27.3629	25.9712	NaN	NaN	26.3795	32.122	33.7015	32.313	32.7038	34.4382	33.1259	33.3975	33.098	32.7466	33.3873	36.3382	34.9372	32.8686	32.6422	33.1158	31.2145	31.5055	33.1494	34.3044	32.7694	31.4154	34.6255	32.1533	31.7649	31.1931	31.441	32.5182	32.7036	35.2489	29.6906	29.8673	29.5211	29.8385	30.994	31.1484	32.5466
	30.8088	29.0073	30.7844	29.2423	29.5033	29.0525	29.645	31.2437	30.38	30.238	29.9801	29.2172	29.9836	33.0375	34.5168	32.5708	33.3685	34.7589	33.8469	34.2036	33.8946	33.0902	33.4603	36.7325	34.7639	32.9362	32.9544	33.55	31.9736	31.5841	32.7395	34.2293	32.755	32.2461	35.0181	32.2108	32.2988	32.0048	32.2479	32.5792	33.4979	35.6545	31.7157	30.7051	30.9404	31.5823	31.9157	32.3	33.4476
	30.41	29.0439	31.068	30.3479	29.901	28.8329	30.9468	30.6102	30.2523	30.3699	28.4492	28.1541	30.0258	32.681	34.1495	32.8068	33.0857	34.4903	33.507	34.0949	33.7054	33.0387	33.4679	36.2816	34.5119	33.163	32.8358	33.4154	31.4089	31.2894	32.3814	33.7931	32.7174	31.8873	34.5365	32.0276	31.9354	31.7923	31.8347	31.8803	33.1975	35.1039	31.1591	30.6845	30.6409	31.2952	31.5269	32.0027	33.1366
	NaN	NaN	NaN	NaN	NaN	NaN	26.3188	NaN	NaN	NaN	NaN	NaN	NaN	NaN	27.1547	NaN	NaN	26.823	25.8435	27.2881	NaN	26.0518	26.1937	NaN	NaN	26.7878	NaN	26.7425	NaN	NaN	NaN	NaN	NaN	NaN	NaN	NaN	NaN	NaN	NaN	NaN	NaN	NaN	NaN	NaN	NaN	NaN	NaN	NaN	NaN
	NaN	NaN	NaN	NaN	NaN	NaN	NaN	NaN	NaN	NaN	NaN	NaN	NaN	NaN	NaN	NaN	NaN	NaN	NaN	NaN	NaN	NaN	NaN	NaN	NaN	NaN	NaN	25.2757	NaN	NaN	NaN	NaN	NaN	NaN	NaN	NaN	NaN	NaN	NaN	NaN	NaN	NaN	NaN	NaN	NaN	NaN	NaN	NaN	NaN
	NaN	NaN	NaN	NaN	NaN	NaN	NaN	NaN	NaN	NaN	NaN	NaN	NaN	NaN	NaN	NaN	25.6268	NaN	25.9127	26.1469	26.6558	NaN	NaN	26.5474	26.0633	NaN	26.2792	25.5126	NaN	NaN	NaN	NaN	NaN	NaN	NaN	NaN	NaN	26.4367	26.8869	25.8609	26.7	NaN	NaN	NaN	NaN	NaN	NaN	NaN	NaN
	27.1087	NaN	26.4342	NaN	NaN	NaN	26.7078	NaN	NaN	NaN	NaN	NaN	NaN	NaN	31.7436	31.2191	30.2661	33.5177	30.7461	30.6935	31.1057	31.3506	32.1912	33.9628	34.2415	31.9132	30.7461	31.5148	25.4988	29.8112	31.671	32.7232	31.5949	29.8102	29.2807	28.1317	NaN	NaN	30.6288	NaN	NaN	29.9067	28.9883	NaN	NaN	28.2753	NaN	NaN	NaN
	NaN	NaN	NaN	NaN	NaN	NaN	NaN	NaN	NaN	NaN	NaN	NaN	NaN	NaN	NaN	NaN	NaN	NaN	NaN	NaN	NaN	26.4026	25.7904	NaN	NaN	NaN	NaN	NaN	NaN	NaN	NaN	NaN	NaN	NaN	NaN	25.7597	NaN	NaN	NaN	NaN	NaN	NaN	NaN	NaN	NaN	NaN	NaN	NaN	NaN
	NaN	NaN	NaN	NaN	NaN	NaN	NaN	NaN	NaN	NaN	NaN	NaN	NaN	NaN	29.0866	26.8221	27.1021	27.6858	26.9815	27.6812	NaN	27.9856	27.1538	27.8078	28.3658	26.8862	27.3396	26.9208	NaN	NaN	NaN	NaN	NaN	NaN	NaN	NaN	NaN	NaN	26.0393	NaN	NaN	NaN	NaN	NaN	NaN	NaN	NaN	NaN	NaN
	NaN	NaN	NaN	NaN	NaN	NaN	NaN	NaN	NaN	NaN	NaN	NaN	NaN	NaN	26.1502	NaN	NaN	NaN	NaN	NaN	NaN	NaN	NaN	NaN	NaN	NaN	NaN	NaN	NaN	NaN	NaN	NaN	NaN	NaN	NaN	NaN	NaN	NaN	NaN	NaN	NaN	NaN	NaN	NaN	NaN	NaN	NaN	NaN	NaN
	29.104	30.7487	32.0272	32.3224	32.6207	32.0356	31.2026	28.6649	31.4518	32.4861	32.3573	32.6071	32.2381	31.4777	30.8682	31.7959	32.0511	31.8074	32.1427	32.2366	32.0071	30.6996	31.4336	31.9925	32.1045	31.9243	32.2138	31.8522	31.6842	32.5877	33.3436	33.5343	33.2738	32.9336	32.6094	31.7505	32.6075	33.1538	33.7427	33.7334	32.9676	32.9955	32.0421	32.5909	33.4334	34.1967	33.9219	33.1427	32.7487
	NaN	NaN	NaN	NaN	NaN	NaN	NaN	NaN	NaN	NaN	NaN	NaN	NaN	NaN	NaN	25.5466	NaN	NaN	NaN	NaN	NaN	NaN	NaN	NaN	NaN	NaN	NaN	25.1268	NaN	NaN	NaN	NaN	NaN	NaN	NaN	NaN	NaN	NaN	NaN	NaN	NaN	NaN	NaN	NaN	NaN	NaN	NaN	NaN	NaN
	26.6978	NaN	NaN	NaN	NaN	NaN	NaN	NaN	NaN	NaN	NaN	NaN	NaN	NaN	25.7488	25.9933	NaN	25.4472	26.179	25.5577	25.6991	25.8166	NaN	26.1431	NaN	NaN	NaN	26.4556	NaN	NaN	NaN	NaN	NaN	NaN	NaN	NaN	NaN	NaN	NaN	25.2892	NaN	NaN	NaN	26.1257	NaN	NaN	NaN	NaN	NaN
	NaN	NaN	NaN	NaN	NaN	NaN	NaN	NaN	NaN	NaN	NaN	NaN	NaN	NaN	27.0426	27.8085	26.9558	27.7605	25.8429	25.724	NaN	27.1055	27.1533	27.7766	28.8104	26.5872	NaN	NaN	NaN	NaN	NaN	27.3604	26.673	NaN	NaN	NaN	NaN	NaN	27.687	NaN	NaN	NaN	NaN	NaN	NaN	26.6895	NaN	NaN	NaN
	28.7241	NaN	28.0066	27.6292	28.5426	27.7124	28.8129	28.4965	28.683	27.5503	27.5045	NaN	27.3782	27.7371	29.3629	29.5841	29.081	28.5442	28.992	29.4779	28.4901	29.2177	28.7844	28.1529	28.2149	28.1905	28.3939	29.2943	NaN	28.7232	27.7016	27.6168	28.5861	28.4674	28.2534	27.6292	27.9602	28.014	27.6187	28.1726	27.8382	NaN	27.9612	28.1979	26.6321	NaN	NaN	26.7015	28.1121
	30.6418	30.6103	31.347	31.6083	31.348	31.4333	31.3722	30.9168	31.5059	31.6919	31.6868	31.7474	31.5745	31.5408	30.9582	31.3101	31.3222	31.3901	31.1969	31.3893	31.1812	30.6818	30.9251	30.8486	31.4139	31.51	31.558	30.9443	31.2352	31.0214	31.5412	31.503	31.6333	31.3826	31.4305	31.2988	31.5332	31.7844	31.9136	31.9664	31.7476	31.4554	31.4668	31.6957	31.8686	32.0816	31.8183	31.7045	31.3495
	NaN	NaN	NaN	NaN	NaN	NaN	NaN	NaN	NaN	NaN	NaN	NaN	NaN	NaN	NaN	NaN	NaN	NaN	NaN	NaN	NaN	NaN	NaN	NaN	NaN	NaN	NaN	25.4152	NaN	NaN	NaN	NaN	NaN	NaN	NaN	NaN	NaN	NaN	NaN	NaN	NaN	NaN	NaN	NaN	NaN	NaN	NaN	NaN	NaN
	NaN	NaN	NaN	NaN	NaN	NaN	NaN	NaN	27.4285	NaN	NaN	NaN	NaN	26.6615	NaN	NaN	26.848	NaN	26.9286	26.0256	NaN	NaN	NaN	NaN	NaN	NaN	26.5606	26.8286	NaN	27.1543	NaN	NaN	26.851	27.3578	27.3365	NaN	26.8489	NaN	NaN	26.9885	27.1006	27.8607	26.8817	26.7844	NaN	NaN	26.4614	26.9785	NaN
	NaN	NaN	NaN	NaN	NaN	NaN	NaN	NaN	NaN	NaN	NaN	NaN	NaN	NaN	NaN	NaN	NaN	NaN	NaN	NaN	NaN	NaN	25.3187	NaN	NaN	NaN	NaN	NaN	NaN	NaN	NaN	NaN	NaN	NaN	NaN	NaN	NaN	NaN	NaN	NaN	NaN	NaN	NaN	NaN	NaN	NaN	NaN	NaN	NaN
	36.9176	36.7816	36.9159	36.6805	36.73	36.7829	36.9388	36.775	36.7427	36.6198	36.4692	36.655	36.4818	36.6371	36.9784	36.7811	36.7299	36.6651	36.4642	36.5191	36.7286	37.0217	36.501	36.3906	36.4731	36.3853	36.5311	36.722	36.5359	36.3642	36.4313	36.3328	36.481	36.5935	36.5521	36.8355	36.6897	36.5138	36.4948	36.5559	36.4978	36.6331	36.9205	36.7622	36.6872	36.6638	36.7282	36.6395	36.9413
	37.3117	37.435	37.6014	37.6592	37.7437	37.5734	37.5611	36.9684	37.2589	37.4163	37.3594	37.5745	37.5512	37.3477	37.43	37.6401	37.391	37.234	37.4182	37.5283	37.5214	37.4601	37.478	37.0871	37.0017	37.6952	37.5011	37.372	37.1147	37.1557	37.1981	36.9107	37.1618	37.2802	37.1219	37.1662	37.0998	37.1418	36.9972	37.204	37.277	37.1241	37.3791	37.2036	37.3245	37.2455	37.4184	37.2831	37.3989
	31.5411	31.5908	30.5427	30.5742	30.4508	31.2349	31.1271	30.9809	29.8038	29.9496	29.7137	29.7461	29.7013	29.8333	31.0818	30.9975	30.9294	30.6454	30.5684	30.3116	30.2749	30.9391	30.995	30.9824	31.2304	30.7607	30.9316	30.7021	30.6983	30.0079	29.7634	29.4731	30.0924	30.2029	30.9257	30.3569	29.9852	30.1147	30.2209	29.9041	29.7452	30.2248	30.7824	30.4869	30.4319	30.1225	30.0846	30.368	30.4502
	31.0072	31.3899	31.1284	31.4027	31.4356	31.4628	30.8604	30.7843	30.8406	30.532	30.9109	31.0194	30.4721	30.6176	30.7469	30.9752	30.9786	30.0346	30.7572	30.6788	30.8108	30.6285	30.8999	31.1591	30.0946	31.1515	30.8409	30.8924	30.4905	30.7436	30.4098	30.6147	31.0292	30.7484	30.6708	30.6908	30.5341	30.4489	30.3452	30.6083	30.6548	30.7251	30.5843	30.5659	30.8397	30.8767	30.9286	30.969	30.7877
	27.8307	27.4704	27.5301	NaN	NaN	27.0167	26.4871	27.2252	NaN	NaN	NaN	NaN	NaN	NaN	26.8837	27.0934	26.6974	27.1166	27.2155	26.7987	26.1625	27.0113	27.3777	26.7445	27.4298	27.4488	27.2662	26.8335	NaN	NaN	NaN	NaN	NaN	NaN	27.7313	NaN	NaN	NaN	NaN	NaN	NaN	NaN	NaN	NaN	NaN	NaN	NaN	NaN	NaN
	28.639	28.6123	28.9989	28.6522	28.4837	28.7203	28.8229	29.112	29.4026	28.7236	28.467	28.5304	29.1967	29.2123	28.4102	28.7883	28.5229	28.0812	28.4633	28.6408	28.883	29.21	28.9836	28.5159	28.1608	28.8179	28.3122	28.9183	29.2006	29.2937	28.4862	28.7305	28.6972	29.2708	29.1321	29.189	29.2117	28.7323	28.2136	28.969	28.9922	28.8293	28.9831	29.0949	28.9752	27.5741	28.4313	28.8466	28.3776
	NaN	NaN	NaN	NaN	24.948	NaN	NaN	NaN	NaN	NaN	NaN	NaN	NaN	NaN	NaN	NaN	NaN	NaN	NaN	NaN	NaN	NaN	NaN	NaN	NaN	NaN	NaN	NaN	NaN	NaN	NaN	NaN	NaN	NaN	NaN	NaN	NaN	NaN	NaN	NaN	NaN	NaN	NaN	NaN	NaN	NaN	NaN	NaN	NaN
	NaN	NaN	NaN	NaN	NaN	NaN	22.3013	NaN	NaN	NaN	NaN	NaN	NaN	NaN	NaN	NaN	NaN	NaN	NaN	NaN	NaN	NaN	NaN	NaN	NaN	NaN	NaN	NaN	NaN	NaN	NaN	NaN	NaN	NaN	NaN	NaN	NaN	NaN	NaN	NaN	NaN	NaN	NaN	NaN	NaN	NaN	NaN	NaN	NaN
	34.2683	34.3425	35.12	34.8061	34.6241	34.6195	35.3413	35.0086	35.1062	35.3753	35.3016	35.4274	35.4038	34.9679	35.038	35.0262	35.0168	34.7703	34.9344	35.1701	34.8576	34.8499	34.6828	34.23	34.2383	35.0241	34.5561	34.6586	35.1899	35.2507	35.3162	35.3692	35.3607	35.3278	35.1547	35.516	35.9633	36.0006	35.8433	35.9058	35.6576	35.4821	35.4932	35.549	35.7317	35.8535	35.9127	35.7501	35.3329
	NaN	29.9051	30.9952	31.1466	30.8176	30.5905	30.7261	30.5869	32.538	33.383	33.1343	33.7163	33.2072	32.1416	29.8565	30.9776	30.076	31.3692	31.5185	31.0975	31.0941	29.4279	30.5114	31.7973	31.0249	30.8621	31.2599	31.4536	32.8763	34.3696	35.1142	35.1522	35.1401	34.5136	34.166	32.9227	34.3901	35.1048	35.7668	35.0898	34.4713	34.2189	32.8595	33.9664	35.0082	35.8009	35.2315	34.4285	33.9649
	NaN	NaN	NaN	NaN	NaN	NaN	NaN	NaN	NaN	NaN	NaN	NaN	NaN	NaN	NaN	NaN	NaN	NaN	NaN	NaN	NaN	NaN	NaN	NaN	NaN	NaN	NaN	NaN	NaN	NaN	NaN	NaN	NaN	NaN	NaN	NaN	NaN	NaN	27.1667	NaN	NaN	NaN	NaN	NaN	NaN	NaN	NaN	NaN	NaN
	27.8223	NaN	NaN	NaN	27.7116	NaN	NaN	NaN	NaN	NaN	NaN	NaN	NaN	NaN	NaN	NaN	NaN	28.9203	26.7216	27.3511	28.5366	NaN	NaN	NaN	27.0198	NaN	NaN	NaN	NaN	NaN	NaN	NaN	NaN	NaN	NaN	NaN	NaN	NaN	NaN	NaN	27.9457	NaN	NaN	NaN	NaN	NaN	NaN	NaN	NaN
	NaN	NaN	NaN	NaN	NaN	NaN	NaN	NaN	NaN	NaN	NaN	NaN	NaN	NaN	NaN	NaN	NaN	NaN	NaN	NaN	25.5181	NaN	NaN	NaN	NaN	NaN	NaN	NaN	NaN	NaN	NaN	NaN	NaN	NaN	NaN	NaN	NaN	NaN	NaN	NaN	NaN	NaN	NaN	NaN	NaN	NaN	NaN	NaN	NaN
	NaN	NaN	NaN	NaN	NaN	NaN	25.5663	NaN	NaN	NaN	NaN	NaN	NaN	NaN	NaN	NaN	NaN	NaN	NaN	NaN	NaN	NaN	NaN	NaN	NaN	NaN	NaN	NaN	NaN	NaN	NaN	NaN	NaN	NaN	NaN	NaN	NaN	NaN	NaN	NaN	NaN	NaN	NaN	NaN	NaN	NaN	NaN	NaN	NaN
	NaN	NaN	27.2981	NaN	NaN	NaN	NaN	27.1005	27.2506	NaN	28.0183	27.5623	27.0902	27.7256	NaN	27.1654	27.3869	NaN	NaN	27.4817	NaN	27.5445	27.0448	NaN	27.2537	NaN	27.0809	27.1465	27.0966	27.2168	NaN	27.1689	NaN	26.8683	NaN	27.2406	NaN	27.1604	27.6043	27.9826	NaN	27.2158	27.4052	27.1294	27.3236	27.6659	27.1793	27.5948	26.687
	29.9993	28.7173	30.319	30.3507	30.2382	30.2281	30.3788	30.4657	30.7954	30.8199	30.2732	30.3401	30.6517	30.3738	30.2335	29.9947	29.9896	29.6922	29.6727	29.9404	30.2484	30.5422	30.1061	30.0172	29.4403	30.1498	30.1697	30.3268	30.773	30.2278	30.1691	30.3544	30.216	30.4324	30.9554	30.6383	30.6568	30.1993	29.7974	30.2642	30.6245	30.173	30.5782	30.566	30.3229	29.958	30.6168	30.6446	30.517
	37.4944	37.3289	36.671	36.6752	36.7693	36.743	37.207	37.5679	37.4941	37.2205	36.8524	36.9832	36.8965	37.1166	37.409	37.2992	37.1299	36.7536	36.988	36.8462	36.9439	37.2039	37.3625	36.7254	36.5953	37.0113	37.0905	36.8536	37.4855	37.4374	37.0377	36.6719	36.9605	37.206	37.3672	37.5	37.436	37.1362	36.6839	37.1106	37.1986	37.2603	37.7177	37.5919	37.2154	36.5544	37.2414	37.3148	37.3675
	NaN	26.8367	27.3673	NaN	NaN	NaN	NaN	NaN	27.4208	27.4042	NaN	NaN	NaN	NaN	NaN	26.5886	27.0112	27.2342	26.4069	26.8927	NaN	NaN	26.4852	NaN	NaN	NaN	NaN	26.7993	NaN	28.1748	NaN	NaN	27.6951	NaN	NaN	27.309	NaN	NaN	NaN	26.8825	27.4335	NaN	NaN	NaN	NaN	NaN	NaN	NaN	NaN
	32.1695	31.8783	31.8282	32.4342	32.6241	32.6243	32.1844	32.3755	32.6796	33.3054	33.5993	33.7415	33.3546	33.1584	32.9193	32.4786	33.3251	33.6032	33.3727	33.405	33.331	32.553	32.3977	32.4829	33.3057	32.5381	32.8505	32.6758	32.3096	32.9019	32.8624	32.9345	32.6996	32.7953	32.5521	32.842	33.2752	33.6891	33.2362	33.3367	33.1454	33.1579	32.7346	33.0177	33.5948	33.5085	33.2401	33.088	32.989
	NaN	NaN	NaN	NaN	NaN	NaN	NaN	NaN	NaN	NaN	NaN	NaN	NaN	NaN	NaN	27.6255	NaN	NaN	NaN	26.7309	NaN	27.1286	27.4507	27.4464	26.6628	NaN	26.5333	27.2297	NaN	NaN	NaN	NaN	NaN	NaN	NaN	NaN	NaN	NaN	NaN	NaN	NaN	NaN	NaN	NaN	NaN	NaN	NaN	NaN	NaN
	NaN	NaN	NaN	NaN	NaN	NaN	NaN	NaN	NaN	NaN	NaN	NaN	NaN	NaN	NaN	NaN	NaN	NaN	NaN	NaN	NaN	NaN	NaN	NaN	NaN	NaN	NaN	23.729	NaN	NaN	NaN	NaN	NaN	NaN	NaN	NaN	NaN	NaN	NaN	NaN	NaN	NaN	NaN	NaN	NaN	NaN	NaN	NaN	NaN
	NaN	NaN	NaN	NaN	NaN	NaN	NaN	NaN	NaN	NaN	NaN	NaN	NaN	NaN	NaN	NaN	NaN	NaN	NaN	25.2348	NaN	NaN	NaN	NaN	NaN	NaN	NaN	NaN	NaN	NaN	NaN	NaN	NaN	NaN	NaN	NaN	NaN	NaN	NaN	NaN	NaN	NaN	NaN	NaN	NaN	NaN	NaN	NaN	NaN
	NaN	NaN	NaN	NaN	NaN	NaN	NaN	NaN	NaN	NaN	NaN	NaN	NaN	NaN	NaN	NaN	NaN	26.9801	NaN	26.9755	NaN	NaN	NaN	NaN	NaN	27.5405	NaN	26.3065	NaN	NaN	NaN	NaN	NaN	NaN	NaN	NaN	NaN	NaN	NaN	NaN	NaN	NaN	NaN	NaN	NaN	NaN	NaN	NaN	NaN
	32.2924	32.3058	32.7856	32.9587	33.281	32.8135	32.9672	32.3089	33.0446	33.1243	33.4307	33.6158	33.2392	33.0887	32.3048	32.6541	32.5737	33.1176	32.8879	32.7716	32.6949	32.3103	32.7586	33.0895	32.9507	33.3998	32.9087	32.9519	32.3719	32.7985	33.1483	33.2958	33.0097	32.7521	32.7858	32.4546	32.7546	33.3089	33.3737	33.1681	32.7395	32.9619	32.353	32.7205	33.2628	33.7769	32.8724	32.9542	32.7923
	NaN	NaN	NaN	NaN	NaN	NaN	22.9568	NaN	NaN	NaN	NaN	NaN	NaN	NaN	NaN	NaN	NaN	NaN	NaN	NaN	NaN	NaN	NaN	NaN	NaN	NaN	NaN	NaN	NaN	NaN	NaN	NaN	NaN	NaN	NaN	NaN	NaN	NaN	NaN	NaN	NaN	NaN	NaN	NaN	NaN	NaN	NaN	NaN	NaN
	NaN	NaN	NaN	NaN	NaN	NaN	NaN	NaN	NaN	NaN	NaN	NaN	NaN	NaN	NaN	NaN	NaN	NaN	NaN	23.4316	NaN	NaN	NaN	NaN	NaN	NaN	NaN	NaN	NaN	NaN	NaN	NaN	NaN	NaN	NaN	NaN	NaN	NaN	NaN	NaN	NaN	NaN	NaN	NaN	NaN	NaN	NaN	NaN	NaN
	29.9745	29.7345	30.5412	30.0788	30.2545	29.2759	30.4432	29.1593	28.6788	28.6361	NaN	26.4636	28.3952	27.4823	30.0499	30.0057	29.8807	29.6682	30.3396	30.188	30.3439	30.4518	30.4941	30.1556	29.1496	30.1712	30.4139	30.7145	27.6426	28.8382	28.1301	28.5834	29.2096	28.1029	26.5479	29.1418	27.7395	27.0477	28.6722	27.2752	28.8503	NaN	27.1984	27.054	27.0481	NaN	25.8024	28.483	27.0087
	30.4906	30.3807	30.5166	30.6434	30.4279	30.4998	30.69	29.771	30.1613	29.503	29.8286	29.9567	29.8032	30.1762	30.9186	30.3958	30.3104	29.6523	30.286	30.4912	30.6292	30.8364	30.7353	30.5003	29.626	30.0899	30.7054	30.9316	30.0893	30.0732	30.2145	29.7679	30.6455	29.7629	29.7919	30.3235	30.0231	29.9779	28.9528	29.6069	29.6441	28.3818	30.2671	30.267	29.6725	29.0533	30.0509	29.948	29.9553
	NaN	NaN	NaN	NaN	NaN	NaN	25.5065	NaN	NaN	NaN	NaN	NaN	NaN	NaN	NaN	NaN	NaN	NaN	NaN	25.7339	25.576	NaN	25.6503	NaN	NaN	NaN	NaN	25.4711	NaN	NaN	NaN	NaN	NaN	NaN	NaN	NaN	NaN	NaN	NaN	NaN	NaN	NaN	NaN	NaN	NaN	NaN	NaN	NaN	NaN
	NaN	NaN	NaN	NaN	NaN	NaN	NaN	NaN	NaN	NaN	NaN	NaN	NaN	NaN	NaN	NaN	NaN	NaN	NaN	NaN	NaN	NaN	23.2057	NaN	NaN	NaN	NaN	NaN	NaN	NaN	NaN	NaN	NaN	NaN	NaN	NaN	NaN	NaN	NaN	NaN	NaN	NaN	NaN	NaN	NaN	NaN	NaN	NaN	NaN
	29.4055	29.8543	29.7513	28.7491	29.0815	28.9987	29.3216	28.1176	29.4022	28.4741	28.2842	27.0305	29.0221	28.9775	29.9697	30.2489	29.7213	29.545	29.4017	29.8492	29.345	30.2257	30.0105	29.0514	29.1004	29.9781	29.6221	30.0307	28.7663	28.8027	28.4547	NaN	29.0926	28.5675	27.5822	28.9375	28.6029	28.1263	27.9897	28.5339	28.8909	27.6776	29.0981	29.0506	28.3013	27.3035	28.6518	28.3902	27.3771
	NaN	NaN	27.1062	27.5769	28.1421	NaN	NaN	NaN	NaN	NaN	NaN	NaN	NaN	NaN	27.5336	27.2931	27.5348	27.0032	26.3559	26.8899	27.0895	27.5741	27.203	27.1913	NaN	27.3464	26.8436	27.3364	NaN	NaN	NaN	NaN	NaN	NaN	NaN	NaN	NaN	NaN	NaN	25.8206	NaN	NaN	26.0429	25.7028	26.3624	NaN	NaN	NaN	NaN
	32.0479	31.5914	32.0746	32.3222	32.5235	32.2055	31.5551	31.1976	31.5275	32.0548	31.9112	31.8868	31.686	31.6853	31.3164	31.9463	32.1711	31.6712	32.0085	32.1044	32.2463	31.7879	31.656	31.4155	31.5997	32.2054	31.9006	31.3854	31.1907	31.3866	31.531	31.3492	31.5712	31.3642	30.8294	31.2057	31.2827	31.7435	31.6407	31.6784	31.6113	31.5169	31.4606	31.6194	31.9378	31.8715	31.9526	31.8762	31.6278
	NaN	NaN	NaN	NaN	NaN	NaN	NaN	NaN	NaN	NaN	NaN	NaN	NaN	NaN	NaN	NaN	NaN	NaN	NaN	NaN	NaN	NaN	NaN	NaN	NaN	NaN	NaN	NaN	NaN	NaN	NaN	NaN	NaN	NaN	NaN	NaN	NaN	NaN	24.9849	NaN	NaN	NaN	NaN	NaN	NaN	NaN	NaN	NaN	NaN
	25.378	NaN	NaN	NaN	NaN	NaN	NaN	NaN	NaN	NaN	NaN	NaN	NaN	NaN	NaN	NaN	NaN	NaN	NaN	NaN	NaN	NaN	NaN	NaN	NaN	NaN	NaN	NaN	NaN	NaN	NaN	NaN	NaN	NaN	NaN	NaN	NaN	NaN	NaN	NaN	NaN	NaN	NaN	NaN	NaN	NaN	NaN	NaN	NaN
	38.0588	38.7461	39.2634	39.677	39.6966	39.5156	39.4535	38.862	39.4634	40.1665	40.2926	40.4904	40.1795	39.6925	38.3803	39.3944	39.5287	39.7067	39.8781	39.5625	39.3752	38.2611	38.9932	39.0773	39.4265	39.5453	39.6204	39.334	38.6985	39.6361	40.1963	40.0354	40.0754	39.9724	39.7808	38.8241	39.5825	39.9394	39.9218	40.1577	39.8053	40.0044	39.1257	39.7555	40.3318	40.2577	40.4257	40.0306	39.9007
	NaN	NaN	NaN	NaN	NaN	NaN	NaN	NaN	NaN	NaN	NaN	NaN	NaN	NaN	NaN	NaN	NaN	NaN	NaN	NaN	NaN	NaN	NaN	NaN	NaN	NaN	NaN	NaN	NaN	NaN	NaN	NaN	NaN	NaN	NaN	NaN	NaN	NaN	NaN	NaN	23.8152	NaN	NaN	NaN	NaN	NaN	NaN	NaN	NaN
	29.3258	28.9623	29.5152	29.6756	29.7887	29.2816	29.2142	29.8895	30.465	30.0641	29.9807	29.8967	29.9163	29.9401	29.3157	29.5586	29.3472	29.5862	29.7621	29.5	29.131	29.1643	29.3464	29.5124	29.4084	29.7905	29.4553	29.2627	29.726	30.0048	30.0578	29.9524	30.309	29.5881	29.9709	30.1669	30.126	29.9396	30.6845	29.8912	29.8071	30.0073	30.2262	30.0466	30.2844	30.8619	30.0219	30.2529	29.5999
	26.8939	NaN	26.5106	NaN	26.8099	26.5283	NaN	NaN	26.9364	NaN	NaN	NaN	NaN	NaN	26.8749	27.4761	27.2711	26.7851	27.0763	27.3136	26.8065	26.7768	27.0444	26.626	NaN	26.105	NaN	26.9276	NaN	26.9549	NaN	27.3727	26.8466	NaN	NaN	NaN	NaN	26.4708	27.858	27.0532	26.7252	NaN	26.3355	26.7796	27.1178	27.7597	NaN	NaN	26.9629
	27.785	30.0275	30.6029	30.6265	30.7164	30.0569	30.4944	29.3608	30.3193	29.9995	30.5575	30.8065	30.6651	30.261	29.8577	30.4237	30.2229	30.3007	30.5577	30.7071	30.4189	29.5318	30.025	29.9908	29.9393	30.5646	30.2371	30.4007	28.3099	29.6748	30.3107	30.4329	29.969	30.1111	28.3277	28.67	29.9204	30.515	31.2416	30.4479	29.9083	29.6456	27.8852	29.8582	30.5096	31.0812	30.3255	30.2113	29.6359
	35.6531	35.681	35.81	35.705	35.683	35.9088	35.909	35.919	36.115	36.2001	36.1262	36.201	36.0369	36.007	35.9267	36.0241	35.708	35.8883	35.9189	35.8992	35.6384	36.0264	35.8955	35.9175	35.7189	36.0425	35.8351	35.8825	36.0405	35.9473	35.8429	35.6619	35.8209	35.813	36.0127	36.1044	35.9475	35.9014	35.7719	36.0319	35.9036	35.852	36.3379	36.1621	36.1491	35.9428	36.1508	36.0487	36.1194
	NaN	NaN	26.9906	NaN	26.4518	NaN	26.9688	NaN	NaN	NaN	NaN	NaN	NaN	NaN	27.2412	26.7275	NaN	27.1578	27.1259	26.2093	26.5559	27.2042	26.7873	27.0827	26.8784	NaN	26.9199	27.1892	NaN	NaN	NaN	NaN	NaN	NaN	NaN	NaN	NaN	NaN	NaN	NaN	NaN	NaN	NaN	NaN	NaN	NaN	NaN	NaN	NaN
	28.2507	NaN	27.2929	27.2911	27.2713	NaN	NaN	27.8451	NaN	NaN	NaN	NaN	NaN	26.7824	28.0814	27.3283	27.1157	27.2457	27.0057	26.8915	26.9893	28.0623	27.5594	27.7866	27.6841	27.8702	27.7425	27.6505	26.881	27.0325	NaN	NaN	NaN	NaN	NaN	27.2361	NaN	NaN	NaN	NaN	NaN	NaN	NaN	26.4064	NaN	NaN	NaN	26.6913	27.5934
	33.6071	33.1092	33.6873	33.2854	33.2201	33.3855	33.4374	34.1513	33.5008	33.2222	33.1676	33.17	33.0723	32.9407	32.7994	32.643	32.4985	33.3788	32.7701	32.5805	32.5793	33.1569	33.1542	33.0034	33.1219	33.0226	32.9325	32.7911	33.3395	32.7831	32.7848	31.935	32.8077	32.8234	33.2361	33.5841	32.8654	32.3998	31.4405	32.8246	32.3773	32.8941	33.5497	33.2882	33.16	32.3239	32.6598	33.078	33.0021
	30.1308	29.6238	29.526	30.0975	30.0173	29.7644	29.7297	29.821	30.318	30.0478	30.0204	30.4506	30.1	29.8754	29.8709	29.6792	29.8037	29.6138	29.8098	29.8299	29.599	29.5914	29.821	29.7039	29.2394	29.9475	30.2167	29.8772	30.0637	29.9933	29.7935	29.8868	29.731	30.0046	29.7657	30.1316	30.3497	30.2723	30.1077	30.275	30.0462	30.2371	30.6309	30.4783	30.5265	30.7877	30.5468	30.4658	30.2718
	28.4239	28.0499	27.913	28.995	27.8518	28.2243	28.3893	29.7937	29.2303	29.3759	29.6137	28.8737	29.5415	29.3335	28.4088	28.8499	28.936	28.3186	28.6391	28.1607	27.8088	28.7483	29.071	28.1281	28.1568	29.3881	29.2635	28.9907	28.7953	28.9978	29.9441	29.2006	29.0709	29.2267	29.3786	29.4553	28.8869	29.2017	28.6007	29.4278	29.4527	28.393	29.2998	29.1103	29.5995	28.8149	29.0898	29.1997	29.38
	NaN	NaN	NaN	NaN	NaN	NaN	NaN	28.0273	NaN	NaN	NaN	NaN	NaN	NaN	NaN	NaN	NaN	NaN	NaN	NaN	NaN	NaN	NaN	NaN	NaN	NaN	NaN	NaN	NaN	NaN	NaN	NaN	NaN	NaN	NaN	NaN	NaN	NaN	NaN	NaN	NaN	NaN	NaN	NaN	NaN	NaN	NaN	NaN	NaN
	33.87	34.1467	34.8412	34.1606	34.1671	34.2716	34.8016	33.8605	34.0145	33.9332	33.8048	33.9772	34.1521	34.1635	34.1613	34.2072	33.9707	34.1371	34.3258	33.8853	34.134	34.3029	34.0547	34.2619	34.2681	33.4285	34.0335	34.1783	34.6823	34.1547	34.3642	34.1908	34.2569	34.3477	34.4563	34.3842	34.1409	34.1588	34.228	34.2481	34.0398	34.1376	34.0116	34.0411	34.4311	34.441	34.3583	34.2681	34.2276
	29.9295	30.728	30.5061	30.6041	30.5296	30.0592	30.9947	31.2025	31.4304	30.9092	30.6524	31.39	31.708	31.1928	30.8065	30.7462	30.6934	30.5883	30.7996	31.0097	30.872	30.8531	30.8517	29.6732	30.4541	31.0152	31.0212	30.5001	30.9678	31.3713	31.3237	30.9771	31.1588	31.1316	30.9183	31.036	31.7288	31.6562	31.1448	31.1312	31.4253	31.3189	31.44	31.8082	31.3009	31.7235	31.2645	31.4227	31.4106
	32.244	32.1534	32.0097	32.1078	31.9668	31.7389	32.2233	31.8932	31.8677	31.8174	31.8292	31.8618	31.8234	31.8179	31.9344	32.0443	31.8636	31.7873	31.7158	32.0441	32.0369	31.9898	31.9243	31.5274	31.3537	32.0981	31.9939	31.8587	31.8939	31.9931	31.8939	31.721	31.7501	31.9864	32.0875	32.0738	32.0328	31.8891	31.8388	31.9277	32.2342	32.1576	31.9967	32.1286	31.857	31.7434	32.1675	32.2216	32.1444
	29.3827	28.3484	29.6179	28.7526	28.6452	29.4757	29.1825	28.5574	28.8593	29.3144	NaN	29.1657	29.0649	29.4398	29.4473	29.8254	29.8571	30.4297	29.2445	30.0226	29.362	29.4306	29.0914	29.3116	30.3161	27.9488	29.4043	29.2028	28.978	29.7245	29.5933	30.6266	29.215	29.2943	29.0635	28.5461	29.3757	30.1403	30.8347	28.5563	29.1114	29.274	28.8826	28.9887	29.6106	30.6081	28.4667	27.1303	28.2376
	27.7888	27.058	NaN	28.2203	NaN	NaN	27.3542	NaN	NaN	27.6161	NaN	NaN	NaN	NaN	29.1236	28.528	28.7994	30.5958	29.6271	28.4259	27.965	29.0952	29.0355	30.4498	30.4311	29.2307	28.3619	29.701	NaN	26.9526	28.4299	29.8372	29.2193	28.1017	28.0546	28.0494	NaN	NaN	27.5177	NaN	27.7939	28.387	NaN	NaN	27.1023	27.6486	NaN	NaN	NaN
	27.7022	27.8533	28.3741	27.4024	27.5745	NaN	28.3538	NaN	27.9248	NaN	27.9142	27.6031	NaN	28.0506	27.8251	27.5473	28.0396	27.8912	28.3154	28.7209	27.9971	27.5177	28.0439	27.2911	27.3764	27.9617	27.6251	28.6092	NaN	27.6702	NaN	NaN	28.1205	28.1933	NaN	NaN	28.3286	27.8901	27.7892	28.0935	28.5177	NaN	27.1873	27.6366	NaN	NaN	28.0192	28.1282	27.6863
	28.0756	27.5407	28.8031	28.2408	28.0598	NaN	28.9634	NaN	27.604	27.7186	NaN	28.2456	NaN	27.9585	29.0031	29.8621	29.1861	28.1607	29.4563	29.3199	29.2227	29.419	28.7151	29.0197	27.9464	28.945	28.7621	29.398	28.3397	28.599	28.3298	NaN	NaN	28.1275	27.6999	28.5268	28.471	28.4496	27.4236	29.0435	28.2982	NaN	27.7804	28.0322	28.6353	28.071	28.4761	28.3796	29.1874
	33.2861	33.6587	33.9339	34.5612	34.5582	34.33	33.883	32.6067	33.1421	33.4359	33.6274	33.6898	33.6611	33.0796	33.6235	34.2745	34.0184	33.4951	33.8539	34.3223	33.9185	33.9597	33.8124	33.3186	33.4935	33.8592	33.7746	33.7605	33.5442	33.3746	33.4497	32.9279	33.5429	33.6119	33.3655	33.5403	33.4731	33.7497	33.3356	33.8777	33.78	33.6421	33.2668	33.6528	33.5057	33.354	33.9334	33.5733	33.3002
	29.5883	29.5056	29.9651	30.1906	30.0424	29.9397	30.6066	29.9829	29.9351	30.2553	30.1745	30.0411	29.9278	29.9758	30.016	29.3833	29.473	29.3932	29.2786	29.8359	30.0621	29.6655	29.7092	29.9317	29.3212	29.8502	29.649	29.497	30.5715	30.1422	28.5234	29.7139	29.9255	30.412	30.2001	30.2325	30.0018	30.2388	29.5016	30.3161	29.7879	30.4923	30.1734	30.0174	29.3344	29.1316	30.5572	30.2486	30.1296
	34.4845	34.3431	34.8153	34.8902	34.6715	34.6407	34.1544	34.406	34.3585	34.8625	34.9495	34.9597	34.6443	34.223	33.9969	34.3828	34.492	34.1518	34.4229	34.3921	34.3535	33.8233	34.0793	33.8778	34.004	34.4119	34.349	33.9733	34.2033	34.0914	34.2737	33.874	34.0581	34.2105	33.9261	34.1854	34.1031	34.5203	34.1229	34.577	34.3328	34.1246	34.2272	34.2219	34.5893	34.3766	34.4597	34.1306	34.3421
	NaN	NaN	NaN	NaN	NaN	NaN	NaN	NaN	NaN	NaN	NaN	NaN	NaN	NaN	28.5544	28.4277	28.5953	27.8161	29.0076	28.3808	28.1156	26.8585	NaN	26.9499	28.2006	NaN	NaN	27.5916	NaN	27.2328	NaN	27.1609	NaN	NaN	NaN	NaN	27.3746	29.0327	28.8354	27.9102	28.1282	NaN	NaN	29.4828	NaN	26.4728	NaN	NaN	NaN
	31.1579	31.1737	30.9915	31.3385	31.1441	31.2816	30.2519	30.3726	30.7346	30.7257	31.5896	31.3476	31.1371	31.085	30.2323	31.2007	31.2427	30.4213	31.3356	31.3234	31.1287	30.7372	30.7166	31.1525	30.5778	31.2305	31.6062	31.0024	30.5674	31.2829	31.0209	30.1188	30.8189	30.5566	30.2785	30.2044	30.4457	30.8059	30.648	31.0278	30.8484	30.6387	30.3427	30.6116	30.7688	30.2842	30.5231	30.6565	30.1398
	30.8619	30.8341	31.2047	30.8205	30.4075	30.8779	31.188	31.0069	31.3723	30.9168	30.892	31.2405	31.2129	31.1324	30.8687	31.2917	31.1394	30.7179	31.0376	31.0516	31.1291	30.9606	30.7923	30.488	30.7976	30.6951	30.69	30.8428	31.1391	30.8786	30.7494	30.1714	30.8936	30.8512	30.7884	31.1528	31.2341	30.8244	31.1016	30.87	31.1635	30.962	31.3139	30.937	31.0192	30.7837	31.1205	30.9418	30.9389
	33.9309	33.4273	34.1928	33.6504	33.5135	33.9067	33.8896	34.4171	34.484	34.4551	34.2396	34.3218	34.4921	34.5563	33.9452	34.4527	33.8587	33.6331	33.9066	33.7071	33.5733	33.6775	33.5388	33.426	33.1942	33.8808	33.6932	33.6933	34.438	34.3783	34.1776	34.0785	34.2019	34.2355	33.9612	34.4224	34.4728	34.635	34.5007	34.2255	34.4396	34.2353	34.7522	34.611	34.6762	34.8663	34.3246	34.5399	34.5478
	28.6614	28.7842	29.0413	28.5656	28.4192	28.3962	29.1261	29.3002	29.3746	29.292	29.1705	29.027	29.6373	29.3151	28.2359	28.6731	28.3181	28.3355	28.743	28.0396	28.5088	28.5264	28.0841	28.1807	28.4807	27.9609	28.2949	28.766	29.7392	29.3273	28.9666	28.8454	29.4344	29.3036	29.8421	29.7942	29.7269	29.629	29.0966	29.6678	29.8329	29.8341	29.6052	29.1401	29.3104	29.3511	29.627	29.4681	29.5971
	34.0914	33.7864	33.6334	34.2726	34.1226	34.1392	33.4753	33.3668	34.2278	34.3231	34.383	34.4905	34.3834	34.0751	33.9189	34.3827	34.1016	34.0142	34.3144	33.8244	34.0519	33.9025	34.2989	33.9895	33.8712	34.7838	34.3294	34.1291	33.5366	33.4589	33.5966	33.5115	33.5383	33.3488	33.493	33.5049	33.7424	33.5248	33.4137	33.6601	33.3905	33.4642	33.81	34.0582	34.0823	33.8228	34.0108	33.8664	33.8237
	NaN	NaN	27.4258	NaN	NaN	NaN	NaN	NaN	NaN	NaN	27.3939	28.1747	26.6948	NaN	27.2012	27.0407	27.3031	26.8661	NaN	27.2625	27.2266	26.8403	26.9931	NaN	27.344	NaN	27.1572	27.1393	NaN	NaN	NaN	27.8766	27.7213	NaN	NaN	NaN	NaN	NaN	27.6883	NaN	NaN	NaN	27.1651	NaN	NaN	NaN	NaN	NaN	NaN
	NaN	NaN	NaN	NaN	NaN	NaN	NaN	NaN	NaN	NaN	NaN	NaN	NaN	25.0855	NaN	NaN	NaN	NaN	NaN	NaN	NaN	NaN	NaN	NaN	NaN	NaN	NaN	NaN	NaN	NaN	NaN	NaN	NaN	NaN	NaN	NaN	NaN	NaN	NaN	NaN	NaN	NaN	NaN	NaN	NaN	NaN	NaN	NaN	NaN
	36.0953	36.4509	36.2223	36.2631	36.0888	36.2365	36.2105	35.8689	36.1774	35.8758	36.0273	36.0773	36.3775	36.3594	36.3341	36.4886	36.2616	35.7621	36.1872	36.0933	35.8738	36.152	36.1341	35.7962	35.929	36.2048	36.1697	36.0896	35.688	36.2522	36.0541	35.8623	36.1004	36.2115	35.9386	35.6709	35.8385	35.7001	35.6979	35.7583	36.0679	36.1247	35.3802	35.785	35.6083	35.5814	35.576	35.9221	35.6087
	NaN	27.2623	27.2944	27.4873	26.9634	27.0236	27.1546	NaN	26.5325	NaN	NaN	NaN	NaN	NaN	26.8801	26.4918	27.2096	26.6387	27.0343	27.0871	27.7669	26.4562	26.7261	26.7218	26.8193	26.998	27.1532	27.0097	NaN	26.5704	NaN	NaN	NaN	NaN	NaN	NaN	NaN	NaN	NaN	NaN	NaN	NaN	NaN	NaN	NaN	NaN	NaN	NaN	NaN
	33.0046	33.0385	33.5293	33.5722	33.421	33.534	33.4938	32.7416	33.3465	33.5799	33.5158	33.8859	33.8268	33.4345	32.732	33.2735	33.1538	32.9149	33.2531	33.5315	33.13	32.7101	33.3685	32.8271	32.787	33.6731	33.694	33.2952	32.8002	33.0886	33.465	33.1805	33.3767	33.1698	33.0385	32.8263	33.1516	33.0815	33.0432	33.2079	33.2721	33.1056	32.7782	33.0522	33.1705	33.1383	33.2979	33.4252	33.2456
	NaN	NaN	28.7267	NaN	NaN	NaN	NaN	NaN	NaN	NaN	NaN	33.7425	NaN	NaN	NaN	NaN	33.4991	NaN	34.6443	NaN	34.2963	NaN	32.7646	NaN	NaN	NaN	NaN	33.9832	NaN	NaN	NaN	NaN	NaN	NaN	NaN	NaN	NaN	NaN	NaN	NaN	NaN	NaN	NaN	NaN	NaN	NaN	NaN	NaN	NaN
	NaN	NaN	NaN	NaN	NaN	NaN	NaN	NaN	NaN	NaN	NaN	NaN	NaN	NaN	NaN	NaN	NaN	NaN	NaN	NaN	NaN	NaN	NaN	NaN	NaN	NaN	NaN	23.2275	NaN	NaN	NaN	NaN	NaN	NaN	NaN	NaN	NaN	NaN	NaN	NaN	NaN	NaN	NaN	NaN	NaN	NaN	NaN	NaN	NaN
	NaN	NaN	NaN	NaN	NaN	NaN	NaN	NaN	NaN	NaN	NaN	NaN	NaN	NaN	27.0886	NaN	NaN	27.2811	NaN	NaN	NaN	NaN	NaN	NaN	NaN	NaN	27.4796	26.9165	NaN	NaN	NaN	NaN	NaN	NaN	NaN	NaN	NaN	NaN	NaN	NaN	NaN	NaN	NaN	NaN	NaN	NaN	NaN	NaN	NaN
	29.699	29.2613	29.8318	29.3078	29.2396	29.1533	28.9478	29.3133	29.6607	29.3507	29.1788	29.1512	29.6271	29.7243	29.5749	29.9028	29.6662	29.6106	29.4806	30.0889	29.7252	29.7931	29.8686	29.6812	29.6566	29.4385	29.573	29.5238	29.5278	29.5485	29.4471	29.3066	29.3175	29.3991	29.1011	29.2426	29.4619	29.3671	29.42	29.4068	29.6206	29.3934	29.049	29.0881	28.9342	28.5122	29.1466	29.3944	28.6874
	NaN	NaN	NaN	NaN	NaN	NaN	NaN	NaN	NaN	NaN	NaN	NaN	NaN	NaN	NaN	NaN	NaN	25.7726	NaN	NaN	NaN	NaN	NaN	NaN	NaN	NaN	NaN	NaN	NaN	NaN	NaN	NaN	NaN	NaN	NaN	NaN	NaN	NaN	NaN	NaN	NaN	NaN	NaN	NaN	NaN	NaN	NaN	NaN	NaN
	NaN	NaN	NaN	NaN	NaN	NaN	NaN	NaN	NaN	NaN	NaN	NaN	NaN	NaN	NaN	NaN	NaN	NaN	NaN	NaN	NaN	NaN	NaN	NaN	NaN	NaN	NaN	NaN	NaN	NaN	NaN	25.642	NaN	NaN	NaN	NaN	NaN	NaN	NaN	NaN	NaN	NaN	NaN	NaN	NaN	NaN	NaN	NaN	NaN
	NaN	27.6972	27.7113	27.2611	NaN	27.5948	26.8103	NaN	NaN	NaN	NaN	NaN	NaN	NaN	27.6465	28.1989	27.8551	27.3215	27.9027	26.9973	27.6493	27.8266	28.2456	NaN	27.3299	27.5502	27.4997	27.5331	NaN	NaN	NaN	NaN	NaN	NaN	NaN	NaN	NaN	NaN	NaN	NaN	NaN	NaN	NaN	NaN	NaN	NaN	NaN	NaN	NaN
	27.0882	27.6508	27.6703	27.341	27.985	NaN	27.1306	NaN	NaN	NaN	NaN	NaN	NaN	NaN	27.526	28.0054	27.8737	26.6832	27.1332	27.1973	NaN	27.756	27.5072	27.5544	NaN	NaN	27.4685	27.7074	NaN	NaN	NaN	NaN	NaN	NaN	NaN	NaN	NaN	NaN	NaN	NaN	NaN	NaN	NaN	NaN	NaN	NaN	NaN	NaN	NaN
	29.2929	29.4157	29.5139	29.7648	29.7516	29.6051	29.8329	29.8348	30.1988	30.2349	30.1589	30.2536	30.6093	29.9582	29.4502	29.662	29.523	29.0813	29.6792	29.7448	29.3128	29.5125	29.6036	29.2911	29.1212	30.2111	29.9686	29.6706	29.0438	29.2039	29.6829	29.9242	29.9805	29.8465	NaN	29.1544	29.6613	29.6432	29.8144	30.0969	29.7477	28.1363	29.8802	30.0908	29.9932	30.1287	29.9771	29.1923	29.6445
	NaN	30.8585	30.9091	30.9215	30.5488	30.6746	31.1054	30.0123	31.1714	30.1842	29.7045	30.0841	30.4434	29.4813	29.2918	30.0079	30.298	29.4051	29.871	29.8938	30.0367	29.6551	30.3856	29.5327	29.6206	30.4812	29.7667	30.3113	NaN	29.8918	30.4689	30.2615	30.5734	NaN	30.0517	NaN	NaN	NaN	NaN	NaN	29.5854	29.9283	29.2406	29.8522	NaN	NaN	29.9701	30.5875	29.5549
	NaN	NaN	NaN	NaN	NaN	NaN	NaN	NaN	NaN	NaN	NaN	NaN	NaN	NaN	NaN	NaN	NaN	NaN	NaN	NaN	NaN	NaN	NaN	NaN	NaN	NaN	NaN	24.8107	NaN	NaN	NaN	NaN	NaN	NaN	NaN	NaN	NaN	NaN	NaN	NaN	NaN	NaN	NaN	NaN	NaN	NaN	NaN	NaN	NaN
	NaN	27.5928	26.9267	NaN	NaN	NaN	26.5993	NaN	NaN	NaN	NaN	NaN	NaN	NaN	NaN	26.8243	26.8804	26.9763	26.8322	26.9221	27.2017	27.7227	26.4423	27.7622	26.9865	27.2184	26.9329	27.181	27.7722	26.622	NaN	28.1121	NaN	26.9335	NaN	NaN	NaN	27.2283	NaN	NaN	NaN	NaN	NaN	NaN	NaN	NaN	NaN	NaN	NaN
	31.9624	32.1358	31.7066	32.0043	31.8661	31.8724	31.7624	32.4649	32.5535	32.5312	32.4269	32.475	32.4452	32.298	32.4815	32.7386	32.3828	31.7476	32.2943	32.4859	32.356	32.2527	32.5655	32.1252	31.6465	32.7919	32.3995	32.3734	32.2074	32.4046	32.2319	32.166	32.3021	32.4884	32.1936	32.383	32.4852	32.1392	32.0812	32.2373	32.2956	32.4757	32.1382	32.1424	32.1666	32.1757	32.4477	32.2615	32.5814
	28.3474	27.2754	27.8787	27.8679	27.905	27.2686	28.4383	27.9212	28.0797	28.3431	28.2672	27.4812	27.8189	26.9321	28.4158	28.5846	28.474	28.2964	28.8953	29.1303	28.7425	28.97	28.8579	28.0475	27.7852	28.1534	28.788	28.4189	28.0668	27.9235	27.0701	NaN	26.7083	NaN	27.4587	28.3075	28.2996	28.1666	27.9297	27.6633	28.6709	NaN	27.711	27.5122	27.7894	27.9931	28.0192	27.4199	27.7275
	29.2422	28.891	29.0884	29.4698	29.0162	28.3927	29.2986	28.3028	29.0244	28.0422	NaN	NaN	28.8323	29.2245	29.8122	28.8741	29.3192	28.6714	28.8448	29.3729	29.5242	29.6385	29.1814	28.6566	28.2454	29.0238	28.6919	29.4718	29.0374	29.2348	28.3604	27.7007	28.7078	29.0328	29.0268	28.776	28.7579	29.0671	29.0259	29.1394	29.0315	29.0451	28.7655	28.9306	28.7612	29.1793	28.9299	28.9368	28.3824
	25.3819	26.7988	28.2073	26.9295	26.8609	NaN	26.4547	NaN	NaN	NaN	NaN	NaN	NaN	NaN	27.3076	26.494	26.6791	26.5557	26.5126	27.3865	27.17	25.2262	26.8112	26.4637	26.3673	26.5321	26.8586	26.9614	26.9059	26.5236	NaN	NaN	NaN	26.9844	NaN	NaN	NaN	NaN	NaN	NaN	26.3988	NaN	NaN	NaN	NaN	NaN	NaN	NaN	NaN
	NaN	NaN	NaN	NaN	NaN	NaN	NaN	NaN	NaN	NaN	NaN	NaN	NaN	NaN	NaN	NaN	NaN	NaN	NaN	NaN	NaN	NaN	NaN	NaN	NaN	NaN	NaN	NaN	NaN	24.7444	NaN	NaN	NaN	NaN	NaN	NaN	NaN	NaN	NaN	NaN	NaN	NaN	NaN	NaN	NaN	NaN	NaN	NaN	NaN
	26.7676	NaN	NaN	NaN	NaN	NaN	NaN	NaN	NaN	NaN	NaN	NaN	NaN	NaN	NaN	26.5459	26.8	26.644	26.4667	26.3934	NaN	27.0203	27.024	26.6506	NaN	NaN	26.4247	26.6487	NaN	NaN	NaN	NaN	NaN	NaN	NaN	NaN	NaN	NaN	NaN	26.505	NaN	NaN	NaN	NaN	NaN	NaN	NaN	NaN	NaN
	NaN	NaN	NaN	NaN	NaN	NaN	25.0054	NaN	NaN	NaN	NaN	NaN	NaN	NaN	NaN	NaN	NaN	NaN	24.4397	NaN	NaN	NaN	NaN	NaN	NaN	NaN	NaN	NaN	NaN	NaN	NaN	NaN	NaN	NaN	NaN	NaN	NaN	NaN	NaN	NaN	NaN	NaN	NaN	NaN	NaN	NaN	NaN	NaN	NaN
	NaN	NaN	NaN	NaN	NaN	NaN	NaN	NaN	NaN	NaN	NaN	NaN	NaN	NaN	25.2378	NaN	26.3703	NaN	NaN	NaN	NaN	26.3046	25.896	NaN	NaN	NaN	NaN	26.0589	NaN	NaN	NaN	NaN	NaN	NaN	NaN	NaN	NaN	NaN	NaN	NaN	NaN	NaN	NaN	NaN	NaN	NaN	NaN	NaN	NaN
	27.3015	28.5059	NaN	28.111	27.7195	NaN	27.2934	27.7567	NaN	27.7561	27.7114	28.3156	27.8077	NaN	27.0648	27.567	27.5278	27.4316	27.5451	27.4605	27.4698	27.905	27.3157	26.8244	NaN	NaN	27.8388	27.6955	NaN	27.7833	26.8731	NaN	27.5533	28.1187	27.9029	NaN	27.9711	NaN	27.4145	27.6029	27.9351	27.6468	27.9271	NaN	NaN	NaN	27.5053	27.4006	27.8373
	NaN	NaN	NaN	NaN	NaN	NaN	NaN	NaN	NaN	NaN	NaN	24.7723	NaN	NaN	NaN	NaN	NaN	NaN	NaN	NaN	NaN	NaN	NaN	NaN	NaN	NaN	NaN	NaN	NaN	NaN	NaN	NaN	NaN	NaN	NaN	NaN	NaN	NaN	NaN	NaN	NaN	NaN	NaN	NaN	NaN	NaN	NaN	NaN	NaN
	NaN	NaN	28.1517	28.3788	28.3268	NaN	28.3172	NaN	NaN	NaN	NaN	NaN	NaN	28.4986	29.3415	28.6876	28.7015	28.7608	28.6062	29.0566	28.9719	29.3163	28.7278	28.8816	29.1533	28.8172	28.8822	28.7061	28.8629	28.7559	29.4089	29.7959	29.8475	29.1245	28.9284	28.9391	29.2748	30.3656	31.5545	29.417	28.8665	NaN	29.2842	29.1405	30.0938	31.8521	29.412	28.7554	28.4422
	25.6856	NaN	NaN	27.0702	26.2116	26.0376	26.5532	NaN	NaN	NaN	NaN	NaN	NaN	26.9108	25.746	NaN	25.9804	NaN	26.1636	26.6975	NaN	25.9799	26.3227	NaN	NaN	NaN	26.4889	26.3962	26.9084	26.5767	NaN	NaN	NaN	27.7235	NaN	NaN	NaN	NaN	NaN	NaN	NaN	NaN	NaN	NaN	NaN	NaN	NaN	NaN	26.6769
	30.7046	30.6513	30.8514	31.2405	31.1539	30.9121	31.5811	31.249	31.4524	31.2672	31.3309	31.2882	31.3713	31.2221	31.3155	31.138	31.163	31.1219	30.9102	31.2259	31.2249	31.4412	31.2247	30.7727	30.8232	31.1784	31.4777	31.2347	31.3488	31.3736	31.0655	31.1768	31.4034	31.3934	31.1561	31.3089	31.56	31.3547	30.9917	31.3744	31.4005	31.3408	31.4551	31.3221	31.5076	31.2074	31.3989	31.3044	31.0519
	NaN	NaN	NaN	NaN	NaN	NaN	NaN	NaN	NaN	NaN	NaN	NaN	NaN	NaN	NaN	NaN	NaN	25.6264	NaN	NaN	NaN	NaN	NaN	NaN	NaN	NaN	NaN	NaN	NaN	NaN	NaN	NaN	NaN	NaN	NaN	NaN	NaN	NaN	NaN	NaN	NaN	NaN	NaN	NaN	NaN	NaN	NaN	NaN	NaN
	NaN	NaN	NaN	NaN	NaN	NaN	NaN	NaN	NaN	NaN	NaN	NaN	NaN	25.1536	NaN	NaN	NaN	NaN	NaN	NaN	NaN	NaN	NaN	NaN	NaN	NaN	NaN	NaN	NaN	NaN	NaN	NaN	NaN	NaN	NaN	NaN	NaN	NaN	NaN	NaN	NaN	NaN	NaN	NaN	NaN	NaN	NaN	NaN	NaN
	NaN	NaN	NaN	NaN	NaN	NaN	NaN	NaN	NaN	NaN	NaN	NaN	NaN	NaN	NaN	26.1287	28.1781	NaN	26.4164	26.7053	NaN	26.7086	26.2404	NaN	NaN	27.0427	26.9358	26.6996	NaN	NaN	NaN	NaN	NaN	NaN	NaN	NaN	NaN	NaN	NaN	NaN	NaN	NaN	NaN	NaN	NaN	NaN	NaN	NaN	NaN
	31.6821	31.7949	32.1423	32.1065	32.0059	31.8773	32.1256	31.3292	31.8675	30.7408	31.1452	31.3428	31.3071	31.3452	31.9398	32.1643	32.0596	31.8154	32.0316	32.0167	32.137	32.1375	32.0825	31.7385	31.6567	32.0938	31.8935	31.8503	31.0625	31.1784	31.1374	31.359	31.0855	31.3773	30.8182	30.8717	31.2073	31.3296	31.1562	31.3335	31.7022	31.5324	30.2719	31.1396	30.738	30.648	30.5844	31.4383	31.0206
	28.8313	27.9932	28.3206	NaN	29.026	28.8623	27.3298	NaN	29.25	29.1416	28.9952	29.268	29.6625	29.203	28.5253	29.8722	29.2559	28.9025	28.9913	29.4428	28.5529	27.905	29.0351	28.7955	28.2621	29.1109	29.1717	29.2688	NaN	27.9671	28.1503	28.1355	28.4605	28.5652	NaN	28.162	28.8482	29.1323	28.8764	28.8499	28.8732	27.8148	28.6301	28.8361	29.0091	28.9918	28.6699	28.5461	28.8337
	28.7528	28.4513	28.1573	27.3887	27.6783	28.0307	28.9491	NaN	NaN	NaN	NaN	NaN	NaN	NaN	30.4058	30.1049	29.9297	30.1323	29.779	29.4512	29.6199	29.8219	29.3127	29.6979	30.4051	29.99	29.0618	29.1215	NaN	NaN	26.9883	30.2644	NaN	NaN	27.5503	NaN	NaN	NaN	29.0689	NaN	NaN	NaN	NaN	NaN	26.2404	27.2661	NaN	NaN	25.3537
	NaN	NaN	NaN	NaN	NaN	27.5335	NaN	NaN	27.9554	NaN	NaN	NaN	NaN	NaN	NaN	27.9687	27.3942	27.6725	NaN	27.5672	27.0638	27.682	27.809	NaN	26.7763	NaN	28.204	27.7756	NaN	NaN	NaN	NaN	NaN	NaN	NaN	NaN	28.0995	NaN	NaN	27.9343	NaN	NaN	NaN	NaN	NaN	NaN	NaN	NaN	NaN
	NaN	NaN	NaN	25.4068	NaN	NaN	NaN	NaN	NaN	NaN	NaN	NaN	NaN	NaN	25.4618	25.711	25.8489	NaN	26.9383	26.8088	26.8203	25.6401	26.1776	25.6748	NaN	26.4513	25.8136	26.1367	NaN	NaN	NaN	NaN	NaN	NaN	NaN	NaN	NaN	NaN	NaN	NaN	NaN	NaN	NaN	NaN	NaN	NaN	NaN	NaN	NaN
	29.4851	28.3506	29.3042	29.3421	29.0678	29.1713	28.3523	30.1971	29.0497	28.4006	29.405	29.1314	28.7365	28.9708	29.3875	29.6158	29.3997	29.8095	29.6847	30.1687	29.8105	29.2727	29.5565	29.6401	29.3167	30.015	29.3755	29.66	29.0571	29.1229	29.2098	28.7345	29.2793	29.0237	29.3036	29.0233	29.1148	29.4858	29.3886	29.3511	29.4287	29.4547	28.9267	29.3856	29.2586	29.6152	29.3339	29.5304	29.2978
	NaN	NaN	26.5349	26.5116	NaN	NaN	26.8486	27.9876	NaN	NaN	NaN	NaN	NaN	NaN	26.8742	NaN	NaN	NaN	26.4843	26.7874	NaN	26.7984	26.3889	NaN	NaN	NaN	26.5697	27.0795	NaN	NaN	26.8022	NaN	NaN	26.8113	NaN	NaN	NaN	26.9879	26.9788	NaN	NaN	NaN	NaN	NaN	NaN	NaN	NaN	NaN	NaN
	NaN	NaN	NaN	NaN	NaN	NaN	NaN	26.4218	NaN	NaN	NaN	NaN	NaN	NaN	NaN	NaN	NaN	NaN	NaN	NaN	NaN	NaN	NaN	NaN	NaN	NaN	NaN	NaN	NaN	NaN	NaN	NaN	NaN	NaN	NaN	NaN	NaN	NaN	NaN	NaN	NaN	NaN	NaN	NaN	NaN	NaN	NaN	NaN	NaN
	28.0641	28.4407	28.302	28.5226	28.7408	28.1826	27.8247	30.0308	26.7511	NaN	NaN	NaN	26.6292	27.9127	28.2065	28.8877	28.4448	28.0251	29.2586	28.96	28.625	28.2015	29.37	28.7917	28.4225	28.0098	28.6507	28.964	NaN	27.7679	27.4462	27.4456	28.4752	27.521	27.6419	NaN	27.3564	26.7272	NaN	27.2405	28.0064	28.6316	26.96	NaN	27.6174	NaN	NaN	28.2335	27.6879
	NaN	NaN	NaN	NaN	NaN	NaN	NaN	NaN	NaN	NaN	NaN	NaN	NaN	NaN	NaN	NaN	NaN	NaN	NaN	NaN	NaN	NaN	NaN	NaN	NaN	NaN	NaN	25.6515	NaN	NaN	NaN	NaN	NaN	NaN	NaN	NaN	NaN	NaN	NaN	NaN	NaN	NaN	NaN	NaN	NaN	NaN	NaN	NaN	NaN
	NaN	NaN	NaN	NaN	NaN	NaN	NaN	NaN	NaN	NaN	NaN	NaN	NaN	NaN	NaN	NaN	NaN	NaN	NaN	26.2486	NaN	NaN	NaN	NaN	NaN	NaN	NaN	26.1097	NaN	NaN	NaN	NaN	NaN	NaN	NaN	NaN	NaN	NaN	NaN	NaN	NaN	NaN	NaN	27.0117	NaN	NaN	NaN	NaN	NaN
	29.8188	30.6598	31.5331	30.6969	30.4878	30.1761	31.1464	30.0558	29.9218	30.0809	30.1791	30.2399	30.0792	30.1142	30.3913	30.3122	30.7396	30.0739	30.689	30.2454	30.3486	30.5443	30.3364	30.8759	30.5431	30.0101	30.6906	31.0967	30.6153	29.9109	29.995	29.9252	30.0863	30.1521	30.3759	30.1654	30.3002	30.097	30.2372	30.2937	30.2348	30.6571	29.0119	30.1483	29.834	30.3562	30.2343	30.173	30.1147
	27.6375	27.5885	28.4107	28.2706	28.4236	27.439	28.0816	27.6439	27.9747	27.7753	27.4837	27.4002	27.4137	28.078	28.162	28.2136	27.6903	26.8952	27.8794	28.6293	27.9391	28.8657	28.0318	27.474	26.9734	28.0057	28.0449	28.963	28.3984	27.8078	26.7429	NaN	NaN	28.2731	NaN	28.4376	27.9079	27.4994	NaN	27.5621	28.0344	27.127	28.1757	27.3283	27.4965	26.7908	27.996	27.5195	27.3335
	NaN	NaN	NaN	NaN	NaN	NaN	NaN	NaN	NaN	NaN	NaN	NaN	NaN	NaN	NaN	NaN	NaN	NaN	25.3105	25.7388	NaN	NaN	NaN	NaN	NaN	NaN	NaN	NaN	NaN	NaN	NaN	NaN	NaN	NaN	NaN	NaN	NaN	NaN	NaN	NaN	NaN	NaN	NaN	NaN	NaN	NaN	NaN	NaN	NaN
	26.2928	NaN	NaN	NaN	NaN	NaN	NaN	NaN	NaN	NaN	NaN	NaN	NaN	NaN	26.237	26.1512	25.9357	26.2356	25.9442	25.9163	NaN	26.2471	26.0657	NaN	NaN	NaN	26.0659	25.9493	NaN	NaN	NaN	NaN	NaN	NaN	NaN	NaN	NaN	NaN	NaN	NaN	NaN	NaN	NaN	NaN	NaN	NaN	NaN	NaN	NaN
	NaN	NaN	25.9643	NaN	NaN	NaN	25.5609	NaN	NaN	NaN	NaN	NaN	NaN	NaN	NaN	NaN	NaN	NaN	NaN	NaN	NaN	NaN	NaN	NaN	NaN	NaN	NaN	NaN	NaN	NaN	NaN	NaN	NaN	NaN	NaN	NaN	NaN	NaN	NaN	NaN	NaN	NaN	NaN	NaN	NaN	NaN	NaN	NaN	NaN
	NaN	NaN	NaN	NaN	NaN	NaN	NaN	NaN	NaN	NaN	NaN	NaN	NaN	NaN	NaN	NaN	NaN	NaN	NaN	NaN	NaN	NaN	NaN	NaN	NaN	NaN	NaN	25.9396	NaN	NaN	NaN	NaN	NaN	NaN	NaN	NaN	NaN	NaN	NaN	NaN	NaN	NaN	NaN	NaN	NaN	NaN	NaN	NaN	NaN
	NaN	NaN	NaN	NaN	NaN	NaN	NaN	NaN	NaN	NaN	NaN	NaN	NaN	NaN	26.1495	NaN	NaN	NaN	NaN	25.505	NaN	26.0195	25.7892	26.2672	NaN	NaN	NaN	26.6211	NaN	NaN	NaN	NaN	NaN	NaN	NaN	NaN	NaN	NaN	NaN	NaN	NaN	NaN	NaN	NaN	NaN	NaN	NaN	NaN	NaN
	NaN	NaN	NaN	24.1768	NaN	NaN	NaN	NaN	NaN	NaN	NaN	NaN	NaN	NaN	NaN	NaN	NaN	NaN	NaN	NaN	NaN	NaN	NaN	NaN	NaN	NaN	NaN	NaN	NaN	NaN	NaN	NaN	NaN	NaN	NaN	NaN	NaN	NaN	NaN	NaN	NaN	NaN	NaN	NaN	NaN	NaN	NaN	NaN	NaN
	29.3456	29.342	28.8521	29.063	29.2786	29.7941	29.2909	29.4355	29.969	29.5676	30.0457	29.5557	29.8327	29.4612	29.3012	29.3141	29.1988	29.1387	29.3688	28.917	28.3826	29.2279	28.891	29.3025	28.7666	29.2598	29.5979	28.9174	30.1611	29.9459	29.8538	28.8904	30.1381	29.4137	30.3075	29.6115	29.3296	29.54	29.0667	29.6433	29.3459	28.9145	29.7937	29.8981	29.5888	29.1093	29.1769	29.1786	29.1639
	28.9153	28.6252	27.9469	27.7612	27.1797	28.6473	28.3675	NaN	28.7965	27.481	27.8154	NaN	28.8672	29.686	31.2538	31.1133	31.3639	33.4404	32.5679	31.8718	32.0105	33.4495	34.9619	35.6112	35.2907	33.2681	33.5869	34.585	30.1086	30.6777	31.4296	33.0038	31.6054	30.2211	31.0407	30.9866	31.7954	31.5213	31.2445	30.9297	31.2042	30.2454	29.8292	29.9183	29.8248	28.8421	NaN	NaN	30.2077
	28.2022	NaN	27.2587	27.0498	27.4938	27.7764	27.9258	NaN	NaN	NaN	NaN	27.923	NaN	NaN	27.4289	27.6891	28.0258	27.0478	27.1836	27.8449	27.5864	26.8576	27.4717	26.9572	27.3174	27.8896	27.7849	27.0106	NaN	NaN	NaN	NaN	NaN	NaN	NaN	NaN	NaN	NaN	NaN	28.2109	27.166	NaN	NaN	27.7127	NaN	NaN	NaN	27.7626	NaN
	NaN	NaN	26.6258	NaN	NaN	NaN	26.4497	NaN	NaN	NaN	NaN	NaN	NaN	NaN	27.2928	26.0168	25.7326	26.9017	26.7007	26.6516	26.4082	25.7823	26.2601	26.8777	26.8247	NaN	26.4213	26.1626	NaN	NaN	NaN	26.1601	NaN	NaN	NaN	NaN	NaN	NaN	NaN	NaN	NaN	NaN	NaN	NaN	NaN	NaN	NaN	NaN	NaN
	NaN	NaN	NaN	NaN	NaN	NaN	NaN	NaN	NaN	NaN	NaN	NaN	NaN	NaN	NaN	NaN	NaN	NaN	NaN	NaN	NaN	NaN	NaN	NaN	NaN	NaN	NaN	27.3672	NaN	NaN	NaN	NaN	NaN	NaN	NaN	NaN	NaN	NaN	NaN	NaN	NaN	NaN	NaN	NaN	NaN	NaN	NaN	NaN	NaN
	33.5817	33.4467	33.2587	33.13	33.1518	33.26	33.1464	33.3419	33.3646	33.2062	33.2488	33.1712	33.2232	33.344	33.6628	33.5211	33.5172	33.3595	33.2862	33.3266	33.1466	33.413	33.2646	33.1133	33.1247	33.39	33.5155	33.18	33.1543	33.1519	32.9811	33.0105	33.0961	33.0952	33.1904	33.0809	33.2439	33.2483	33.3737	33.0641	33.0801	33.1658	33.2442	33.2152	33.2524	33.4539	33.2982	33.359	33.2875
	36.1744	36.5803	36.6809	36.4183	36.3404	36.0693	36.975	36.6645	36.8138	36.6853	36.4707	36.5967	36.9897	36.997	36.7008	36.5577	36.3424	36.4791	36.6055	36.4401	36.5246	36.5701	36.4821	36.3613	36.4801	36.4057	36.5032	36.6268	36.8462	36.8974	36.549	36.7214	36.8111	36.8744	37.0248	36.7927	36.9158	36.5886	36.6871	36.5853	36.8988	37.0484	36.7654	36.8169	36.8262	36.7378	36.9105	37.051	37.0267
	NaN	NaN	28.0518	NaN	NaN	NaN	28.6743	NaN	27.3914	29.1558	NaN	28.8893	NaN	NaN	28.1132	29.273	28.36	27.8467	28.8094	28.4915	28.6544	28.5643	28.7248	28.2406	28.15	NaN	29.1311	28.7854	29.1727	28.4682	29.0314	28.8395	28.7164	28.6736	NaN	28.5464	28.9299	28.2623	28.9186	28.1208	28.2274	28.2486	NaN	NaN	28.827	29.1815	29.1762	NaN	28.6038
	31.846	31.1988	31.1308	31.12	31.1433	31.409	31.1904	30.9564	30.4406	30.4523	30.0493	30.293	30.8918	30.7641	31.8169	31.7155	31.5345	31.4707	31.2298	31.4652	30.9067	31.6736	31.2792	31.333	31.1908	31.3587	30.9489	31.3265	31.0541	30.6426	31.0099	31.0252	30.5836	30.633	30.7531	30.8412	30.8655	30.723	30.5141	30.7113	30.854	31.0901	31.0001	30.7827	30.3919	30.6498	30.7715	30.7652	30.9857
	NaN	NaN	25.8906	NaN	NaN	NaN	NaN	NaN	NaN	NaN	NaN	NaN	NaN	NaN	NaN	NaN	NaN	NaN	NaN	NaN	NaN	NaN	NaN	NaN	NaN	NaN	NaN	NaN	NaN	NaN	NaN	NaN	NaN	NaN	NaN	NaN	NaN	NaN	NaN	NaN	NaN	NaN	NaN	NaN	NaN	NaN	NaN	NaN	NaN
	30.6277	30.9379	29.8071	31.5431	32.0062	31.9604	30.7291	30.0544	29.3918	30.6174	31.8286	31.9861	30.3726	29.7575	30.2664	30.8246	31.88	30.7115	31.6283	31.6514	31.0322	31.0335	31.2143	30.3372	31.3856	32.2731	32.0838	31.6264	31.7465	32.7209	33.2563	33.0322	33.2711	32.9439	32.4896	31.9305	32.3274	33.1458	33.7864	33.4364	33.0376	32.3485	31.3449	32.157	33.2702	33.7242	33.4664	32.7988	32.6116
	NaN	NaN	26.342	NaN	27.1516	NaN	NaN	NaN	NaN	NaN	NaN	NaN	25.2926	NaN	NaN	25.5492	NaN	25.3956	25.2822	25.761	25.967	24.1061	NaN	25.3421	NaN	NaN	25.3139	25.6799	NaN	NaN	NaN	NaN	26.0056	25.8953	NaN	NaN	NaN	NaN	26.0599	25.8032	NaN	NaN	NaN	NaN	NaN	26.2841	NaN	NaN	NaN
	NaN	NaN	NaN	NaN	28.171	NaN	28.3217	NaN	NaN	NaN	NaN	28.5095	NaN	NaN	27.308	27.9691	27.1518	27.3778	NaN	28.7211	28.0181	27.5027	26.8693	NaN	28.0301	NaN	27.7294	NaN	28.0729	28.2286	NaN	27.9123	28.6411	28.4388	NaN	NaN	28.3603	28.4581	28.5944	NaN	27.8267	NaN	27.4472	NaN	NaN	29.1922	28.928	NaN	27.9217
	35.0128	35.2296	35.3267	34.8791	35.0101	34.9857	35.0974	34.8023	34.9683	33.8392	33.6106	33.8559	34.8616	34.8063	34.9793	35.2484	34.847	35.1133	35.2355	34.8961	35.2122	35.1756	35.132	35.1716	34.9013	34.9552	35.2206	35.243	34.4761	34.6625	34.4462	33.9693	34.7774	34.3264	34.6599	34.1478	34.2936	34.236	34.7603	34.9496	35.2077	34.9543	32.9554	33.8162	33.1017	33.3877	33.828	33.8958	34.0964
	35.26	35.4167	35.4517	35.2957	35.269	35.0664	35.371	34.8206	35.0921	34.611	34.3308	34.4942	35.231	35.2792	35.4905	35.2946	35.303	35.3026	35.2968	35.3825	35.4285	35.5011	35.2971	35.4103	35.2977	35.0831	35.5256	35.5097	34.8948	34.8435	34.7555	34.7861	34.8748	34.8606	34.9387	34.8034	34.8442	34.676	35.2485	35.0779	35.3211	35.307	33.8063	34.4392	33.9871	34.3362	34.4071	34.5485	34.5219
	28.3496	29.0602	29.145	29.6739	29.777	28.9873	29.4863	NaN	29.2647	29.3476	29.3894	29.5331	29.475	28.6636	29.6232	29.0734	28.9338	28.7225	29.5155	29.438	29.15	28.1572	28.7275	28.3292	28.8303	29.4215	29.5037	29.4687	NaN	28.7643	29.2588	29.19	29.211	29.3584	28.5209	NaN	29.0552	29.2689	29.6544	29.5501	29.1153	29.0767	NaN	28.6617	29.218	29.1287	29.1615	29.1773	27.9493
	NaN	NaN	NaN	NaN	NaN	NaN	NaN	NaN	NaN	NaN	NaN	NaN	NaN	NaN	NaN	NaN	26.7724	25.7769	NaN	25.8158	NaN	26.1696	NaN	NaN	NaN	NaN	26.3778	25.6749	NaN	NaN	NaN	NaN	NaN	NaN	NaN	NaN	NaN	NaN	NaN	NaN	NaN	NaN	NaN	NaN	NaN	NaN	NaN	NaN	NaN
	NaN	NaN	NaN	NaN	26.0488	25.5531	25.6423	NaN	NaN	NaN	NaN	NaN	NaN	26.7227	NaN	25.5834	NaN	NaN	25.3106	25.9926	25.8258	NaN	25.8833	NaN	25.9086	25.8817	NaN	25.9564	NaN	NaN	NaN	NaN	NaN	NaN	NaN	NaN	NaN	NaN	NaN	NaN	NaN	NaN	NaN	NaN	NaN	NaN	NaN	NaN	NaN
	NaN	NaN	NaN	NaN	NaN	NaN	NaN	NaN	NaN	NaN	NaN	NaN	NaN	NaN	NaN	26.8374	NaN	27.79	NaN	NaN	NaN	25.5924	26.7066	29.5465	30.5924	27.9821	27.1062	26.9428	NaN	28.3502	30.9816	33.3178	29.74	26.0879	NaN	NaN	NaN	27.3698	30.447	NaN	NaN	NaN	NaN	NaN	NaN	28.1527	NaN	NaN	NaN
	28.7588	28.0282	28.2084	28.1613	28.4189	28.5636	28.4581	29.2552	29.2221	28.4801	NaN	28.9048	29.0937	28.7907	28.4275	28.2708	27.8075	27.2197	27.9356	28.0319	27.6595	28.2001	27.8913	28.3021	27.3163	27.9243	29.2214	28.4149	28.7057	29.0233	27.7471	28.6912	29.282	29.0049	29.2122	28.1746	28.409	27.9016	27.309	28.3686	29.2478	28.0113	29.2532	28.5195	28.6608	27.867	28.4546	28.706	28.5604
	36.4868	36.8178	36.7823	36.6834	36.8743	35.766	37.1759	37.53	37.0679	37.3007	36.9858	37.6141	37.1508	38.0921	36.9547	36.3138	37.2836	38.857	37.2691	37.3699	38.0627	36.3557	36.2582	38.0623	38.9338	37.016	35.8202	36.349	37.4623	38.0518	38.6358	39.6601	38.4789	38.328	38.2328	37.7629	36.8207	36.9929	37.4403	37.6279	37.4487	38.5673	37.2883	36.5907	36.5744	37.1062	37.0646	37.249	38.096
	33.2101	32.1407	33.1591	32.7363	32.7786	NaN	33.8554	NaN	NaN	NaN	NaN	NaN	NaN	32.5963	33.7997	33.3023	34.2972	36.2717	34.2287	34.1829	34.4989	NaN	33.1052	34.5601	35.3249	NaN	NaN	33.1472	NaN	33.4151	34.0027	34.9956	NaN	33.3016	32.4727	NaN	NaN	NaN	NaN	NaN	32.9846	33.7093	NaN	NaN	NaN	NaN	NaN	NaN	NaN
	33.3936	33.6222	33.4623	33.2988	33.4304	32.2022	34.0287	34.1137	33.4752	33.6428	33.0952	33.3224	33.7476	34.4681	34.0014	33.56	33.7731	36.0152	34.5146	34.381	34.6646	32.7541	33.1909	35.2212	36.3702	33.4797	32.9376	33.1428	34.2893	35.0218	35.8255	37.0511	35.1537	34.9469	35.3032	34.308	33.4258	33.4681	34.0655	34.3557	33.8167	35.578	33.8639	32.5145	32.9248	33.5814	33.3543	33.2276	34.7984
	32.8879	32.589	32.3719	32.3062	32.222	32.6233	32.3619	33.0655	32.6046	33.0794	32.6138	32.4352	32.1295	33.0306	33.7104	33.6523	33.8987	36.23	34.731	34.1785	34.0204	34.7625	35.6665	36.9875	37.1566	35.6752	34.0839	35.3925	33.1194	33.0719	33.487	33.4931	33.4046	33.2972	33.2401	34.1724	33.9059	33.8036	33.9521	33.5612	33.6128	33.739	33.3276	33.0353	33.0661	33.1458	33.0646	33.1258	33.3722
	NaN	NaN	NaN	NaN	NaN	NaN	NaN	NaN	NaN	NaN	NaN	NaN	NaN	NaN	NaN	NaN	NaN	29.1963	NaN	25.7554	NaN	26.2539	27.5578	28.7955	28.9333	27.3934	NaN	27.3096	NaN	NaN	27.7292	26.1894	NaN	NaN	NaN	NaN	NaN	NaN	NaN	NaN	NaN	NaN	NaN	NaN	NaN	NaN	NaN	NaN	NaN
	28.7269	28.5719	29.3698	29.5872	29.48	29.3926	29.5862	29.4143	29.4511	29.6873	29.3594	29.4574	29.3961	29.4984	29.5889	29.4266	29.4029	29.0444	28.9922	29.2035	29.3754	29.2679	29.5421	28.9562	28.7963	29.8448	29.6918	29.4773	29.467	29.5454	29.1421	29.1439	29.6855	29.7303	29.8639	29.6933	29.6388	29.7994	29.1529	29.7639	29.8406	29.0033	29.1107	29.5693	29.3737	29.6607	29.5454	29.7801	29.7166
	28.3093	27.8467	28.8893	28.9518	28.7089	28.2281	28.9171	29.0682	29.6237	29.1013	28.774	28.9801	29.1874	29.0601	29.5456	28.375	28.366	29.3349	28.5042	30.1061	28.2696	30.1782	29.2281	28.5586	27.224	28.1151	29.5799	28.7687	28.8305	28.6622	28.5769	28.1807	28.4028	28.4394	28.6972	28.9405	28.812	28.9351	29.1368	28.7017	28.8428	28.7119	28.7379	28.701	28.3952	28.5157	28.4418	28.6919	28.2473
	NaN	NaN	NaN	NaN	NaN	NaN	NaN	NaN	NaN	NaN	NaN	NaN	NaN	NaN	26.995	NaN	NaN	NaN	NaN	NaN	NaN	26.2405	NaN	NaN	NaN	NaN	NaN	24.593	NaN	NaN	NaN	NaN	NaN	NaN	NaN	NaN	NaN	NaN	NaN	NaN	NaN	NaN	NaN	NaN	NaN	NaN	NaN	NaN	NaN
	27.6852	27.8288	NaN	27.252	27.359	NaN	NaN	27.6058	26.8921	NaN	NaN	NaN	NaN	NaN	27.229	27.6817	27.4963	NaN	27.7669	27.2379	NaN	28.4305	NaN	NaN	NaN	27.787	28.2253	NaN	NaN	NaN	27.5906	NaN	NaN	NaN	NaN	NaN	27.8513	27.9462	27.8058	27.7518	27.646	NaN	27.8517	NaN	NaN	NaN	27.6511	NaN	27.9291
	NaN	NaN	NaN	NaN	NaN	NaN	NaN	NaN	NaN	NaN	NaN	NaN	NaN	NaN	NaN	NaN	NaN	NaN	NaN	NaN	NaN	25.8462	NaN	NaN	NaN	NaN	NaN	NaN	NaN	NaN	NaN	NaN	NaN	NaN	NaN	NaN	NaN	NaN	NaN	NaN	NaN	NaN	NaN	NaN	NaN	NaN	NaN	NaN	NaN
	NaN	NaN	NaN	NaN	NaN	NaN	NaN	NaN	NaN	NaN	NaN	NaN	NaN	NaN	NaN	NaN	NaN	NaN	NaN	25.631	26.4396	NaN	NaN	NaN	NaN	NaN	NaN	NaN	NaN	NaN	NaN	NaN	NaN	NaN	NaN	NaN	NaN	NaN	NaN	NaN	NaN	NaN	NaN	NaN	NaN	NaN	NaN	NaN	NaN
	32.1369	32.3514	31.8694	31.4082	31.788	31.9563	32.2995	32.0687	31.9377	32.1977	32.0137	31.9958	31.462	31.9656	31.9648	31.2388	30.8651	30.6757	31.1243	30.6752	30.8173	31.5495	31.3168	31.0515	31.6355	30.9292	31.4195	31.3157	31.9469	31.9057	31.8206	31.9992	32.1844	32.0181	32.29	32.1952	31.7986	31.7745	31.9882	31.7024	31.7904	32.01	32.1528	31.7361	32.0545	32.0157	31.566	31.811	32.2279
	29.4299	29.9061	30.3766	30.4568	30.1107	29.6018	30.6082	31.1762	30.8397	31.1023	30.8732	30.7681	30.5854	30.9551	30.4988	29.9181	29.675	29.4557	30.1897	29.9761	30.066	29.8917	29.7396	29.1352	29.7314	28.5571	30.2924	29.983	31.4034	31.3224	31.1866	30.6452	31.22	31.1518	31.2341	31.2381	31.4885	31.4646	31.1424	31.1753	31.0766	31.1507	31.3843	30.8405	31.2123	31.2506	31.1481	31.0554	31.3542
	NaN	NaN	NaN	NaN	27.0734	NaN	NaN	NaN	NaN	28.2169	28.5486	28.3601	NaN	28.3501	27.7153	NaN	NaN	NaN	NaN	27.8321	29.0402	NaN	26.613	NaN	NaN	NaN	27.7548	27.4473	28.386	28.0389	28.5781	27.2096	28.5535	27.7708	NaN	NaN	NaN	NaN	29.1523	28.7146	28.0534	NaN	NaN	NaN	NaN	28.6985	NaN	NaN	NaN
	29.6811	29.3887	29.5514	29.6183	29.6938	29.2344	29.7195	29.3462	29.8458	29.4617	29.7759	29.7481	29.6761	29.8567	29.0752	29.6817	29.5011	29.0641	29.7872	29.3314	29.2321	29.264	29.4099	28.9399	29.1524	29.645	30.1006	29.4581	30.0515	29.9484	29.8387	29.7142	29.7399	29.4883	30.2502	30.0554	29.5992	29.6484	29.7393	29.7593	29.9735	30.0048	29.854	29.6126	30.0709	29.9765	29.6295	29.6519	29.9436
	NaN	NaN	NaN	NaN	NaN	NaN	NaN	NaN	NaN	NaN	NaN	NaN	NaN	NaN	NaN	NaN	NaN	NaN	NaN	NaN	NaN	NaN	NaN	NaN	NaN	NaN	NaN	28.0646	NaN	NaN	NaN	NaN	NaN	NaN	NaN	29.3054	NaN	NaN	NaN	NaN	NaN	NaN	NaN	NaN	NaN	NaN	NaN	NaN	NaN
	NaN	NaN	26.5226	NaN	NaN	NaN	28.5946	29.1446	28.3568	28.5704	28.7555	28.7142	28.5167	28.6107	28.4338	27.4635	27.4791	26.9343	27.186	26.8146	27.0433	27.4634	28.3516	NaN	NaN	27.903	28.3495	27.6568	29.1942	28.909	28.4603	28.6565	28.5708	28.4825	NaN	29.2795	27.9538	28.3763	28.0349	28.62	28.7846	27.7543	28.8161	28.5852	28.5545	28.1463	28.1639	28.1504	28.1825
	28.5222	NaN	28.1254	29.0264	28.7291	NaN	28.714	27.6673	NaN	NaN	NaN	28.0578	28.5256	28.099	28.7772	28.4488	28.6732	28.5301	28.8005	29.02	28.8282	28.7685	28.7109	NaN	28.7315	NaN	28.6229	28.5099	NaN	28.2326	28.305	28.1106	NaN	28.3681	NaN	28.399	27.9251	28.3659	28.7767	NaN	NaN	NaN	28.7971	28.1916	NaN	29.1453	28.6554	28.3419	28.5713
	30.0807	30.2982	30.2619	30.4626	30.6724	30.4872	30.7699	30.3287	29.9133	30.193	30.0347	30.155	29.9704	30.0633	29.9034	29.1172	29.9929	29.0731	29.231	30.0158	30.6185	29.9639	29.7793	29.9913	29.4314	29.8008	29.6439	30.0421	30.3292	30.0482	30.1236	30.4814	30.0068	30.0779	29.603	30.4107	30.3112	29.9276	29.9852	29.8367	29.8578	29.7002	30.6165	30.0116	30.1765	30.485	29.7394	30.4129	30.3027
	28.6476	28.1233	28.0645	28.0149	27.9025	27.8979	28.2567	28.4295	27.9367	27.8852	NaN	28.2293	27.6976	28.3753	NaN	26.9312	27.1482	NaN	27.3529	27.2814	27.3857	26.5194	NaN	26.9317	NaN	27.7745	27.808	27.418	28.3195	28.375	28.5779	27.9765	28.3129	28.46	NaN	28.1822	28.2098	28.2194	27.8153	27.9581	27.9607	28.1018	28.7616	28.3714	28.1017	28.0423	28.0714	28.1011	28.2315
	33.4245	33.407	33.2875	33.3227	33.3326	33.4665	33.2583	33.7439	33.535	33.5509	33.5396	33.7533	33.5878	33.8253	33.4459	33.0233	33.351	32.8287	33.0332	33.2871	33.0705	33.338	32.9245	32.7684	32.5852	33.0176	33.2408	33.2555	33.7647	33.5775	33.6237	33.4203	33.5705	33.7075	33.3208	33.6742	33.545	33.4385	33.6522	33.3837	33.1584	33.4343	33.8777	33.807	33.7703	33.7934	33.7376	33.8921	34.0667
	28.0557	27.3337	27.1971	27.2057	27.6879	NaN	26.6352	28.3096	27.9861	27.9763	28.6197	27.3163	27.7973	27.4614	27.9599	27.2456	NaN	NaN	27.8517	27.4486	26.6065	27.4637	27.157	27.2274	NaN	NaN	27.4812	27.442	27.7973	27.9156	27.7858	27.886	27.8277	27.9583	28.132	27.9742	27.4819	27.7332	27.7429	27.9395	27.9098	28.3135	27.6669	28.5541	28.1276	28.0749	26.9375	NaN	27.4093
	29.2246	29.0552	30.0979	29.8811	29.8689	29.3531	29.7583	30.2744	30.3245	30.4455	30.4553	30.3461	30.5842	29.986	29.4702	29.6252	29.4095	29.2217	29.688	29.3616	29.3812	29.0376	29.1444	29.2666	28.8733	29.4721	29.6585	29.7369	30.1411	30.5893	30.0152	30.4972	30.3679	30.3004	29.9952	30.0157	30.2413	30.0802	30.6631	30.3628	29.9195	29.7285	30.0702	30.422	29.9127	30.4461	29.9772	30.2098	29.9076
	32.2345	32.3655	32.07	31.9535	32.5519	32.0215	32.9694	33.4185	33.2553	33.5729	33.1837	33.1574	33.0382	33.0158	32.0464	31.1058	31.4746	31.6602	31.8015	31.3393	32.225	31.8737	31.8576	31.0194	32.0099	31.6417	31.8254	31.5935	33.2647	33.1196	33.0274	32.6436	33.0477	33.023	33.4845	33.149	33.1689	33.1596	33.0312	33.0878	33.017	33.0912	33.3993	32.9709	32.9273	33.0957	33.0021	33.0848	33.3932
	NaN	NaN	NaN	NaN	NaN	NaN	28.7609	28.1905	28.433	NaN	NaN	NaN	28.4052	28.4502	NaN	NaN	NaN	NaN	NaN	NaN	NaN	NaN	NaN	NaN	NaN	NaN	NaN	27.9614	29.1434	NaN	NaN	NaN	NaN	NaN	NaN	28.8041	NaN	NaN	28.7308	28.918	29.1608	NaN	28.9181	28.8972	28.9531	28.7315	29.4495	29.331	29.1234
	33.0531	33.285	33.3671	33.212	33.2633	33.1218	33.0844	33.433	33.367	33.4648	33.4889	33.6345	33.6557	33.6119	32.5107	32.7709	32.4869	32.2078	32.6946	32.7996	32.7789	32.4668	32.5384	32.4916	32.4146	32.6359	32.5686	32.8666	33.8105	33.419	33.5145	33.6543	33.7601	33.7286	33.7702	33.4202	33.4808	33.2052	33.1983	33.4869	33.4176	33.428	33.6181	33.4386	33.6712	33.4361	33.6043	33.6826	33.5776
	NaN	NaN	NaN	NaN	NaN	NaN	NaN	NaN	NaN	NaN	NaN	NaN	NaN	NaN	NaN	NaN	NaN	NaN	NaN	NaN	NaN	NaN	NaN	NaN	NaN	NaN	NaN	NaN	NaN	NaN	NaN	NaN	NaN	NaN	NaN	NaN	NaN	NaN	27.8838	NaN	NaN	NaN	NaN	NaN	NaN	27.0996	NaN	NaN	NaN
	NaN	NaN	NaN	NaN	NaN	NaN	NaN	NaN	NaN	NaN	NaN	NaN	NaN	NaN	25.4186	NaN	NaN	NaN	NaN	NaN	NaN	26.502	NaN	NaN	NaN	NaN	NaN	25.2888	NaN	NaN	NaN	NaN	NaN	NaN	NaN	NaN	NaN	NaN	NaN	NaN	NaN	NaN	NaN	NaN	NaN	NaN	NaN	NaN	NaN
	30.1179	30.0245	31.3093	31.002	30.9644	29.2712	31.1742	30.3796	30.7705	30.0053	30.0673	30.2254	30.7975	29.9635	30.8884	30.5837	30.9693	31.0613	31.3719	31.2425	31.1824	31.6432	30.0747	30.4134	28.6723	30.1061	31.3451	31.7027	30.6257	30.465	30.0333	29.8355	30.3529	30.2702	29.8222	30.3055	30.5478	30.3526	31.2782	30.2507	30.6196	30.4622	30.28	30.24	29.962	30.4475	30.2703	30.137	30.1941
	NaN	NaN	NaN	NaN	26.6444	NaN	25.8307	NaN	NaN	NaN	NaN	NaN	NaN	NaN	26.8791	26.5134	NaN	26.9231	26.2451	NaN	26.9325	27.1555	25.9026	26.6103	26.5955	NaN	NaN	26.2509	NaN	NaN	NaN	NaN	NaN	NaN	NaN	NaN	NaN	NaN	NaN	NaN	NaN	NaN	NaN	NaN	NaN	NaN	NaN	NaN	NaN
	NaN	NaN	NaN	NaN	NaN	NaN	NaN	NaN	NaN	NaN	NaN	NaN	NaN	NaN	NaN	NaN	NaN	NaN	NaN	NaN	NaN	NaN	NaN	25.3736	NaN	NaN	NaN	NaN	NaN	NaN	NaN	NaN	NaN	NaN	NaN	NaN	NaN	NaN	NaN	NaN	NaN	NaN	NaN	NaN	NaN	NaN	NaN	NaN	NaN
	NaN	NaN	NaN	NaN	NaN	NaN	NaN	26.8028	NaN	NaN	NaN	NaN	NaN	NaN	NaN	NaN	NaN	NaN	NaN	26.7471	NaN	NaN	NaN	NaN	NaN	NaN	NaN	25.8862	NaN	NaN	NaN	NaN	NaN	26.8099	NaN	NaN	NaN	27.223	NaN	27.0812	26.6165	NaN	NaN	27.2611	26.9327	27.1075	NaN	NaN	NaN
	NaN	NaN	NaN	NaN	NaN	NaN	NaN	NaN	NaN	NaN	NaN	NaN	NaN	NaN	NaN	NaN	NaN	24.8798	NaN	NaN	NaN	NaN	NaN	NaN	NaN	NaN	NaN	NaN	NaN	NaN	NaN	NaN	NaN	NaN	NaN	NaN	NaN	NaN	NaN	NaN	NaN	NaN	NaN	NaN	NaN	NaN	NaN	NaN	NaN
	33.1786	32.9958	33.0869	33.6174	32.6121	32.9585	33.1136	33.4795	33.7227	33.6857	33.1034	33.2484	33.7428	33.6443	32.7239	33.3392	33.3937	33.0496	32.9501	33.2546	33.2258	33.3752	33.1099	32.2068	32.7748	33.2321	33.0768	32.8799	33.4598	33.7344	33.3998	33.0621	33.2689	33.3078	33.994	34.1454	34.2569	33.8135	33.6236	33.734	33.9444	33.975	34.0592	34.2958	34.005	33.4679	33.9383	33.6049	33.8648
	NaN	NaN	NaN	NaN	NaN	NaN	NaN	NaN	NaN	NaN	NaN	NaN	NaN	NaN	NaN	NaN	NaN	24.9023	NaN	25.1334	25.7907	NaN	NaN	NaN	NaN	NaN	NaN	NaN	NaN	NaN	NaN	NaN	NaN	NaN	NaN	NaN	NaN	NaN	NaN	NaN	NaN	NaN	NaN	NaN	NaN	NaN	NaN	NaN	NaN
	NaN	25.6033	27.526	26.0684	25.423	25.7315	24.8597	28.5295	NaN	27.7197	27.0631	26.7773	25.5945	28.2286	30.1162	29.4751	28.9333	32.3919	29.6153	29.7129	29.1637	30.6912	31.4151	32.4127	32.7326	31.2267	27.7744	30.8293	24.9921	NaN	30.734	31.0818	28.6197	27.4622	25.9333	26.7015	27.3038	NaN	27.531	26.537	26.8359	NaN	26.3938	27.3324	NaN	26.3563	25.7096	27.5792	28.7869
	NaN	NaN	25.9508	NaN	NaN	NaN	NaN	NaN	NaN	NaN	NaN	NaN	NaN	NaN	25.828	NaN	25.2982	NaN	25.6034	26.0317	NaN	25.4748	NaN	NaN	NaN	NaN	NaN	26.4516	NaN	NaN	NaN	NaN	NaN	NaN	NaN	NaN	NaN	NaN	NaN	NaN	NaN	NaN	NaN	NaN	NaN	NaN	NaN	NaN	NaN
	28.3485	28.047	27.3537	NaN	28.5742	29.5947	27.3712	NaN	NaN	NaN	NaN	NaN	NaN	NaN	28.376	27.7668	28.5468	27.4853	26.7301	28.7396	28.1204	28.1776	26.3484	NaN	28.5376	NaN	27.7744	28.8271	26.9135	27.2582	NaN	NaN	NaN	NaN	27.8591	26.7817	28.1208	NaN	NaN	27.7926	26.9562	NaN	NaN	NaN	27.4448	NaN	27.1066	28.2724	27.483
	NaN	NaN	NaN	NaN	NaN	NaN	NaN	NaN	NaN	NaN	NaN	NaN	NaN	NaN	NaN	NaN	NaN	NaN	NaN	NaN	NaN	NaN	NaN	NaN	NaN	NaN	NaN	24.4212	NaN	NaN	NaN	NaN	NaN	NaN	NaN	NaN	NaN	NaN	NaN	NaN	NaN	NaN	NaN	NaN	NaN	NaN	NaN	NaN	NaN
	NaN	NaN	NaN	26.5008	NaN	NaN	29.4552	28.5979	28.7697	28.584	28.3754	NaN	28.7036	28.0323	29.083	NaN	27.6642	28.3409	NaN	NaN	28.1028	27.3129	NaN	28.4415	28.9956	27.0627	29.6693	28.0847	29.2772	28.5769	28.5783	NaN	28.8053	29.0755	30.7778	28.5754	28.1234	28.2786	27.4841	28.3048	28.4597	29.328	NaN	NaN	27.0062	NaN	27.8279	27.6639	27.6582
	NaN	NaN	27.1567	NaN	NaN	NaN	27.6704	27.4983	NaN	NaN	NaN	NaN	NaN	NaN	27.2836	27.9212	27.8554	27.3477	27.4072	28.1748	28.2572	28.8727	NaN	27.3966	27.7331	27.3717	28.0223	27.7963	27.763	NaN	27.4902	NaN	NaN	NaN	28.4105	NaN	NaN	27.9398	28.201	28.009	NaN	26.9968	28.1362	NaN	NaN	NaN	NaN	NaN	NaN
	NaN	NaN	NaN	NaN	NaN	NaN	NaN	NaN	NaN	NaN	NaN	NaN	NaN	NaN	27.7661	NaN	NaN	NaN	NaN	NaN	NaN	NaN	NaN	NaN	NaN	NaN	NaN	27.8887	NaN	NaN	NaN	NaN	NaN	NaN	30.1221	NaN	NaN	NaN	NaN	NaN	NaN	29.2915	NaN	28.4462	NaN	27.2289	NaN	28.9537	27.8009
	NaN	NaN	NaN	NaN	NaN	NaN	28.5539	NaN	NaN	NaN	NaN	NaN	NaN	NaN	NaN	NaN	NaN	NaN	NaN	27.3766	NaN	28.3081	NaN	NaN	NaN	NaN	27.5651	27.8409	NaN	NaN	NaN	NaN	NaN	NaN	NaN	NaN	NaN	NaN	NaN	NaN	NaN	NaN	NaN	NaN	NaN	NaN	NaN	NaN	NaN
	31.3259	30.3051	31.3781	NaN	29.2309	29.401	34.9003	31.8229	28.3727	29.7602	NaN	29.4453	NaN	31.5066	33.0439	31.5468	31.531	32.4407	32.1045	32.9369	32.8676	34.4732	32.5821	33.1945	32.5866	32.2221	33.9653	34.1319	32.1051	30.672	30.1279	30.682	30.5651	30.6439	33.8537	31.4315	31.4291	31.0459	31.787	31.0667	31.3806	32.3526	31.8338	31.389	30.7843	31.6082	31.4883	31.5171	31.4943
	NaN	NaN	NaN	NaN	NaN	NaN	NaN	NaN	NaN	NaN	NaN	NaN	NaN	NaN	NaN	NaN	NaN	NaN	NaN	NaN	NaN	NaN	NaN	NaN	NaN	NaN	NaN	NaN	NaN	NaN	NaN	NaN	24.1494	NaN	NaN	NaN	NaN	NaN	NaN	NaN	NaN	NaN	NaN	NaN	NaN	NaN	NaN	NaN	NaN
	NaN	NaN	NaN	NaN	NaN	NaN	NaN	26.6937	NaN	NaN	NaN	NaN	NaN	NaN	NaN	NaN	NaN	NaN	NaN	NaN	NaN	NaN	NaN	NaN	NaN	NaN	NaN	NaN	NaN	NaN	NaN	NaN	NaN	NaN	NaN	NaN	NaN	NaN	NaN	NaN	NaN	NaN	NaN	NaN	NaN	NaN	NaN	NaN	NaN
	30.4934	26.9979	31.5388	27.6372	27.8803	28.979	35.0368	31.8394	29.9798	28.9813	29.8107	29.5412	27.956	31.47	32.8287	31.4533	31.1857	31.3274	32.5982	32.595	32.7329	34.857	32.4588	33.3605	32.3964	33.6865	33.8626	34.6711	31.8479	30.7467	30.6407	30.2361	31.0397	30.3668	32.8832	31.3898	29.7443	30.8207	31.5567	30.8602	30.9285	30.6138	31.923	29.8197	30.01	31.2616	31.5913	30.4316	30.5352
	NaN	NaN	NaN	NaN	NaN	NaN	NaN	NaN	NaN	NaN	NaN	NaN	NaN	NaN	25.9712	NaN	NaN	25.2478	NaN	25.7418	NaN	NaN	NaN	NaN	NaN	NaN	NaN	NaN	NaN	NaN	NaN	NaN	NaN	NaN	NaN	NaN	NaN	NaN	NaN	NaN	NaN	NaN	NaN	NaN	NaN	NaN	NaN	NaN	NaN
	28.4611	28.1601	28.4946	28.7605	28.3517	28.3611	28.0442	27.9202	28.6965	28.6687	28.9485	28.7311	28.7242	28.0509	27.816	28.4868	28.4594	28.0415	28.6756	28.7474	28.2071	28.6481	28.3076	28.1283	28.1773	28.8377	29.1537	28.587	28.7453	28.5382	28.5134	28.6284	28.7089	28.6662	28.08	28.9935	28.9171	28.8097	NaN	28.9629	28.9256	28.3393	29.1147	28.6847	NaN	NaN	NaN	NaN	28.0602
	NaN	NaN	NaN	28.2279	28.4603	28.1799	NaN	NaN	27.8172	NaN	NaN	NaN	NaN	28.3039	27.3093	28.278	27.735	27.6246	27.8355	28.1783	26.3899	27.6776	28.1523	28.6328	27.7794	27.901	28.6722	28.4632	28.0774	29.03	28.3951	29.0878	28.6147	27.8491	NaN	28.8236	28.4872	28.6007	28.7381	29.1699	28.6558	28.7155	28.2928	28.2686	28.0699	29.4045	28.3991	NaN	NaN
	NaN	NaN	27.4926	NaN	NaN	NaN	26.273	27.0153	27.1001	NaN	NaN	NaN	NaN	NaN	26.4027	26.4402	NaN	26.3486	26.6615	26.2175	26.0827	26.8737	26.8834	26.5389	26.5423	26.6129	26.8322	27.307	27.9078	27.3295	NaN	NaN	NaN	27.3949	27.3825	27.5149	NaN	NaN	NaN	NaN	NaN	26.9789	27.5872	NaN	NaN	NaN	NaN	26.9442	NaN
	31.2649	31.1271	31.3826	31.6451	31.5538	31.1893	31.3767	31.3126	31.5331	31.1386	30.8092	30.6651	31.4139	31.5882	31.4446	31.574	31.4932	31.1978	31.2792	31.2551	31.5504	31.5532	31.1005	31.0331	31.1348	31.1712	31.6748	31.3521	31.6848	31.7577	31.4715	31.414	31.572	31.3961	31.6821	31.6139	31.3622	31.3049	31.4408	31.5297	32.0912	31.5702	31.1926	31.6076	31.2779	31.3516	31.4371	31.4885	31.214
	NaN	27.288	26.2669	NaN	26.2897	NaN	26.2601	NaN	NaN	NaN	NaN	NaN	NaN	NaN	26.2667	25.6615	26.4984	26.4174	NaN	25.7535	26.493	26.3316	26.0582	25.9992	26.1029	26.5594	NaN	25.829	NaN	NaN	NaN	NaN	NaN	NaN	NaN	NaN	NaN	NaN	NaN	NaN	NaN	NaN	NaN	NaN	NaN	NaN	NaN	NaN	NaN
	30.2467	29.9925	30.4674	30.4388	30.2414	29.9943	30.4983	30.6949	30.4847	30.4634	30.135	30.239	30.5704	29.9404	30.504	30.4488	30.3795	30.1737	30.3885	30.3493	30.3155	30.4411	30.4576	30.1325	30.1962	30.331	30.6123	30.4145	30.3382	30.1538	29.8292	30.2869	29.9837	30.0707	30.3435	30.3406	30.1972	30.1603	30.2652	30.3095	30.1225	30.1849	30.2673	30.1054	30.1512	30.2647	30.027	29.9766	30.3039
	NaN	29.8865	27.3603	NaN	NaN	NaN	30.1229	NaN	NaN	NaN	NaN	NaN	NaN	NaN	27.2539	28.9043	30.0491	NaN	NaN	NaN	29.6495	27.5325	27.619	29.5678	NaN	NaN	28.3634	31.4941	NaN	NaN	NaN	NaN	NaN	NaN	NaN	NaN	NaN	NaN	NaN	NaN	NaN	NaN	NaN	NaN	NaN	NaN	NaN	NaN	NaN
	NaN	29.052	25.5333	NaN	27.3198	NaN	30.5221	NaN	NaN	NaN	NaN	NaN	NaN	NaN	26.6284	27.9266	29.6821	NaN	26.5786	26.2615	30.3358	NaN	27.4142	27.6674	NaN	25.9628	26.3901	30.8153	NaN	NaN	NaN	NaN	NaN	NaN	NaN	NaN	NaN	NaN	NaN	NaN	NaN	NaN	NaN	NaN	NaN	NaN	NaN	NaN	NaN
	29.3232	29.075	28.5033	28.0334	NaN	28.2267	28.7221	28.5401	28.0477	27.916	28.39	27.9928	28.4296	27.9539	28.0338	27.7582	27.4552	28.3839	28.1637	27.6881	27.3827	27.9771	28.4037	28.4097	28.4388	27.8324	28.4562	27.6606	28.2802	27.7489	NaN	27.3275	27.8381	27.4487	27.8872	28.1855	27.6306	28.0696	NaN	27.6965	27.226	27.83	28.2993	NaN	27.8774	NaN	NaN	27.8048	27.1187
	32.5816	32.3719	32.6418	32.469	32.444	32.6547	32.99	32.2403	32.6263	32.7088	32.7998	32.8556	32.8625	32.6445	33.1319	32.9086	32.6231	32.3899	32.5129	32.7088	33.0902	32.5742	32.8754	32.7015	31.9135	33.0911	32.5791	32.6359	32.3228	32.4658	32.0796	31.8871	32.405	32.6157	32.4182	32.6258	32.7157	32.4914	32.2082	32.4744	32.6102	32.3821	32.8832	32.8916	32.5189	32.481	32.8619	32.808	32.7167
	31.4252	31.1318	32.1613	32.3145	32.3721	31.7261	31.556	31.4056	32.5357	32.5508	32.9867	33.0182	32.765	32.4626	31.6086	31.4364	31.6434	31.2082	31.9274	31.6893	31.3137	31.4875	32.0885	32.1464	31.6664	31.8842	32.4485	32.4603	29.0756	30.7809	31.0245	29.6684	30.944	31.216	30.0833	29.4281	29.5647	29.1986	28.7792	30.1432	30.2832	30.4594	28.6352	29.6613	29.2117	NaN	29.499	30.4444	30.3216
	NaN	NaN	27.3373	26.7297	NaN	NaN	26.8473	26.9411	26.9685	NaN	27.3089	27.1651	NaN	NaN	27.1018	27.2116	26.7982	26.7599	26.9188	27.595	27.0402	26.8086	27.3709	26.5323	NaN	27.3057	27.0421	26.9272	NaN	26.4904	26.9102	27.0093	27.0208	26.5767	NaN	27.0593	26.6971	27.5506	27.2632	26.4303	26.3571	NaN	26.6814	26.6366	26.5683	27.3265	NaN	NaN	26.9554
	32.7996	32.1508	32.3112	32.266	31.7304	32.0079	32.217	32.6692	32.8822	32.4386	32.1325	32.1741	32.3938	32.4298	32.5785	32.6298	32.3776	32.1337	32.0714	32.2892	32.2862	32.6946	32.6316	32.2554	31.9356	32.0991	32.3434	32.1418	32.9963	32.8569	32.3802	32.1336	32.1956	32.3263	32.6589	32.8917	32.8224	32.4253	32.3974	32.393	32.4051	32.3466	33.0182	32.7697	32.3538	32.5043	32.4549	32.46	32.5759
	NaN	NaN	NaN	NaN	NaN	NaN	NaN	26.3835	26.471	26.7529	NaN	NaN	NaN	NaN	NaN	NaN	NaN	NaN	NaN	NaN	NaN	NaN	NaN	NaN	NaN	NaN	NaN	NaN	28.0155	27.5343	27.4558	27.4752	27.1878	27.2654	27.6635	27.1612	27.3519	26.3465	27.1398	26.8586	26.4947	NaN	NaN	27.0186	26.8098	26.3101	27.0957	27.0616	26.1119
	27.7864	NaN	27.5222	27.3917	27.4268	27.4789	27.4473	NaN	27.7135	27.0567	NaN	NaN	27.5483	NaN	27.5109	26.964	27.0961	27.4227	27.3056	27.3725	27.7782	26.9134	27.2664	27.3418	27.3365	NaN	27.4322	27.4253	28.1473	27.9833	27.4053	27.1225	NaN	NaN	27.4686	NaN	27.4653	NaN	27.8692	27.5747	26.9981	28.1736	26.856	NaN	27.6275	27.3796	27.68	27.5748	27.7893
	NaN	NaN	NaN	NaN	NaN	NaN	NaN	NaN	NaN	NaN	NaN	NaN	NaN	NaN	NaN	NaN	NaN	NaN	NaN	NaN	NaN	NaN	NaN	NaN	NaN	NaN	NaN	25.5349	NaN	NaN	NaN	NaN	NaN	NaN	NaN	NaN	NaN	NaN	NaN	NaN	NaN	NaN	NaN	NaN	NaN	NaN	NaN	NaN	NaN
	32.9962	32.8075	32.6521	32.8161	32.7149	32.8522	32.5327	31.9421	32.5187	32.1976	32.4507	32.5894	32.3498	32.1528	32.5221	32.6081	32.5445	32.3845	32.3914	32.5686	32.6424	32.2829	32.2132	32.1709	32.4376	32.6295	32.5424	32.3828	32.3064	32.3441	32.1209	32.6067	32.2595	32.2435	32.1799	32.0299	32.1231	32.2216	32.338	32.3063	32.0569	32.2042	32.0674	32.3222	32.2868	32.4899	32.4428	32.3242	32.2216
	NaN	27.1792	27.031	27.2692	27.539	27.8029	NaN	NaN	NaN	NaN	NaN	NaN	NaN	26.6103	27.4005	26.7225	27.3664	26.5167	25.7783	27.4713	27.272	27.1809	26.4526	26.7888	NaN	26.4232	26.8044	27.1919	26.2117	NaN	NaN	NaN	25.8867	NaN	NaN	NaN	NaN	NaN	NaN	NaN	NaN	NaN	NaN	NaN	NaN	NaN	NaN	NaN	NaN
	NaN	NaN	NaN	NaN	NaN	NaN	NaN	NaN	NaN	NaN	NaN	NaN	NaN	NaN	27.0433	28.5319	NaN	28.0633	26.5902	25.2532	25.7449	NaN	26.1381	26.212	28.4632	NaN	NaN	26.0516	NaN	NaN	NaN	27.2703	NaN	NaN	NaN	NaN	NaN	NaN	NaN	NaN	26.7912	NaN	NaN	NaN	NaN	27.154	NaN	NaN	NaN
	30.7962	31.6361	30.5034	30.5028	30.4982	30.5253	30.5929	30.4678	30.1308	30.2343	30.2107	30.053	30.4252	30.3412	30.6558	31.0362	30.8777	30.5747	30.5374	30.787	30.4345	30.6503	30.821	30.0125	30.5006	30.8781	30.7801	30.4239	30.1398	30.3973	30.1347	30.2976	30.0795	30.3758	30.0543	30.3905	30.4563	30.3874	30.4688	30.4441	30.2491	30.4479	30.6113	30.7874	30.2321	30.4746	30.2148	30.4499	30.4315
	NaN	NaN	NaN	NaN	NaN	NaN	NaN	NaN	NaN	NaN	NaN	NaN	NaN	NaN	NaN	NaN	NaN	NaN	NaN	24.614	NaN	NaN	NaN	NaN	NaN	NaN	NaN	NaN	NaN	NaN	NaN	NaN	NaN	NaN	NaN	NaN	NaN	NaN	NaN	NaN	NaN	NaN	NaN	NaN	NaN	NaN	NaN	NaN	NaN
	30.4978	31.222	30.9131	30.8575	30.9944	31.2468	30.1741	30.7668	30.7498	30.5861	30.6804	30.4378	30.8135	30.4934	30.3499	30.684	30.6935	29.874	30.9629	31.027	31.0481	30.5902	30.5696	30.4323	29.7325	30.1727	30.7347	30.5936	30.2693	30.104	29.9237	29.8387	30.5533	30.4011	29.6444	30.5411	30.5922	30.4956	30.2847	30.5258	30.5425	29.8432	30.976	30.6986	30.635	30.3855	30.2431	30.5112	30.4638
	NaN	NaN	NaN	NaN	NaN	NaN	NaN	NaN	NaN	NaN	NaN	NaN	NaN	NaN	NaN	NaN	NaN	NaN	NaN	25.1461	24.9758	NaN	NaN	NaN	NaN	NaN	NaN	25.0519	NaN	NaN	NaN	NaN	NaN	NaN	NaN	NaN	NaN	NaN	NaN	NaN	NaN	NaN	NaN	NaN	NaN	NaN	NaN	NaN	NaN
	28.0939	NaN	NaN	NaN	NaN	NaN	25.5973	NaN	27.9289	27.5116	NaN	NaN	28.3656	NaN	27.0294	26.5009	26.9599	27.2058	27.1576	27.0881	25.9737	26.7498	27.1208	27.1944	27.4058	NaN	28.1514	26.865	28.1961	28.3132	NaN	NaN	28.2622	27.8883	28.4933	27.8439	NaN	28.2716	28.4549	27.969	27.8972	NaN	NaN	NaN	NaN	27.469	27.3613	NaN	NaN
	NaN	27.0659	27.7931	27.0096	26.4729	NaN	27.8474	NaN	NaN	NaN	NaN	26.6855	27.4543	NaN	26.7772	26.8765	26.4992	27.3768	27.1438	26.0235	26.9591	25.6882	26.7493	26.6432	26.9742	26.772	26.0742	27.5566	NaN	26.6824	NaN	NaN	27.4083	NaN	NaN	NaN	NaN	NaN	NaN	NaN	26.9847	NaN	NaN	NaN	NaN	NaN	NaN	NaN	25.8922
	NaN	NaN	NaN	NaN	NaN	NaN	NaN	NaN	NaN	NaN	NaN	NaN	NaN	NaN	NaN	NaN	NaN	24.8882	25.4868	NaN	NaN	NaN	NaN	25.4968	26.4483	NaN	NaN	NaN	NaN	NaN	NaN	NaN	NaN	NaN	NaN	NaN	NaN	NaN	NaN	NaN	NaN	NaN	NaN	NaN	NaN	NaN	NaN	NaN	NaN
	NaN	NaN	NaN	NaN	NaN	NaN	NaN	NaN	NaN	NaN	NaN	NaN	NaN	NaN	NaN	NaN	NaN	NaN	NaN	NaN	NaN	NaN	NaN	26.3143	NaN	NaN	NaN	25.2206	NaN	NaN	NaN	NaN	NaN	NaN	NaN	NaN	NaN	NaN	NaN	NaN	NaN	NaN	NaN	NaN	NaN	NaN	NaN	NaN	NaN
	NaN	NaN	NaN	NaN	NaN	NaN	NaN	NaN	NaN	NaN	NaN	NaN	NaN	NaN	NaN	NaN	NaN	27.982	NaN	27.1947	NaN	26.7577	28.1332	27.2277	29.8716	28.9384	NaN	NaN	NaN	NaN	NaN	NaN	NaN	NaN	NaN	NaN	NaN	NaN	NaN	NaN	NaN	NaN	NaN	NaN	NaN	NaN	NaN	NaN	NaN
	NaN	NaN	NaN	NaN	NaN	NaN	NaN	NaN	NaN	NaN	NaN	NaN	NaN	NaN	NaN	NaN	NaN	NaN	NaN	NaN	NaN	NaN	NaN	NaN	25.5728	NaN	NaN	NaN	NaN	NaN	NaN	NaN	NaN	NaN	NaN	NaN	NaN	NaN	NaN	NaN	NaN	NaN	NaN	NaN	NaN	NaN	NaN	NaN	NaN
	NaN	NaN	NaN	NaN	NaN	NaN	NaN	NaN	NaN	NaN	NaN	NaN	NaN	NaN	NaN	NaN	NaN	NaN	NaN	NaN	NaN	NaN	NaN	NaN	26.0649	NaN	NaN	NaN	NaN	NaN	NaN	NaN	NaN	NaN	NaN	NaN	NaN	NaN	NaN	NaN	NaN	NaN	NaN	NaN	NaN	NaN	NaN	NaN	NaN
	NaN	NaN	NaN	NaN	NaN	NaN	NaN	NaN	NaN	NaN	NaN	NaN	NaN	NaN	25.9785	NaN	NaN	NaN	NaN	NaN	NaN	NaN	NaN	NaN	26.5516	NaN	NaN	NaN	NaN	NaN	NaN	NaN	NaN	NaN	NaN	NaN	NaN	NaN	NaN	NaN	NaN	NaN	NaN	NaN	NaN	NaN	NaN	NaN	NaN
	NaN	NaN	NaN	NaN	NaN	NaN	NaN	NaN	NaN	NaN	NaN	NaN	NaN	NaN	NaN	NaN	NaN	NaN	NaN	NaN	NaN	NaN	NaN	NaN	25.8482	NaN	NaN	NaN	NaN	NaN	NaN	NaN	NaN	NaN	NaN	NaN	NaN	NaN	NaN	NaN	NaN	NaN	NaN	NaN	NaN	NaN	NaN	NaN	NaN
	NaN	NaN	NaN	NaN	NaN	NaN	NaN	NaN	NaN	NaN	NaN	NaN	NaN	NaN	NaN	NaN	NaN	NaN	NaN	NaN	NaN	NaN	NaN	NaN	NaN	NaN	NaN	24.6068	NaN	NaN	NaN	NaN	NaN	NaN	NaN	NaN	NaN	NaN	NaN	NaN	NaN	NaN	NaN	NaN	NaN	NaN	NaN	NaN	NaN
	NaN	NaN	NaN	NaN	NaN	NaN	NaN	NaN	NaN	NaN	NaN	NaN	NaN	NaN	27.6586	NaN	NaN	NaN	NaN	NaN	NaN	NaN	NaN	NaN	NaN	NaN	NaN	NaN	NaN	NaN	NaN	NaN	NaN	NaN	NaN	NaN	NaN	NaN	NaN	NaN	NaN	NaN	NaN	NaN	NaN	NaN	NaN	NaN	NaN
	NaN	NaN	NaN	NaN	NaN	NaN	NaN	NaN	NaN	NaN	NaN	NaN	NaN	NaN	24.8839	NaN	NaN	NaN	NaN	NaN	NaN	NaN	NaN	NaN	NaN	NaN	NaN	NaN	NaN	NaN	NaN	NaN	NaN	NaN	NaN	NaN	NaN	NaN	NaN	NaN	NaN	NaN	NaN	NaN	NaN	NaN	NaN	NaN	NaN
	32.029	31.5727	31.9575	31.3151	30.8052	31.3058	31.36	32.165	31.793	31.692	31.2686	31.2464	31.3777	31.5697	31.889	31.573	31.2724	32.2654	31.4066	31.2544	31.5831	31.9112	31.7624	32.0229	32.7436	31.4373	30.9894	31.8056	32.3042	32.1862	32.1436	32.3492	32.2293	32.1159	32.2079	32.4733	32.0419	31.8635	32.2831	31.5876	31.6884	31.6595	32.8108	32.2237	31.9776	32.4803	31.9225	31.9886	32.0793
	NaN	NaN	NaN	NaN	NaN	NaN	NaN	NaN	NaN	NaN	NaN	NaN	NaN	NaN	NaN	24.5769	NaN	NaN	NaN	NaN	NaN	NaN	NaN	NaN	NaN	NaN	NaN	NaN	NaN	NaN	NaN	NaN	NaN	NaN	NaN	NaN	NaN	NaN	NaN	NaN	NaN	NaN	NaN	NaN	NaN	NaN	NaN	NaN	NaN
	NaN	NaN	NaN	NaN	NaN	NaN	NaN	NaN	NaN	NaN	NaN	NaN	NaN	NaN	NaN	NaN	25.2738	NaN	NaN	NaN	NaN	NaN	NaN	NaN	NaN	NaN	NaN	NaN	NaN	NaN	NaN	NaN	NaN	NaN	NaN	NaN	NaN	NaN	NaN	NaN	NaN	NaN	NaN	NaN	NaN	NaN	NaN	NaN	NaN
	NaN	NaN	NaN	NaN	NaN	NaN	NaN	NaN	NaN	NaN	NaN	NaN	NaN	NaN	26.304	NaN	26.5191	27.7576	27.6554	26.4206	NaN	NaN	NaN	NaN	27.7512	NaN	NaN	NaN	NaN	NaN	NaN	27.7015	NaN	NaN	NaN	NaN	NaN	27.2521	29.7037	NaN	NaN	NaN	NaN	NaN	NaN	28.832	NaN	NaN	NaN
	NaN	NaN	NaN	NaN	NaN	NaN	NaN	NaN	NaN	NaN	NaN	NaN	NaN	NaN	NaN	25.715	NaN	NaN	25.622	25.7104	25.6249	NaN	25.6444	NaN	NaN	NaN	NaN	NaN	NaN	NaN	NaN	NaN	NaN	NaN	NaN	NaN	NaN	NaN	NaN	NaN	NaN	NaN	NaN	NaN	NaN	NaN	NaN	NaN	NaN
	NaN	NaN	NaN	NaN	NaN	NaN	NaN	NaN	NaN	NaN	NaN	NaN	NaN	NaN	NaN	NaN	NaN	NaN	NaN	NaN	NaN	NaN	25.0291	NaN	NaN	NaN	NaN	NaN	NaN	NaN	NaN	NaN	NaN	NaN	NaN	NaN	NaN	NaN	NaN	NaN	NaN	NaN	NaN	NaN	NaN	NaN	NaN	NaN	NaN
	28.485	29.2091	29.4017	29.0846	28.6227	28.8195	29.2017	29.106	28.9241	28.7897	28.7818	28.8213	28.6417	28.9534	28.2208	28.3703	28.1816	27.2028	28.6514	28.2323	28.2536	28.4569	28.8507	28.5475	27.9356	28.5651	28.5908	29.4497	28.9875	28.5442	NaN	28.4615	28.7326	28.5804	28.8809	28.8808	28.708	28.4732	28.359	28.6207	29.1129	28.9703	29.1937	28.7742	29.0967	28.8054	28.9893	28.809	29.1065
	26.4156	27.3047	28.9462	27.9079	28.8843	26.2657	29.7607	27.0602	28.1689	NaN	NaN	NaN	28.037	28.7019	28.1711	27.6593	27.9909	27.9883	28.2401	28.2888	27.6899	28.8381	27.8051	28.2147	27.8375	25.8087	29.2686	29.3166	29.2097	28.6282	27.1949	27.9603	28.015	28.3386	28.8804	29.0428	28.8598	28.2184	28.195	28.2762	28.4818	28.4464	28.4406	27.9972	28.0039	28.6097	28.6991	28.6179	28.6755
	NaN	NaN	NaN	NaN	NaN	NaN	NaN	NaN	NaN	NaN	NaN	NaN	NaN	NaN	NaN	NaN	NaN	27.4176	NaN	NaN	NaN	NaN	27.5631	27.7174	27.7279	NaN	NaN	27.0132	NaN	NaN	NaN	NaN	NaN	NaN	NaN	NaN	NaN	NaN	NaN	NaN	NaN	NaN	NaN	NaN	NaN	NaN	NaN	NaN	NaN
	NaN	NaN	NaN	NaN	NaN	NaN	NaN	NaN	NaN	NaN	NaN	NaN	NaN	NaN	NaN	NaN	NaN	25.6915	NaN	NaN	NaN	NaN	NaN	NaN	26.6972	NaN	NaN	NaN	NaN	NaN	NaN	NaN	NaN	NaN	NaN	NaN	NaN	NaN	NaN	NaN	NaN	NaN	NaN	NaN	NaN	NaN	NaN	NaN	NaN
	NaN	NaN	NaN	NaN	NaN	NaN	NaN	NaN	NaN	NaN	NaN	NaN	NaN	NaN	27.6499	29.1968	NaN	27.1799	27.2778	26.4302	NaN	26.7423	27.5896	27.7073	28.4553	NaN	NaN	NaN	NaN	NaN	NaN	NaN	NaN	NaN	NaN	NaN	NaN	27.196	NaN	27.842	NaN	NaN	NaN	NaN	NaN	NaN	NaN	NaN	NaN
	NaN	NaN	26.9716	27.0046	27.7341	26.8226	27.0859	NaN	NaN	NaN	NaN	NaN	27.3758	27.4067	26.3612	26.6996	26.7475	26.8862	26.5162	27.1487	26.2323	27.6262	27.1645	26.9538	26.9228	NaN	26.8983	26.7409	26.9555	NaN	NaN	NaN	NaN	NaN	NaN	26.8027	27.1661	26.9833	NaN	NaN	NaN	NaN	27.0702	NaN	NaN	NaN	NaN	NaN	NaN
	NaN	NaN	NaN	NaN	NaN	NaN	NaN	NaN	NaN	NaN	NaN	NaN	NaN	NaN	NaN	NaN	26.2458	NaN	25.7685	NaN	NaN	NaN	NaN	NaN	NaN	NaN	NaN	NaN	NaN	NaN	NaN	NaN	NaN	NaN	NaN	NaN	NaN	NaN	NaN	NaN	NaN	NaN	NaN	NaN	NaN	NaN	NaN	NaN	NaN
	NaN	NaN	NaN	24.294	NaN	NaN	NaN	NaN	NaN	NaN	NaN	NaN	NaN	NaN	NaN	NaN	NaN	NaN	NaN	NaN	NaN	NaN	NaN	NaN	NaN	NaN	NaN	NaN	NaN	NaN	NaN	NaN	NaN	NaN	NaN	NaN	NaN	NaN	NaN	NaN	NaN	NaN	NaN	NaN	NaN	NaN	NaN	NaN	NaN
	29.8645	29.8298	29.2196	29.4194	28.9818	29.7422	28.0179	29.2009	29.3252	29.1788	29.3937	29.2381	29.1163	29.1008	29.2148	29.3924	29.0574	28.6534	29.5018	28.8641	28.8599	29.1128	29.0422	28.7187	28.471	29.0725	29.2322	28.849	29.1815	28.6584	27.9375	29.4006	28.5927	28.921	29.1286	28.7426	28.8847	28.6665	29.1759	28.861	28.6068	28.6042	29.2006	29.492	29.2247	29.4598	28.5709	28.9214	28.3938
	31.387	32.0308	32.5711	32.5916	31.7712	32.1517	32.5245	32.1982	32.7197	32.927	32.7141	32.6944	32.5405	32.7612	32.3436	32.2836	32.1042	32.2098	32.2914	32.0939	31.8834	32.3353	31.9147	32.2954	31.9458	32.2097	32.4798	32.5868	32.8364	32.6592	32.5705	32.3889	32.8055	32.6565	33.1021	32.7026	32.7336	32.4776	32.186	32.5708	32.5945	32.7789	32.6351	32.5272	32.73	32.4761	32.7595	32.6343	32.5265
	29.7795	30.1958	30.4002	29.557	29.5086	29.8544	29.7345	29.3309	29.8295	29.7587	30.012	29.5705	29.8685	29.9024	29.6591	29.5771	29.5644	29.1214	29.9742	29.6882	29.6829	29.0099	29.264	30.4027	29.7173	29.8745	29.5792	29.5782	29.6533	30.1104	29.7621	29.1687	29.6838	29.8191	29.7129	29.8583	29.9964	29.6596	29.2733	30.0776	29.8791	30.07	30.026	30.1059	30.2116	29.8072	30.0892	30.1583	29.9734
	NaN	NaN	NaN	NaN	NaN	NaN	NaN	29.057	NaN	NaN	NaN	NaN	NaN	NaN	NaN	NaN	NaN	NaN	NaN	NaN	NaN	NaN	NaN	NaN	NaN	NaN	NaN	NaN	NaN	NaN	NaN	NaN	27.4514	NaN	28.179	NaN	NaN	NaN	NaN	NaN	NaN	NaN	NaN	NaN	NaN	NaN	NaN	NaN	NaN
	27.9337	NaN	28.1944	NaN	27.2153	NaN	27.1966	30.4017	26.3649	NaN	NaN	NaN	NaN	27.3459	26.4999	27.7311	26.4893	27.6502	27.4015	27.0915	27.5219	27.4828	27.5513	27.6258	27.6489	26.7456	27.2739	28.5438	NaN	NaN	NaN	NaN	NaN	NaN	28.5843	NaN	NaN	NaN	NaN	NaN	NaN	28.1025	NaN	26.8514	NaN	NaN	NaN	27.2639	27.3161
	NaN	NaN	NaN	NaN	NaN	NaN	NaN	27.8719	NaN	NaN	NaN	NaN	NaN	NaN	NaN	NaN	NaN	NaN	NaN	NaN	NaN	NaN	NaN	NaN	NaN	NaN	NaN	NaN	NaN	NaN	NaN	NaN	NaN	NaN	NaN	NaN	NaN	NaN	NaN	NaN	NaN	NaN	NaN	NaN	NaN	NaN	NaN	NaN	NaN
	32.7497	32.8095	33.2542	33.2741	32.9887	32.9781	33.455	32.7275	33.1446	33.2531	33.4568	33.3752	33.2897	32.929	32.7733	33.112	32.9046	32.7724	33.0294	32.9419	32.923	32.8074	33.0976	33.1097	32.9144	33.3618	33.2015	32.9823	32.8093	32.8711	33.0551	32.831	33.0685	32.977	32.8662	32.6758	32.9921	32.9287	33.1059	32.9627	33.0162	32.8187	32.8478	33.0095	33.2642	33.3406	33.0291	33.0461	32.8493
	28.69	27.8185	28.7192	27.7749	26.062	26.6866	28.3186	29.347	28.3228	27.5738	27.8536	26.4497	27.1152	27.6165	28.4749	27.8708	27.4485	28.4151	27.6375	28.3375	27.909	28.4217	27.8462	27.5115	28.7988	27.961	28.4319	27.1003	27.9948	27.1547	27.9976	NaN	27.319	27.2484	27.6075	28.4174	27.6165	28.0717	27.6883	27.2727	26.73	26.2524	27.7259	27.5048	27.7561	28.017	27.3047	27.4598	27.2565
	29.1228	29.2197	28.3484	29.0119	29.4631	29.1161	28.5761	29.5428	29.5663	30.5754	30.1455	30.3295	29.7518	29.3569	28.7914	28.7804	29.0337	28.1573	28.9252	28.6348	28.3313	28.881	29.1512	28.6904	28.8531	28.968	28.9286	29.2518	28.4924	28.9229	28.5548	NaN	28.7863	28.7326	NaN	27.8493	28.1512	28.7675	28.6988	29.3258	28.517	28.465	28.3119	28.2982	28.1829	27.5799	29.0124	28.1677	28.7972
	NaN	NaN	NaN	NaN	NaN	25.0717	NaN	NaN	NaN	NaN	NaN	NaN	NaN	NaN	NaN	NaN	NaN	25.3956	25.5381	26.0073	25.5005	NaN	26.1566	25.4754	25.6148	NaN	NaN	NaN	NaN	NaN	NaN	NaN	NaN	NaN	NaN	NaN	NaN	NaN	NaN	NaN	NaN	NaN	NaN	NaN	NaN	NaN	NaN	NaN	NaN
	NaN	NaN	NaN	NaN	NaN	NaN	NaN	NaN	NaN	NaN	NaN	NaN	NaN	NaN	NaN	27.341	NaN	27.2531	NaN	26.2342	27.601	NaN	NaN	NaN	NaN	NaN	29.2769	26.9621	NaN	NaN	NaN	NaN	NaN	NaN	NaN	NaN	NaN	NaN	NaN	NaN	NaN	NaN	NaN	NaN	NaN	NaN	NaN	NaN	NaN
	28.039	27.7204	27.3297	27.7743	28.5274	28.2484	28.7818	28.6481	28.7061	28.2185	28.006	27.9228	28.6773	28.1644	28.7846	28.3805	28.2055	27.8615	28.0889	27.9156	28.2713	28.8018	28.1327	27.5899	27.5034	27.4465	28.0521	28.032	28.8185	28.0571	27.7769	27.8513	28.4392	29.2531	28.3697	28.8829	29.667	28.8457	28.5488	29.0273	28.6943	27.9852	28.6871	28.9715	NaN	27.7579	28.0012	28.4902	28.5039
	NaN	NaN	NaN	NaN	NaN	NaN	NaN	NaN	NaN	NaN	NaN	NaN	NaN	NaN	NaN	NaN	NaN	NaN	NaN	NaN	NaN	NaN	NaN	NaN	NaN	NaN	NaN	NaN	NaN	NaN	NaN	NaN	NaN	NaN	NaN	NaN	NaN	NaN	NaN	26.7756	NaN	NaN	NaN	NaN	NaN	NaN	NaN	NaN	NaN
	NaN	NaN	NaN	NaN	NaN	NaN	NaN	NaN	NaN	NaN	NaN	NaN	NaN	NaN	25.4653	NaN	NaN	NaN	NaN	24.9386	NaN	25.9543	25.7385	NaN	NaN	25.1529	26.0734	25.4788	NaN	NaN	NaN	NaN	NaN	NaN	NaN	NaN	NaN	NaN	NaN	NaN	NaN	NaN	NaN	NaN	NaN	NaN	NaN	NaN	NaN
	NaN	NaN	NaN	NaN	NaN	NaN	NaN	NaN	NaN	NaN	NaN	NaN	NaN	NaN	30.1892	NaN	NaN	NaN	NaN	NaN	NaN	NaN	30.0308	NaN	NaN	NaN	NaN	NaN	NaN	NaN	NaN	NaN	NaN	NaN	NaN	NaN	NaN	NaN	NaN	NaN	NaN	NaN	NaN	NaN	NaN	NaN	NaN	NaN	NaN
	NaN	NaN	NaN	22.1822	NaN	NaN	NaN	NaN	NaN	NaN	NaN	NaN	NaN	NaN	NaN	NaN	NaN	NaN	NaN	NaN	NaN	NaN	NaN	NaN	NaN	NaN	NaN	NaN	NaN	NaN	NaN	NaN	NaN	NaN	NaN	NaN	NaN	NaN	NaN	NaN	NaN	NaN	NaN	NaN	NaN	NaN	NaN	NaN	NaN
	NaN	NaN	NaN	NaN	NaN	NaN	NaN	NaN	NaN	NaN	NaN	NaN	NaN	NaN	NaN	NaN	NaN	NaN	NaN	NaN	NaN	NaN	NaN	NaN	NaN	NaN	NaN	NaN	NaN	NaN	NaN	NaN	NaN	NaN	NaN	NaN	NaN	NaN	NaN	NaN	24.7618	NaN	NaN	NaN	NaN	NaN	NaN	NaN	NaN
	NaN	NaN	NaN	26.6171	27.2301	NaN	27.2019	NaN	NaN	NaN	NaN	NaN	NaN	27.2242	26.6165	NaN	27.6056	27.601	26.8158	27.1479	26.9326	26.7838	NaN	26.7719	27.1308	28.0815	26.8729	26.9737	NaN	NaN	26.7621	NaN	27.3272	NaN	26.7008	NaN	NaN	NaN	27.4176	27.0167	NaN	NaN	NaN	NaN	NaN	NaN	NaN	27.4536	27.2525
	NaN	NaN	26.6393	26.76	26.666	NaN	26.6136	NaN	NaN	NaN	NaN	NaN	NaN	NaN	27.2685	27.3853	27.4067	26.8388	NaN	26.6796	27.0496	26.7655	NaN	27.0137	26.3651	NaN	26.307	26.7483	NaN	NaN	NaN	NaN	NaN	NaN	NaN	NaN	NaN	NaN	NaN	NaN	NaN	NaN	NaN	NaN	NaN	NaN	NaN	NaN	NaN
	27.4872	NaN	28.2934	NaN	NaN	27.4551	28.3449	NaN	NaN	27.5968	NaN	NaN	NaN	NaN	27.756	27.6862	27.619	27.8157	28.2248	27.882	28.149	27.9434	27.9171	27.776	27.4109	NaN	27.9761	27.8296	28.2131	NaN	NaN	27.7984	NaN	28.415	NaN	27.8089	28.2755	27.599	28.0528	27.6797	26.9027	NaN	27.7444	28.1204	28.1076	NaN	NaN	NaN	NaN
	NaN	NaN	NaN	NaN	NaN	NaN	NaN	NaN	NaN	NaN	NaN	NaN	NaN	NaN	NaN	NaN	NaN	NaN	NaN	24.7955	NaN	NaN	NaN	NaN	NaN	NaN	NaN	NaN	NaN	NaN	NaN	NaN	NaN	NaN	NaN	NaN	NaN	NaN	NaN	NaN	NaN	NaN	NaN	NaN	NaN	NaN	NaN	NaN	NaN
	27.5143	28.3619	28.5322	27.8337	27.5579	28.3602	26.6414	NaN	NaN	NaN	NaN	27.1483	27.6855	27.1323	28.1985	27.4733	27.4015	28.5621	27.3845	28.2199	27.5605	27.6422	27.2185	27.4471	28.0606	27.5076	27.7593	27.5717	27.147	27.4826	27.0947	NaN	NaN	NaN	NaN	NaN	27.3191	27.1252	27.0684	27.7631	27.1326	27.7398	27.5377	26.9778	27.8558	27.8707	27.653	NaN	27.9635
	29.3121	28.7297	28.5342	28.3921	28.2499	28.854	28.1431	27.7762	27.8339	27.6085	28.0798	27.5466	28.1334	27.4558	28.5219	28.5202	28.2478	28.0083	28.0337	29.4979	28.5794	28.6998	28.1688	28.3364	28.7636	28.2708	28.4157	28.4395	28.1107	28.1537	27.6129	28.9991	28.5957	28.2896	28.1215	28.2501	27.4614	28.1792	27.3235	28.2038	28.4317	NaN	27.5728	28.1497	26.928	27.6743	27.6165	27.9131	27.9796
	NaN	NaN	NaN	NaN	NaN	NaN	NaN	NaN	NaN	NaN	NaN	NaN	NaN	NaN	25.7286	NaN	NaN	NaN	NaN	NaN	NaN	NaN	NaN	NaN	NaN	NaN	NaN	NaN	NaN	NaN	NaN	NaN	NaN	NaN	NaN	NaN	NaN	NaN	NaN	NaN	NaN	NaN	NaN	NaN	NaN	NaN	NaN	NaN	NaN
	30.9244	30.1917	30.705	30.1697	30.2704	30.2346	30.7919	29.6553	29.9208	29.9446	29.3081	29.6283	29.2574	30.4831	30.895	30.5875	30.5261	30.3441	30.5826	30.6949	30.5441	31.0819	30.8761	30.4445	29.6987	30.4232	30.5465	30.4769	30.3283	30.3992	29.6992	30.0024	30.4326	30.334	30.0645	30.7963	30.7314	30.3903	29.6388	30.2111	30.3128	30.2355	30.9887	30.6183	30.2911	29.5503	29.8229	30.5062	30.8424
	NaN	NaN	26.9038	27.1962	26.8317	NaN	26.5712	NaN	NaN	NaN	NaN	NaN	NaN	NaN	26.7205	27.015	26.6998	27.09	26.2227	27.4	26.9132	26.5706	26.7019	26.4952	27.4127	26.4223	26.9495	27.1756	NaN	NaN	NaN	NaN	NaN	NaN	NaN	NaN	NaN	NaN	NaN	NaN	27.0093	NaN	26.5429	NaN	NaN	NaN	NaN	NaN	NaN
	NaN	26.6153	27.0537	NaN	26.9984	NaN	27.0512	NaN	NaN	NaN	NaN	NaN	NaN	NaN	26.0449	26.1984	NaN	26.8446	26.2511	26.3071	NaN	26.5833	25.8644	26.6483	NaN	NaN	26.4309	26.354	NaN	NaN	NaN	NaN	26.0186	NaN	NaN	NaN	NaN	NaN	NaN	NaN	NaN	NaN	NaN	NaN	NaN	NaN	NaN	NaN	NaN
	28.493	28.9706	28.4486	28.1683	28.2177	28.519	29.0568	28.6255	28.8351	NaN	28.4575	28.6866	28.9798	28.9575	28.8532	28.5774	28.6234	27.9381	28.4644	28.3678	29.2041	29.1663	28.4106	27.8574	27.4984	28.443	28.2177	27.8978	29.2246	29.1506	28.8542	28.8265	28.5942	29.0108	28.5847	29.3761	29.1322	28.5043	27.9855	28.5927	29.1964	28.8676	29.4108	29.1784	28.7896	28.29	28.9751	29.2436	29.5094
	NaN	NaN	NaN	NaN	NaN	NaN	NaN	NaN	NaN	NaN	NaN	NaN	NaN	NaN	NaN	NaN	NaN	25.4156	24.9385	NaN	25.1242	NaN	NaN	NaN	NaN	NaN	NaN	NaN	NaN	NaN	NaN	NaN	NaN	NaN	NaN	NaN	NaN	NaN	NaN	NaN	NaN	NaN	NaN	NaN	NaN	NaN	NaN	NaN	NaN
	NaN	NaN	NaN	NaN	NaN	NaN	NaN	NaN	NaN	NaN	NaN	NaN	NaN	NaN	NaN	NaN	NaN	23.0771	NaN	NaN	NaN	NaN	NaN	NaN	NaN	NaN	NaN	NaN	NaN	NaN	NaN	NaN	NaN	NaN	NaN	NaN	NaN	NaN	NaN	NaN	NaN	NaN	NaN	NaN	NaN	NaN	NaN	NaN	NaN
	NaN	NaN	NaN	NaN	NaN	NaN	NaN	29.2596	29.8872	30.2149	30.0637	30.4155	30.0609	29.4771	29.2783	27.6626	28.5338	31.4501	29.1903	29.0859	28.0658	29.5846	30.2812	31.134	31.485	29.9724	NaN	29.8291	29.6867	29.5004	29.9977	29.6844	29.5199	29.6492	31.3021	NaN	29.8461	29.6109	29.5526	29.8613	29.5316	29.7962	29.4058	28.94	29.4269	NaN	29.5941	29.3367	29.9661
	27.7287	NaN	NaN	27.1055	NaN	NaN	NaN	NaN	NaN	NaN	NaN	NaN	NaN	NaN	27.2666	27.1386	26.9629	26.6503	27.0384	26.9337	27.4356	NaN	27.1957	26.9834	NaN	NaN	27.0591	27.0262	NaN	NaN	NaN	NaN	27.5591	NaN	NaN	NaN	27.4825	NaN	NaN	NaN	NaN	NaN	NaN	NaN	27.1167	NaN	NaN	NaN	NaN
	24.8444	NaN	NaN	NaN	NaN	NaN	NaN	NaN	NaN	NaN	NaN	NaN	NaN	NaN	NaN	NaN	NaN	NaN	NaN	NaN	NaN	NaN	NaN	NaN	NaN	NaN	NaN	NaN	NaN	NaN	NaN	NaN	NaN	NaN	NaN	NaN	NaN	NaN	NaN	NaN	NaN	NaN	NaN	NaN	NaN	NaN	NaN	NaN	NaN
	32.9184	33.0037	32.4981	33.0522	32.4653	33.0608	33.0514	33.4555	33.8971	33.9107	33.873	33.2729	33.9356	33.5208	33.3671	32.7334	32.7315	32.8905	32.5703	32.5102	32.2161	32.3725	33.1913	32.6235	31.935	32.0247	33.7293	32.446	34.0821	34.0114	33.6505	33.3851	33.6705	33.8624	34.1276	33.9466	34.0448	33.5846	33.4828	33.9203	33.8662	33.6721	33.5026	33.7908	33.8078	33.2466	33.7332	33.4589	33.2262
	NaN	NaN	23.1558	NaN	NaN	NaN	NaN	NaN	NaN	NaN	NaN	NaN	NaN	NaN	NaN	NaN	NaN	NaN	NaN	NaN	NaN	NaN	NaN	NaN	NaN	NaN	NaN	NaN	NaN	NaN	NaN	NaN	NaN	NaN	NaN	NaN	NaN	NaN	NaN	NaN	NaN	NaN	NaN	NaN	NaN	NaN	NaN	NaN	NaN
	28.3893	28.713	28.688	28.7853	28.4348	28.6155	28.7395	27.5923	27.5663	28.49	28.4162	28.1786	28.191	28.0331	28.1326	28.5269	28.4951	28.4453	28.762	28.7268	28.5557	27.6248	28.0131	28.0691	27.8612	28.2749	28.5453	28.4232	27.9636	28.2589	28.0488	28.0246	27.7512	28.1636	27.7641	28.4049	28.3543	28.2533	28.3002	28.696	28.3991	29.1149	28.7929	28.5516	28.6665	28.6906	28.5638	28.4266	28.4756
	28.1149	27.9949	28.0165	27.8969	28.0674	28.0152	28.5785	28.439	27.9667	28.2811	NaN	27.9807	28.0262	28.0979	28.0566	28.2064	28.0634	27.5659	27.7781	28.0856	28.5422	28.1921	27.8238	27.7148	27.3056	27.9924	28.3576	28.0537	28.8532	28.7417	28.7517	28.6991	28.5607	28.2518	29.3606	28.1621	28.6248	28.2578	28.3704	28.2996	28.6559	28.4673	28.6641	27.808	27.9037	28.6485	27.7858	27.8777	28.1823
	30.4863	29.9234	30.1789	30.5142	30.6165	30.0394	30.6187	30.5179	30.6159	30.0235	30.3323	30.6168	29.9261	30.6477	30.9962	30.4189	30.5157	30.4301	30.2668	30.4884	30.3961	30.8095	30.3862	30.1167	29.9304	30.1184	30.799	30.5508	31.1464	30.5763	30.4307	30.6772	30.2489	30.5867	31.1603	31.0049	30.9146	31.0385	31.0479	30.7472	30.9256	30.8622	31.0127	30.779	30.8077	30.9784	30.791	30.7392	31.0823
	NaN	NaN	NaN	NaN	NaN	NaN	NaN	NaN	NaN	NaN	NaN	NaN	NaN	NaN	27.9675	26.207	NaN	26.5832	NaN	26.636	26.8461	26.4134	NaN	NaN	25.9989	NaN	NaN	25.8876	NaN	NaN	NaN	NaN	NaN	NaN	NaN	NaN	NaN	NaN	NaN	NaN	NaN	NaN	NaN	NaN	NaN	NaN	NaN	NaN	NaN
	NaN	NaN	NaN	NaN	NaN	NaN	NaN	NaN	NaN	NaN	NaN	NaN	NaN	NaN	NaN	NaN	NaN	24.1716	NaN	NaN	NaN	NaN	NaN	NaN	NaN	NaN	NaN	NaN	NaN	NaN	NaN	NaN	NaN	NaN	NaN	NaN	NaN	NaN	NaN	NaN	NaN	NaN	NaN	NaN	NaN	NaN	NaN	NaN	NaN
	30.4189	30.3664	31.1802	30.7875	30.6233	30.6161	30.7576	30.2482	30.3436	29.9471	29.7518	28.7995	30.524	30.4425	30.5759	31.2717	30.8402	30.5589	31.0349	30.8678	30.9469	30.9277	30.7135	30.3433	30.3683	30.4277	30.7569	30.8208	30.5275	30.4509	29.2938	29.4432	30.112	30.5055	30.032	30.2587	30.9096	30.3867	29.8374	30.3206	30.9075	30.3797	30.4243	30.6096	30.2628	29.912	30.5202	30.6961	30.5506
	NaN	NaN	NaN	NaN	NaN	NaN	NaN	NaN	NaN	NaN	NaN	NaN	NaN	NaN	NaN	NaN	NaN	22.8201	NaN	NaN	NaN	NaN	NaN	NaN	NaN	NaN	NaN	NaN	NaN	NaN	NaN	NaN	NaN	NaN	NaN	NaN	NaN	NaN	NaN	NaN	NaN	NaN	NaN	NaN	NaN	NaN	NaN	NaN	NaN
	NaN	NaN	NaN	NaN	NaN	NaN	NaN	NaN	NaN	NaN	NaN	NaN	NaN	NaN	NaN	NaN	NaN	NaN	NaN	27.2139	NaN	NaN	NaN	NaN	NaN	NaN	NaN	NaN	NaN	NaN	NaN	NaN	NaN	NaN	NaN	NaN	NaN	NaN	NaN	NaN	NaN	NaN	NaN	NaN	NaN	NaN	NaN	NaN	NaN
	27.5825	27.8846	27.5726	27.9183	28.339	25.9999	27.9893	27.8919	27.5272	27.7706	NaN	28.0067	NaN	27.9633	28.0061	27.8741	27.8229	26.7984	27.2095	27.529	27.971	27.5801	27.7539	27.5013	NaN	27.823	27.8689	28.6577	27.7733	27.9853	27.4348	28.0358	27.8868	27.5388	NaN	27.7171	27.6647	27.8586	NaN	27.5213	27.612	NaN	NaN	NaN	27.4658	26.828	NaN	27.7849	27.8491
	NaN	NaN	NaN	NaN	NaN	NaN	NaN	NaN	NaN	NaN	NaN	NaN	NaN	NaN	NaN	NaN	NaN	NaN	NaN	NaN	NaN	NaN	NaN	NaN	NaN	NaN	23.91	NaN	NaN	NaN	NaN	NaN	NaN	NaN	NaN	NaN	NaN	NaN	NaN	NaN	NaN	NaN	NaN	NaN	NaN	NaN	NaN	NaN	NaN
	31.1438	31.24	31.7017	31.9848	31.9926	31.47	31.5412	30.0661	30.6602	31.194	31.7081	31.0926	30.8525	30.1931	30.5809	31.2621	31.3396	31.3584	31.5239	31.4601	31.3728	30.9404	30.5711	30.6744	31.0552	31.1771	31.048	30.9251	29.7517	30.5643	30.8167	30.0398	30.6351	30.7481	30.2076	30.2324	30.686	30.7308	30.5081	30.9373	31.0695	30.3043	30.3654	30.6845	30.6976	30.9336	30.2937	30.3153	30.4047
	NaN	NaN	NaN	27.038	NaN	NaN	26.9203	NaN	27.4604	NaN	NaN	NaN	NaN	26.7542	26.834	26.7878	NaN	NaN	NaN	26.3986	26.8588	26.6126	NaN	26.8428	NaN	NaN	26.6553	26.7468	NaN	NaN	NaN	NaN	NaN	NaN	NaN	NaN	NaN	NaN	NaN	NaN	NaN	NaN	NaN	26.8127	NaN	NaN	NaN	26.7521	26.8142
	27.6074	26.6126	26.8278	27.2703	27.2186	27.2665	26.9028	27.8819	28.0498	NaN	28.4156	28.0383	27.8096	27.4928	27.3265	27.2194	27.045	26.5252	27.2155	26.8407	27.1651	27.0302	27.282	27.8327	NaN	27.3984	27.5168	27.6382	28.4115	27.3183	27.5526	27.6222	27.0479	27.3805	NaN	NaN	27.9866	27.2206	NaN	27.5013	27.1744	NaN	27.7972	26.9316	27.7455	26.9451	27.1319	27.0606	27.4785
	NaN	NaN	NaN	NaN	NaN	NaN	NaN	NaN	NaN	NaN	NaN	NaN	NaN	NaN	NaN	NaN	NaN	NaN	NaN	25.8707	NaN	NaN	NaN	NaN	NaN	NaN	NaN	NaN	NaN	NaN	NaN	NaN	NaN	NaN	NaN	NaN	NaN	NaN	NaN	NaN	NaN	NaN	NaN	NaN	NaN	NaN	NaN	NaN	NaN
	NaN	NaN	NaN	NaN	NaN	NaN	NaN	NaN	NaN	NaN	NaN	NaN	NaN	NaN	NaN	27.6301	27.274	27.7745	27.297	27.8751	NaN	27.4251	27.642	27.5176	28.7207	28.176	27.5005	27.8337	NaN	26.8653	28.573	28.8439	28.5419	NaN	NaN	NaN	27.7369	28.8244	28.966	27.911	27.0959	NaN	NaN	NaN	NaN	29.2658	NaN	NaN	NaN
	NaN	NaN	27.0034	25.6693	NaN	NaN	25.6973	NaN	NaN	NaN	NaN	NaN	NaN	NaN	26.0728	26.5153	NaN	26.3429	26.6606	27.0935	NaN	NaN	26.5047	26.3601	26.4153	NaN	26.4712	26.4176	NaN	NaN	NaN	NaN	NaN	NaN	NaN	NaN	NaN	NaN	NaN	NaN	NaN	NaN	NaN	NaN	NaN	NaN	NaN	NaN	NaN
	27.2669	NaN	27.8721	27.324	NaN	NaN	27.6704	NaN	NaN	NaN	NaN	NaN	NaN	NaN	27.398	27.2452	27.2802	27.4054	27.3267	27.1227	27.5065	26.7094	27.1991	26.8554	26.4557	27.3388	27.1095	26.4784	NaN	27.038	NaN	26.7248	27.0678	NaN	NaN	NaN	NaN	NaN	NaN	NaN	NaN	NaN	NaN	NaN	NaN	NaN	NaN	NaN	NaN
	NaN	NaN	NaN	NaN	26.1175	NaN	25.8572	NaN	NaN	NaN	NaN	NaN	NaN	NaN	NaN	NaN	NaN	NaN	NaN	26.0524	NaN	NaN	NaN	NaN	NaN	NaN	26.2047	NaN	NaN	NaN	NaN	NaN	NaN	NaN	NaN	NaN	NaN	NaN	NaN	NaN	NaN	NaN	NaN	NaN	NaN	NaN	NaN	NaN	NaN
	NaN	NaN	NaN	27.9206	27.7631	NaN	NaN	28.3006	28.0705	28.3154	28.0752	NaN	28.4205	NaN	27.7069	27.8287	27.7363	28.3101	27.3669	27.8004	27.4195	27.7262	27.5442	26.9293	27.4002	28.1963	27.6033	27.4176	28.2548	28.4707	28.0871	27.9328	28.1291	28.2272	27.9564	28.4646	28.3096	28.188	27.6814	28.1278	28.1772	28.3592	28.0688	28.3207	28.0003	28.4204	28.431	28.1925	28.2058
	NaN	23.8291	NaN	NaN	NaN	NaN	NaN	NaN	NaN	NaN	NaN	NaN	NaN	NaN	NaN	NaN	NaN	NaN	NaN	NaN	NaN	NaN	NaN	NaN	NaN	NaN	NaN	NaN	NaN	NaN	NaN	NaN	NaN	NaN	NaN	NaN	NaN	NaN	NaN	NaN	NaN	NaN	NaN	NaN	NaN	NaN	NaN	NaN	NaN
	NaN	NaN	NaN	NaN	NaN	NaN	26.3615	NaN	NaN	NaN	NaN	NaN	NaN	NaN	26.4575	26.3258	26.3594	26.3579	26.2065	26.4903	26.1259	26.7873	25.9448	26.1648	26.7303	26.5144	26.526	25.9092	NaN	NaN	NaN	NaN	NaN	NaN	NaN	NaN	NaN	NaN	NaN	NaN	NaN	NaN	NaN	NaN	NaN	NaN	NaN	NaN	NaN
	NaN	NaN	NaN	NaN	NaN	NaN	NaN	NaN	NaN	NaN	NaN	NaN	NaN	NaN	NaN	NaN	NaN	NaN	NaN	NaN	NaN	NaN	23.868	NaN	NaN	NaN	NaN	NaN	NaN	NaN	NaN	NaN	NaN	NaN	NaN	NaN	NaN	NaN	NaN	NaN	NaN	NaN	NaN	NaN	NaN	NaN	NaN	NaN	NaN
	NaN	NaN	26.4905	26.4774	NaN	26.1632	26.2937	NaN	NaN	NaN	NaN	NaN	NaN	NaN	NaN	26.0216	24.9856	26.579	26.2724	25.7998	26.115	25.8873	NaN	NaN	NaN	NaN	NaN	25.23	NaN	NaN	NaN	NaN	NaN	NaN	NaN	25.9728	NaN	NaN	NaN	NaN	NaN	NaN	NaN	NaN	NaN	NaN	NaN	NaN	NaN
	NaN	NaN	NaN	NaN	NaN	NaN	NaN	NaN	NaN	NaN	NaN	NaN	NaN	NaN	NaN	NaN	NaN	NaN	26.9143	NaN	NaN	NaN	NaN	NaN	NaN	NaN	NaN	NaN	NaN	NaN	NaN	NaN	NaN	NaN	NaN	NaN	NaN	NaN	NaN	NaN	NaN	NaN	NaN	NaN	NaN	NaN	NaN	NaN	NaN
	28.245	27.742	28.1655	27.717	NaN	28.9242	27.5924	29.0416	28.8769	28.8105	28.1431	28.9551	29.1924	29.3736	27.2956	28.0936	28.1495	27.2593	28.5352	28.1321	NaN	28.0424	28.1242	27.7677	27.3586	28.0116	28.4034	27.766	28.8632	28.853	28.5699	28.4433	28.9514	28.6464	29.3875	28.9427	28.821	28.4206	28.3026	28.4186	28.9107	29.0428	29.286	28.3573	29.0604	28.939	28.9639	28.5933	28.9729
	27.0384	NaN	NaN	NaN	NaN	NaN	NaN	NaN	NaN	NaN	NaN	NaN	NaN	NaN	27.553	28.2319	26.7772	27.3433	26.4236	26.6092	26.5926	26.5006	26.7064	NaN	26.9469	26.6962	26.7403	NaN	NaN	NaN	NaN	NaN	27.1837	NaN	NaN	26.9785	NaN	27.4176	NaN	27.3824	27.319	27.276	NaN	NaN	NaN	NaN	NaN	NaN	NaN
	29.5906	29.3563	30.2731	30.3354	30.1836	30.0025	28.2393	29.5175	30.163	30.7458	30.5476	30.9041	30.5108	30.8999	29.4366	30.0855	30.0316	30.7342	30.6137	30.4407	29.3087	29.5025	29.9844	30.1157	30.5038	30.9911	30.2596	29.6045	28.7437	29.973	30.0974	30.9345	29.84	29.5774	28.4962	27.885	29.9864	31.133	30.6692	30.5287	29.3226	29.4874	29.1332	29.8337	30.3941	30.9465	30.4736	30.1015	30.2264
	31.3301	30.9132	31.3912	31.4588	31.159	31.4256	31.7401	31.5135	31.8447	31.6076	31.4222	31.7337	31.601	31.6362	31.8702	31.9086	31.4961	31.5268	31.3293	31.7193	31.9839	31.6956	31.4814	31.3623	31.4234	31.6669	31.6681	31.5093	31.5732	31.3295	31.2883	31.5748	31.3492	31.4491	31.3634	31.4549	31.304	31.1576	31.5494	31.3578	31.5183	31.2888	31.6758	31.6687	31.3353	31.276	31.2909	31.3364	31.2055
	29.4379	28.8679	28.8606	29.902	29.0108	29.5754	29.9428	29.0328	29.3153	29.4786	29.6059	29.5992	29.3762	29.0245	29.2148	29.2749	29.3476	28.6447	28.8935	29.4418	29.541	29.5114	28.8997	28.8254	29.3282	29.1804	29.0191	28.2889	29.3245	29.1034	29.1223	28.5419	28.8886	29.158	29.0428	29.2707	29.2952	29.4443	29.883	29.4311	29.2314	29.0731	29.0812	28.8303	29.1635	29.7	29.1623	28.8239	28.8871
	NaN	NaN	NaN	NaN	NaN	NaN	25.3512	NaN	NaN	NaN	NaN	NaN	NaN	NaN	NaN	NaN	NaN	NaN	NaN	NaN	NaN	NaN	NaN	NaN	NaN	NaN	NaN	NaN	NaN	NaN	NaN	NaN	NaN	NaN	NaN	NaN	NaN	NaN	NaN	NaN	NaN	NaN	NaN	NaN	NaN	NaN	NaN	NaN	NaN
	31.3272	30.9988	30.4582	31.4024	31.5431	31.281	31.2942	32.3163	31.7761	31.8607	31.6374	31.5513	31.2719	31.4347	31.1391	30.9654	30.8356	30.7122	30.6271	30.85	30.9554	31.5352	31.0262	30.3397	30.2756	31.0123	30.9422	31.1357	32.2317	31.8833	31.3036	30.6703	31.3495	31.5147	31.8696	32.193	31.7567	31.8766	31.1334	31.596	31.5072	31.7251	31.9683	31.7697	31.6272	31.0138	31.1764	31.5597	31.8668
	NaN	NaN	NaN	NaN	NaN	NaN	NaN	NaN	NaN	NaN	NaN	NaN	NaN	NaN	24.5851	NaN	NaN	NaN	NaN	NaN	NaN	NaN	NaN	NaN	NaN	NaN	NaN	NaN	NaN	NaN	NaN	NaN	NaN	NaN	NaN	NaN	NaN	NaN	NaN	NaN	NaN	NaN	NaN	NaN	NaN	NaN	NaN	NaN	NaN
	NaN	NaN	NaN	NaN	NaN	NaN	NaN	NaN	NaN	NaN	NaN	NaN	NaN	NaN	NaN	26.6506	NaN	26.2876	NaN	NaN	NaN	NaN	NaN	26.5082	26.8748	NaN	NaN	NaN	NaN	NaN	NaN	NaN	NaN	NaN	NaN	NaN	NaN	NaN	NaN	NaN	NaN	NaN	NaN	NaN	NaN	NaN	NaN	NaN	NaN
	NaN	NaN	NaN	NaN	NaN	NaN	NaN	NaN	NaN	NaN	NaN	NaN	NaN	NaN	NaN	NaN	NaN	NaN	NaN	NaN	NaN	NaN	24.9962	NaN	NaN	NaN	NaN	NaN	NaN	NaN	NaN	NaN	NaN	NaN	NaN	NaN	NaN	NaN	NaN	NaN	NaN	NaN	NaN	NaN	NaN	NaN	NaN	NaN	NaN
	33.6507	33.1566	33.5043	33.3363	33.2335	33.6477	33.7828	33.8558	33.6232	33.7538	34.0243	33.9472	33.607	33.6962	33.8296	33.7298	33.5689	34.0014	33.6631	33.5201	33.6681	33.8462	33.6437	33.6497	34.0609	33.9449	33.3777	33.5421	34.0643	33.9856	34.2935	34.6786	34.0404	33.8659	34.1637	33.8645	34.0054	34.324	35.1351	34.4588	33.725	33.8291	33.8642	33.9392	34.2976	34.9888	34.2437	34.0816	34.0338
	37.1366	37.1444	37.3665	37.4473	37.4325	37.5113	37.5235	37.1438	37.235	37.213	37.3517	37.3629	37.4039	37.175	37.1375	37.4004	37.256	37.0802	37.1093	37.2551	37.6163	37.1825	37.1564	37.0636	36.9611	36.7933	37.0567	37.3023	37.1604	37.0915	37.1698	36.6532	37.0056	37.1641	37.2757	37.0993	37.2334	37.0782	36.6224	37.0959	37.3217	36.8223	37.0609	37.1853	36.9763	36.5928	37.1529	37.2174	37.2018
	27.8552	27.5191	26.895	27.4917	27.8389	27.5919	27.438	NaN	26.898	NaN	NaN	NaN	NaN	27.0566	27.1543	26.9977	27.7644	NaN	27.6457	26.8067	26.7601	26.9058	27.2733	26.9196	NaN	27.8365	27.7347	27.527	27.8664	27.9041	27.8849	NaN	28.2548	28.0424	27.8618	27.4089	27.6369	27.6729	NaN	27.6732	27.2355	27.7632	27.9361	27.51	27.5966	27.3459	NaN	27.8615	26.9732
	27.7629	26.494	26.7664	26.9125	26.7842	NaN	26.805	NaN	NaN	NaN	NaN	NaN	NaN	NaN	26.6542	26.733	26.1576	26.6197	26.224	26.4623	27.0419	27.3903	26.6588	27.2292	27.222	NaN	27.1239	26.6968	27.2765	NaN	NaN	NaN	NaN	NaN	26.7778	NaN	NaN	NaN	NaN	NaN	NaN	NaN	NaN	NaN	NaN	NaN	NaN	NaN	NaN
	NaN	NaN	27.1173	NaN	27.1646	NaN	27.8059	NaN	26.6213	NaN	NaN	NaN	NaN	NaN	27.1382	NaN	26.4746	25.92	NaN	26.2818	27.5896	26.9478	26.4369	27.1425	27.6165	NaN	26.9361	27.3608	27.8738	27.411	28.0199	27.8851	27.7828	27.0006	NaN	NaN	27.2717	NaN	NaN	27.0694	27.3429	NaN	27.3649	26.5168	NaN	NaN	27.3664	27.7065	27.1266
	28.0983	28.2321	28.9465	28.7393	28.1926	27.8553	29.1334	28.5172	26.8762	27.5848	27.7636	27.6427	27.5088	NaN	27.9874	28.6502	28.4844	27.8588	28.701	28.6853	28.3321	28.5442	29.7039	28.6241	28.5468	29.3293	29.3098	29.5488	27.3562	28.3294	NaN	27.4835	28.7442	27.0845	NaN	NaN	NaN	27.3182	NaN	27.5718	NaN	NaN	NaN	NaN	NaN	NaN	26.3516	NaN	NaN
	NaN	NaN	NaN	NaN	NaN	NaN	NaN	NaN	NaN	NaN	NaN	NaN	NaN	NaN	NaN	NaN	NaN	NaN	NaN	NaN	NaN	26.4012	NaN	NaN	NaN	NaN	NaN	NaN	NaN	NaN	NaN	NaN	NaN	NaN	NaN	NaN	NaN	NaN	NaN	NaN	NaN	NaN	NaN	NaN	NaN	NaN	NaN	NaN	NaN
	31.0449	31.2129	30.8125	30.9731	30.279	31.1535	30.8768	31.3696	31.7069	31.9688	31.4315	31.6831	31.2873	31.6665	30.8636	31.2503	31.1168	30.5976	30.8777	30.9324	30.9958	30.7699	31.1086	30.3837	29.7218	31.3562	30.9899	30.711	31.6079	31.4306	31.4879	29.999	31.3945	31.635	31.3176	31.5758	31.871	31.6028	31.2648	31.6291	31.7654	31.6783	31.6358	31.7255	31.7312	31.2651	31.5537	31.5724	31.371
	NaN	NaN	NaN	25.5235	NaN	NaN	NaN	NaN	NaN	NaN	NaN	NaN	NaN	NaN	25.8189	NaN	NaN	25.7579	NaN	25.2564	NaN	25.9362	26.2419	NaN	NaN	NaN	NaN	25.4409	NaN	NaN	NaN	NaN	NaN	NaN	NaN	NaN	NaN	NaN	NaN	NaN	NaN	NaN	NaN	NaN	NaN	NaN	NaN	NaN	NaN
	28.1854	NaN	NaN	26.5059	NaN	NaN	NaN	28.1933	NaN	NaN	NaN	NaN	NaN	NaN	30.5191	30.4352	29.6878	29.1248	28.6633	29.4437	28.7775	29.9258	29.917	29.4029	29.9613	29.9061	28.7864	28.6348	26.8559	NaN	27.2946	30.4632	29.8638	NaN	NaN	28.5278	29.0898	29.9043	29.4393	28.9851	30.3039	NaN	28.8326	NaN	28.6536	28.9455	28.8189	28.5466	27.8301
	28.0108	28.2914	27.7839	27.3718	27.2461	27.8011	27.7136	26.9007	27.3365	NaN	NaN	NaN	NaN	27.1023	27.1839	26.8598	27.3937	26.4601	27.344	26.9631	27.2648	27.2728	27.8282	27.3513	27.6008	28.0363	27.7777	26.4721	27.5847	27.4449	NaN	NaN	NaN	27.0085	27.1663	NaN	NaN	NaN	26.2962	26.7852	26.2014	NaN	27.1631	27.4131	NaN	27.0384	NaN	NaN	NaN
	NaN	NaN	26.6026	NaN	25.6785	NaN	NaN	NaN	NaN	NaN	NaN	NaN	NaN	NaN	NaN	NaN	25.9306	25.5805	26.4701	26.3573	26.3115	25.4297	26.1455	25.8868	26.2083	26.3543	26.2109	25.9264	NaN	NaN	NaN	NaN	NaN	NaN	NaN	NaN	NaN	NaN	NaN	NaN	NaN	NaN	NaN	NaN	NaN	NaN	NaN	NaN	NaN
	NaN	NaN	NaN	NaN	NaN	NaN	NaN	NaN	NaN	NaN	NaN	NaN	NaN	NaN	NaN	NaN	NaN	23.5091	NaN	NaN	NaN	NaN	NaN	NaN	NaN	NaN	NaN	NaN	NaN	NaN	NaN	NaN	NaN	NaN	NaN	NaN	NaN	NaN	NaN	NaN	NaN	NaN	NaN	NaN	NaN	NaN	NaN	NaN	NaN
	29.7522	29.9632	30.2911	30.0025	29.7221	29.8715	29.9578	29.2974	29.552	29.1651	28.8376	29.6457	29.4438	28.745	30.1363	30.291	30.1611	29.6545	29.8591	30.3823	29.8606	30.366	29.8847	29.78	29.9074	29.6493	30.3475	30.3343	28.8977	29.5481	29.3621	28.868	29.4583	29.1817	26.9151	28.4694	29.3226	29.4617	29.8788	29.1387	28.8619	28.3502	28.9803	29.4063	28.4543	29.0782	28.3539	29.2486	28.7024
	NaN	NaN	NaN	NaN	NaN	NaN	NaN	NaN	NaN	NaN	NaN	NaN	NaN	NaN	NaN	NaN	NaN	NaN	NaN	NaN	NaN	NaN	NaN	NaN	NaN	NaN	NaN	NaN	NaN	NaN	NaN	NaN	NaN	NaN	NaN	NaN	NaN	NaN	25.3932	NaN	NaN	NaN	NaN	NaN	NaN	NaN	NaN	NaN	NaN
	27.3272	NaN	NaN	NaN	NaN	NaN	NaN	NaN	NaN	NaN	NaN	NaN	NaN	NaN	29.389	29.359	28.8494	30.2062	29.1047	28.3832	27.1328	29.2508	29.342	30.7106	31.3646	30.2238	28.7114	28.7808	31.2844	30.7817	31.7734	32.0715	31.2055	29.4155	29.0381	29.7633	29.4805	30.4362	31.9083	28.8029	28.4672	NaN	29.131	28.8208	29.8213	31.4444	28.4538	27.4422	NaN
	28.1625	27.9435	28.0471	27.1597	27.216	27.8191	27.7037	28.8864	28.2069	27.7872	NaN	28.3555	27.7899	27.518	27.8903	27.6482	27.7997	NaN	27.4891	27.7158	27.1704	28.8453	27.988	27.2218	27.0827	27.6792	27.8433	28.0442	28.4867	28.2144	27.8483	NaN	27.5291	27.7871	27.6418	28.1899	27.7623	27.7542	27.0657	27.6687	27.1601	27.6585	28.5183	28.2458	27.982	28.3982	27.4213	27.2954	28.2111
	31.6716	32.4128	32.3336	32.1853	31.7208	31.5607	32.4428	31.2472	31.7615	31.4676	31.0085	30.7975	31.5173	30.9751	31.9566	31.9365	31.978	31.7739	32.2083	32.0244	31.7558	31.5157	31.6617	31.277	32.0067	31.4934	31.7983	31.8682	31.0473	31.0063	30.9629	31.3626	31.2643	30.9133	31.1787	31.0768	30.771	30.3017	30.2676	30.4628	30.8562	30.5481	31.0723	31.0828	30.6537	30.4939	30.6418	30.6434	30.8328
	NaN	26.902	28.2007	28.3481	27.9694	28.3601	NaN	NaN	27.7814	28.233	27.3117	NaN	NaN	NaN	29.678	28.6301	28.4899	28.791	29.1178	29.2036	29.287	28.0302	28.1575	28.2519	29.0684	28.5092	28.1391	27.6795	29.0805	28.391	28.7776	30.4298	28.8568	28.0861	NaN	28.1523	29.1143	30.1114	31.4437	28.8041	28.5767	NaN	29.2428	29.6107	29.8475	31.3125	29.4588	29.3178	NaN
	30.4622	29.7243	30.2935	30.5571	30.4058	30.255	31.076	31.3454	31.2234	31.1713	30.2406	30.7374	30.1446	30.7807	30.945	30.8108	30.22	30.3551	30.9503	30.8048	31.3341	31.3068	30.9163	29.8625	30.0659	30.1713	30.4122	30.7738	31.3221	30.3676	30.8183	30.7727	30.6893	31.1428	29.9418	31.1398	31.6845	31.0612	30.6391	30.8318	31.0351	30.5802	31.2171	31.2621	30.7561	NaN	30.9147	31.2595	31.3596
	NaN	NaN	NaN	NaN	NaN	NaN	NaN	NaN	NaN	NaN	NaN	NaN	NaN	NaN	NaN	27.7086	NaN	27.8289	NaN	NaN	NaN	27.7111	27.8861	28.5763	28.414	30.2471	NaN	27.1456	NaN	NaN	NaN	NaN	NaN	NaN	NaN	NaN	NaN	NaN	NaN	NaN	NaN	NaN	NaN	NaN	NaN	NaN	NaN	NaN	NaN
	NaN	NaN	NaN	NaN	NaN	NaN	NaN	NaN	NaN	NaN	NaN	NaN	NaN	NaN	NaN	26.4189	NaN	26.7706	26.7391	27.1503	26.6211	26.5141	26.9206	27.2632	27.1345	26.4868	26.7829	27.1281	NaN	NaN	25.6551	NaN	NaN	NaN	NaN	NaN	NaN	26.4229	28.2464	NaN	NaN	NaN	NaN	NaN	NaN	27.3908	NaN	NaN	NaN
	36.653	36.529	36.4772	36.3474	36.2458	36.8992	36.7221	36.7377	36.9207	36.6997	36.2762	36.4513	36.6377	36.5272	36.6553	36.8482	36.5929	36.3679	36.3883	36.2064	36.3829	36.6526	36.705	36.4202	36.1966	36.1727	36.621	36.5709	36.9846	36.7709	36.4609	36.2982	36.4773	36.6358	36.8038	36.705	36.7965	36.366	36.1593	36.4719	36.558	36.63	36.9108	36.8829	36.5013	36.1488	36.6102	36.6931	36.7801
	34.9454	34.9008	35.1469	34.7806	34.3927	34.6731	34.7785	35.362	34.5835	34.5735	34.2904	33.8342	33.9503	34.2597	34.5422	34.5278	34.2186	34.8252	34.4181	34.2931	34.3049	34.8134	34.9214	34.9629	35.1403	34.453	34.6059	34.8759	34.9595	34.3107	34.0869	33.9721	34.4043	34.3214	35.2054	34.8339	34.32	33.8711	33.6055	34.321	34.185	34.6048	35.1185	34.8267	34.2811	34.049	34.2815	34.6605	34.791
	NaN	NaN	NaN	NaN	NaN	NaN	NaN	NaN	NaN	NaN	NaN	NaN	NaN	NaN	NaN	NaN	NaN	NaN	NaN	NaN	NaN	NaN	NaN	NaN	NaN	NaN	24.7431	NaN	NaN	NaN	NaN	NaN	NaN	NaN	NaN	NaN	NaN	NaN	NaN	NaN	NaN	NaN	NaN	NaN	NaN	NaN	NaN	NaN	NaN
	NaN	NaN	26.3708	NaN	NaN	NaN	NaN	NaN	NaN	NaN	NaN	NaN	NaN	NaN	25.7933	27.2715	26.6367	26.0708	27.1153	27.3748	NaN	26.909	26.9116	NaN	26.6139	NaN	27.1953	26.5761	NaN	26.5281	NaN	NaN	NaN	NaN	NaN	NaN	NaN	NaN	NaN	NaN	NaN	NaN	NaN	NaN	NaN	NaN	NaN	NaN	NaN
	33.3965	33.9986	33.6271	33.6927	33.9014	33.9929	33.5373	32.9373	33.3351	33.3465	33.9069	33.8623	33.5044	33.4255	33.2986	33.644	33.8166	33.2965	33.5533	33.5465	33.4895	33.0131	33.2915	33.6349	33.3905	33.5637	33.6583	33.5425	33.0662	33.1132	33.4095	33.0394	33.4962	33.2325	33.1693	32.976	33.0489	33.2527	33.1655	33.2887	33.1227	33.1017	33.1124	33.2785	33.5396	33.7087	33.5258	33.4865	33.4765
	28.3896	28.3145	28.0362	28.2945	27.7498	NaN	28.7667	28.4487	28.2919	NaN	27.8679	NaN	28.082	28.1583	28.4944	28.0426	28.5895	27.8511	28.2206	27.9243	27.8439	28.1866	28.8731	28.0729	NaN	28.8941	28.6013	28.3951	28.4451	28.3508	27.6997	27.8447	27.5004	27.8353	27.9495	28.4177	28.317	28.2248	28.2171	27.7659	28.0546	27.6185	28.8532	28.2426	28.1279	27.9742	27.6808	28.3254	28.055
	27.4437	27.2256	27.2457	26.7486	26.7216	26.9742	NaN	NaN	NaN	NaN	NaN	NaN	NaN	NaN	26.7809	26.5419	26.566	NaN	NaN	27.031	26.7919	26.5777	27.3623	NaN	27.0736	NaN	26.5177	26.2921	NaN	NaN	NaN	NaN	NaN	NaN	NaN	NaN	NaN	NaN	NaN	NaN	NaN	NaN	NaN	NaN	NaN	NaN	NaN	NaN	NaN
	NaN	NaN	NaN	NaN	NaN	NaN	NaN	NaN	NaN	NaN	NaN	NaN	NaN	NaN	NaN	NaN	NaN	NaN	NaN	NaN	NaN	NaN	NaN	NaN	23.4653	NaN	NaN	NaN	NaN	NaN	NaN	NaN	NaN	NaN	NaN	NaN	NaN	NaN	NaN	NaN	NaN	NaN	NaN	NaN	NaN	NaN	NaN	NaN	NaN
	NaN	NaN	NaN	NaN	NaN	NaN	NaN	NaN	NaN	NaN	NaN	NaN	NaN	NaN	NaN	NaN	NaN	NaN	NaN	NaN	27.3424	NaN	NaN	NaN	NaN	NaN	NaN	NaN	NaN	NaN	NaN	NaN	NaN	NaN	NaN	NaN	NaN	NaN	NaN	NaN	NaN	NaN	NaN	NaN	NaN	NaN	NaN	NaN	NaN
	30.6701	30.7031	29.9397	29.8749	30.3215	30.9396	30.4689	29.904	30.2535	29.763	29.8596	29.8085	29.8799	30.1484	30.6141	30.5242	30.47	30.5047	30.3413	30.5397	30.2529	30.3678	30.3463	29.8678	30.2684	30.3273	30.5128	29.9559	29.6766	30.0206	29.507	30.0527	29.9516	29.9769	30.0108	30.3968	30.4338	30.2828	30.2324	30.3243	30.1157	30.339	30.4504	30.3317	30.555	30.0229	29.9442	30.3179	30.164
	NaN	NaN	NaN	NaN	NaN	NaN	NaN	NaN	NaN	NaN	NaN	NaN	NaN	NaN	NaN	NaN	NaN	NaN	NaN	NaN	NaN	NaN	NaN	23.9612	NaN	NaN	NaN	NaN	NaN	NaN	NaN	NaN	NaN	NaN	NaN	NaN	NaN	NaN	NaN	NaN	NaN	NaN	NaN	NaN	NaN	NaN	NaN	NaN	NaN
	NaN	NaN	NaN	27.4479	28.0683	28.1596	NaN	NaN	26.4629	NaN	NaN	NaN	26.793	NaN	27.6046	27.1207	27.9718	27.5246	27.6039	27.1189	27.7933	27.2431	26.8093	26.9148	28.0698	NaN	27.048	27.5304	NaN	NaN	NaN	NaN	NaN	NaN	NaN	NaN	NaN	NaN	27.0032	NaN	NaN	NaN	NaN	NaN	NaN	26.6667	NaN	NaN	NaN
	28.4511	29.2185	29.7986	29.4953	29.2766	28.551	30.0984	28.8288	28.8005	28.0519	28.6271	28.6961	28.9875	28.7183	28.8856	29.0959	28.677	28.1021	28.8821	28.7518	28.8983	29.0768	29.0827	28.903	28.3835	28.5976	29.5022	29.5166	29.4453	29.2112	29.0057	29.3689	29.3294	29.2978	29.8916	29.1265	29.1863	28.76	28.4953	29.0877	29.1155	29.1995	29.1906	29.0141	28.9024	28.8894	28.4665	28.8708	29.5071
	NaN	NaN	NaN	NaN	NaN	NaN	NaN	NaN	NaN	NaN	NaN	NaN	NaN	NaN	26.1159	27.6122	25.5879	26.9693	25.2823	26.7334	NaN	NaN	25.8814	NaN	27.5891	25.6081	NaN	NaN	NaN	NaN	NaN	NaN	NaN	NaN	NaN	NaN	NaN	NaN	NaN	NaN	NaN	NaN	NaN	NaN	NaN	NaN	NaN	NaN	NaN
	NaN	NaN	NaN	24.7492	NaN	NaN	NaN	NaN	NaN	NaN	NaN	NaN	NaN	NaN	NaN	NaN	NaN	NaN	NaN	NaN	NaN	NaN	NaN	NaN	NaN	NaN	NaN	NaN	NaN	NaN	NaN	NaN	NaN	NaN	NaN	NaN	NaN	NaN	NaN	NaN	NaN	NaN	NaN	NaN	NaN	NaN	NaN	NaN	NaN
	NaN	NaN	NaN	NaN	25.9081	NaN	NaN	NaN	NaN	NaN	NaN	NaN	NaN	NaN	NaN	NaN	NaN	NaN	NaN	25.5299	25.7388	NaN	NaN	NaN	NaN	NaN	NaN	NaN	NaN	NaN	NaN	NaN	NaN	NaN	NaN	NaN	NaN	NaN	NaN	NaN	NaN	NaN	NaN	NaN	NaN	NaN	NaN	NaN	NaN
	27.493	26.7993	27.0997	27.5833	27.396	27.0702	27.5401	NaN	28.1544	NaN	27.0798	NaN	NaN	27.9235	27.2393	27.7531	27.6176	27.1798	27.2967	27.6563	27.4884	28.0897	27.931	27.4257	27.0206	27.4485	27.5195	28.3564	28.2272	28.0448	27.7203	NaN	NaN	27.6851	28.3541	28.4117	28.1824	27.8877	NaN	27.6005	28.2473	NaN	28.2848	28.0045	NaN	27.497	NaN	28.1212	27.7151
	NaN	26.4734	26.0518	NaN	26.4738	NaN	26.9307	NaN	NaN	NaN	NaN	NaN	NaN	NaN	26.7401	26.7554	26.6647	26.3763	26.4003	27.0053	26.6204	26.7676	26.7288	26.5128	NaN	26.4552	27.1684	26.4761	NaN	NaN	NaN	NaN	NaN	NaN	NaN	NaN	NaN	NaN	NaN	NaN	NaN	NaN	NaN	NaN	NaN	NaN	NaN	NaN	NaN
	NaN	NaN	NaN	NaN	NaN	NaN	NaN	NaN	NaN	NaN	NaN	NaN	NaN	NaN	NaN	NaN	NaN	NaN	NaN	25.6255	NaN	26.6623	NaN	NaN	NaN	NaN	NaN	NaN	NaN	NaN	NaN	NaN	NaN	NaN	NaN	NaN	NaN	NaN	NaN	NaN	NaN	NaN	NaN	NaN	NaN	NaN	NaN	NaN	NaN
	NaN	NaN	NaN	NaN	NaN	NaN	NaN	NaN	NaN	NaN	NaN	NaN	NaN	NaN	25.4876	25.7131	NaN	25.8211	25.8432	NaN	NaN	25.8165	NaN	NaN	NaN	NaN	NaN	25.7336	NaN	NaN	NaN	NaN	NaN	NaN	NaN	NaN	NaN	NaN	NaN	NaN	NaN	NaN	NaN	NaN	NaN	NaN	NaN	NaN	NaN
	NaN	NaN	NaN	NaN	NaN	NaN	NaN	NaN	NaN	NaN	NaN	NaN	NaN	NaN	NaN	NaN	NaN	NaN	NaN	NaN	24.08	NaN	NaN	NaN	NaN	NaN	NaN	NaN	NaN	NaN	NaN	NaN	NaN	NaN	NaN	NaN	NaN	NaN	NaN	NaN	NaN	NaN	NaN	NaN	NaN	NaN	NaN	NaN	NaN
	NaN	NaN	NaN	NaN	NaN	NaN	NaN	NaN	NaN	NaN	NaN	NaN	NaN	NaN	26.9923	NaN	NaN	26.0219	NaN	25.731	NaN	NaN	27.15	NaN	26.8699	NaN	NaN	NaN	NaN	NaN	NaN	28.157	NaN	NaN	NaN	NaN	NaN	NaN	27.6627	NaN	NaN	NaN	28.0756	NaN	NaN	28.7041	NaN	NaN	NaN
	NaN	NaN	NaN	NaN	NaN	NaN	NaN	NaN	NaN	NaN	NaN	NaN	NaN	NaN	NaN	NaN	NaN	NaN	NaN	25.3098	NaN	NaN	NaN	NaN	NaN	NaN	NaN	NaN	NaN	NaN	NaN	NaN	NaN	NaN	NaN	NaN	NaN	NaN	NaN	NaN	NaN	NaN	NaN	NaN	NaN	NaN	NaN	NaN	NaN
	NaN	NaN	NaN	NaN	NaN	NaN	NaN	NaN	NaN	NaN	NaN	NaN	NaN	NaN	NaN	NaN	NaN	NaN	NaN	NaN	NaN	25.0594	NaN	NaN	NaN	NaN	NaN	NaN	NaN	NaN	NaN	NaN	NaN	NaN	NaN	NaN	NaN	NaN	NaN	NaN	NaN	NaN	NaN	NaN	NaN	NaN	NaN	NaN	NaN
	28.4747	NaN	NaN	NaN	NaN	NaN	NaN	NaN	NaN	NaN	NaN	NaN	NaN	NaN	30.625	31.6145	30.3224	31.3626	31.1057	29.8087	29.4089	29.715	30.4719	31.3552	31.3451	30.403	29.7133	28.7718	NaN	NaN	27.3818	30.6244	29.4583	27.694	28.0019	29.3602	29.4519	30.3302	30.6591	30.0755	30.5765	29.5837	27.9527	28.3369	29.4095	29.5321	NaN	NaN	27.0625
	NaN	NaN	NaN	NaN	NaN	NaN	NaN	NaN	NaN	NaN	NaN	NaN	NaN	NaN	NaN	NaN	NaN	NaN	NaN	NaN	NaN	NaN	NaN	NaN	25.9074	NaN	NaN	NaN	NaN	NaN	NaN	NaN	NaN	NaN	NaN	NaN	NaN	NaN	NaN	NaN	NaN	NaN	NaN	NaN	NaN	NaN	NaN	NaN	NaN
	NaN	NaN	NaN	NaN	NaN	NaN	NaN	NaN	NaN	NaN	NaN	NaN	NaN	NaN	NaN	NaN	NaN	NaN	NaN	NaN	NaN	NaN	NaN	NaN	NaN	NaN	NaN	NaN	NaN	NaN	NaN	NaN	28.8445	NaN	NaN	NaN	NaN	29.324	28.8096	28.0151	NaN	NaN	NaN	27.748	29.6813	30.2893	29.5054	28.0771	28.1308
	NaN	NaN	NaN	NaN	NaN	NaN	NaN	NaN	NaN	NaN	NaN	NaN	NaN	NaN	NaN	NaN	29.6574	NaN	NaN	NaN	NaN	NaN	NaN	NaN	NaN	NaN	NaN	NaN	NaN	NaN	NaN	NaN	NaN	NaN	NaN	NaN	NaN	NaN	NaN	NaN	NaN	NaN	NaN	NaN	NaN	NaN	NaN	NaN	NaN
	NaN	NaN	NaN	NaN	NaN	NaN	NaN	28.807	29.2258	29.0405	28.4527	28.3861	29.2325	27.624	NaN	NaN	NaN	NaN	NaN	NaN	NaN	NaN	NaN	NaN	NaN	NaN	NaN	NaN	27.3509	27.1858	28.1372	26.6894	27.7259	27.8703	28.2431	26.9459	28.2667	28.0444	27.4554	27.3019	28.0055	27.4152	28.1716	27.8043	28.169	28.4937	28.7761	28.5171	28.5476
	27.357	27.3689	27.8691	27.2083	26.9201	27.0392	27.4223	27.1659	29.3989	NaN	28.6234	NaN	NaN	26.7462	27.5507	27.803	27.3459	27.1813	27.5209	27.517	27.5287	27.3975	27.6204	26.8513	NaN	27.7012	27.3757	27.2464	NaN	27.3178	NaN	NaN	26.5863	27.6191	NaN	NaN	NaN	NaN	NaN	NaN	NaN	NaN	NaN	NaN	NaN	NaN	NaN	NaN	27.298
	NaN	NaN	25.7745	NaN	NaN	NaN	25.7212	NaN	NaN	NaN	NaN	NaN	NaN	NaN	NaN	NaN	NaN	NaN	24.9881	25.4859	NaN	24.8274	NaN	NaN	NaN	NaN	NaN	26.0719	NaN	NaN	NaN	NaN	NaN	NaN	NaN	NaN	NaN	NaN	NaN	NaN	NaN	NaN	NaN	NaN	NaN	NaN	NaN	NaN	NaN
	28.2155	27.8954	28.9386	28.8102	28.8878	28.6707	28.7751	28.8141	28.8532	28.6667	28.3661	28.6309	28.8485	28.8212	28.3977	28.9367	28.5667	28.6713	28.8445	29.1897	28.865	28.8472	29.2537	28.4381	28.2894	29.032	28.6193	29.1384	28.8966	29.1126	28.4718	28.5196	28.7535	28.4185	28.919	28.9757	29.084	29.1613	29.0959	28.282	28.8153	28.2665	29.2742	28.1625	28.8432	29.0205	28.6436	28.6452	28.5732
	NaN	NaN	29.069	28.3668	28.4334	NaN	30.3967	26.8081	28.7809	27.9044	28.0213	28.2732	27.9374	27.9257	29.1896	28.8869	28.8009	28.2645	27.8236	29.4062	29.6182	29.6178	27.454	28.0709	28.844	27.5973	29.0224	29.0275	28.7606	28.1772	28.0311	28.3291	28.6405	28.6501	29.0731	28.651	28.3976	28.1705	28.505	28.3006	28.2749	27.9763	29.2348	28.3175	28.4359	28.5317	28.5903	28.5462	28.965
	NaN	NaN	NaN	NaN	NaN	NaN	NaN	NaN	NaN	NaN	NaN	NaN	NaN	NaN	NaN	NaN	NaN	25.6864	NaN	NaN	NaN	NaN	26.3733	NaN	25.9317	NaN	NaN	NaN	NaN	NaN	NaN	NaN	NaN	NaN	NaN	NaN	NaN	NaN	NaN	NaN	NaN	NaN	NaN	NaN	NaN	NaN	NaN	NaN	NaN
	NaN	NaN	27.3567	26.8991	NaN	NaN	26.7119	NaN	NaN	NaN	NaN	NaN	NaN	NaN	26.314	26.9173	26.9847	26.6786	27.1608	26.8908	26.2515	26.7542	26.9889	26.993	26.8335	26.9608	NaN	27.2111	NaN	NaN	NaN	NaN	NaN	NaN	NaN	NaN	NaN	NaN	NaN	NaN	NaN	NaN	NaN	NaN	NaN	NaN	NaN	NaN	NaN
	NaN	NaN	27.618	27.9479	27.7943	27.1403	27.6829	26.3951	28.1302	27.8069	27.3529	NaN	NaN	27.7834	27.5735	27.4475	27.6544	27.1574	28.0974	27.8243	27.5368	27.6008	27.4614	27.1421	27.0597	27.8501	27.9021	27.4618	27.5875	27.7996	28.1029	NaN	NaN	27.2424	27.6878	27.4118	27.6508	27.5029	27.7888	27.9167	28.0915	27.9168	NaN	NaN	NaN	NaN	27.3226	NaN	NaN
	28.4836	27.751	28.5527	28.2848	28.52	NaN	27.6497	NaN	27.1923	NaN	NaN	NaN	26.7636	27.3482	28.2323	28.8739	28.5905	27.2344	28.572	28.8777	28.2815	28.1811	28.5275	26.8269	27.9292	28.0988	28.5767	28.0244	27.6481	27.282	NaN	NaN	26.7316	27.3515	27.774	27.4317	27.2454	NaN	27.9423	27.4682	27.7446	27.4617	NaN	26.8501	NaN	NaN	27.0493	NaN	26.8465
	NaN	NaN	26.8734	26.8022	NaN	NaN	26.7	NaN	27.3002	NaN	NaN	NaN	NaN	26.8526	26.7438	26.4786	NaN	26.1212	NaN	26.9858	26.7589	NaN	NaN	NaN	26.6016	26.7214	26.5772	26.1837	NaN	NaN	NaN	NaN	NaN	NaN	NaN	NaN	NaN	NaN	NaN	NaN	NaN	NaN	NaN	NaN	NaN	NaN	NaN	NaN	NaN
	NaN	NaN	NaN	NaN	NaN	NaN	NaN	29.052	NaN	NaN	NaN	NaN	NaN	NaN	NaN	NaN	NaN	NaN	NaN	NaN	NaN	NaN	NaN	NaN	NaN	NaN	NaN	NaN	NaN	NaN	NaN	NaN	NaN	NaN	NaN	NaN	NaN	NaN	NaN	NaN	NaN	NaN	NaN	NaN	NaN	NaN	NaN	NaN	NaN
	NaN	NaN	NaN	NaN	NaN	NaN	NaN	NaN	NaN	NaN	NaN	NaN	NaN	NaN	NaN	NaN	NaN	NaN	NaN	NaN	NaN	NaN	NaN	NaN	NaN	NaN	25.7332	NaN	NaN	NaN	NaN	NaN	NaN	NaN	NaN	NaN	NaN	NaN	NaN	NaN	NaN	NaN	NaN	NaN	NaN	NaN	NaN	NaN	NaN
	34.2992	33.4449	33.2209	33.9599	33.987	34.1022	33.8131	34.5715	34.5517	34.5041	34.3602	34.3126	34.0816	34.0975	34.3706	34.4741	34.2605	34.1691	34.1534	34.1454	33.8967	34.9169	34.6913	34.2678	33.7227	34.6655	34.2388	34.0847	34.2303	34.3512	34.0706	33.2128	33.3916	33.8347	33.5141	34.4592	34.1328	33.9909	33.2433	33.6818	33.7467	33.7331	34.2496	34.1018	33.9365	33.3863	33.7186	33.8671	34.07
	NaN	NaN	NaN	NaN	NaN	NaN	NaN	28.505	29.0038	29.1966	29.4216	28.8816	28.5176	29.0412	29.1	29.7594	29.2391	29.1533	29.3323	29.1836	27.9479	28.8848	28.8661	29.0074	27.3912	29.379	28.9737	27.9813	28.8566	29.1271	28.4351	27.8596	29.0498	28.762	29.2315	29.2883	29.0194	28.6874	28.3741	28.586	28.4334	29.2701	29.0818	29.122	28.881	28.4771	28.4035	28.4904	28.7045
	NaN	25.5441	25.9665	NaN	NaN	NaN	NaN	NaN	NaN	NaN	NaN	NaN	NaN	NaN	NaN	25.1894	NaN	NaN	NaN	25.3652	NaN	NaN	NaN	NaN	NaN	NaN	NaN	25.0315	NaN	NaN	NaN	NaN	NaN	NaN	NaN	NaN	NaN	NaN	NaN	NaN	NaN	NaN	NaN	NaN	NaN	NaN	NaN	NaN	NaN
	NaN	NaN	NaN	NaN	NaN	NaN	NaN	NaN	NaN	NaN	NaN	NaN	NaN	NaN	NaN	NaN	NaN	NaN	NaN	NaN	NaN	NaN	NaN	NaN	NaN	NaN	NaN	NaN	NaN	NaN	NaN	NaN	NaN	NaN	NaN	NaN	NaN	NaN	NaN	26.797	NaN	NaN	NaN	NaN	NaN	NaN	NaN	NaN	NaN
	32.7788	32.2815	32.1772	32.6092	32.7441	32.6139	32.4044	32.8381	32.8347	32.7046	32.3821	32.4317	32.3226	32.2648	32.9025	32.9548	32.9657	32.7043	32.2293	32.857	32.9388	33.4044	32.9609	32.6447	32.5393	32.6359	32.732	32.6878	32.6561	32.4863	32.0233	31.5877	31.9573	32.4748	32.4646	32.9101	32.818	32.4098	31.6243	32.2194	32.4203	32.0972	32.8529	32.7112	32.1674	31.8392	32.1946	32.3476	32.9342
	30.5316	30.2645	30.2942	30.1609	30.3208	30.5067	30.4081	30.1472	30.477	30.8585	30.611	30.6318	30.2417	30.3616	29.9434	30.3451	30.0842	30.3619	30.5458	30.3668	30.8664	30.3035	30.1859	30.0846	30.5562	30.3028	30.1573	30.0372	30.5668	30.5176	30.5505	30.5239	30.6021	30.5304	30.473	30.5382	30.7973	30.6441	30.8877	30.6961	30.7423	30.763	30.5123	30.6863	30.8071	31.0161	30.6545	30.6571	30.5144
	30.1553	30.3901	30.0177	30.6722	30.1766	30.1378	30.4764	30.6885	30.7845	30.7032	30.9597	30.8411	30.9368	30.5466	29.8342	30.41	29.9147	29.7731	30.2443	30.479	30.1522	30.041	30.3866	29.3502	29.6124	30.7483	30.3853	29.96	30.3752	30.9537	30.5535	30.3313	30.9912	30.6303	31.0543	30.654	30.7022	30.4499	30.0312	30.4976	30.3381	30.6066	31.0757	30.6956	30.5061	30.1459	30.5409	30.7187	30.4408
	31.8994	31.7043	31.9527	32.0089	31.7562	31.9687	32.3115	32.056	31.4543	31.8181	31.1692	30.9953	31.6164	31.5791	31.4886	31.4153	31.477	31.3118	31.355	31.5863	31.5438	31.9899	31.5705	30.8909	30.7298	31.7144	31.5419	31.3238	32.2027	32.0006	31.5222	30.8188	31.3842	31.7658	32.0206	31.9328	32.0746	31.6586	31.1046	31.761	31.856	31.821	31.7513	31.6469	31.6072	31.0886	31.443	31.4941	31.7311
	NaN	NaN	NaN	NaN	NaN	NaN	NaN	NaN	NaN	NaN	NaN	NaN	NaN	NaN	NaN	NaN	NaN	NaN	NaN	NaN	NaN	NaN	NaN	NaN	NaN	NaN	NaN	27.4927	NaN	NaN	NaN	NaN	NaN	NaN	NaN	NaN	NaN	NaN	NaN	NaN	NaN	NaN	NaN	NaN	NaN	NaN	NaN	NaN	NaN
	NaN	NaN	NaN	NaN	NaN	NaN	NaN	NaN	NaN	NaN	NaN	NaN	NaN	NaN	NaN	NaN	NaN	NaN	NaN	NaN	NaN	NaN	NaN	NaN	NaN	NaN	NaN	26.9087	NaN	NaN	NaN	NaN	NaN	NaN	NaN	NaN	NaN	NaN	NaN	NaN	NaN	NaN	NaN	NaN	NaN	NaN	NaN	NaN	NaN
	NaN	NaN	NaN	NaN	NaN	NaN	NaN	NaN	NaN	NaN	NaN	NaN	NaN	NaN	NaN	NaN	27.4928	NaN	NaN	NaN	NaN	NaN	NaN	NaN	NaN	NaN	NaN	NaN	NaN	NaN	NaN	NaN	NaN	NaN	NaN	NaN	NaN	NaN	NaN	NaN	NaN	NaN	NaN	NaN	NaN	NaN	NaN	NaN	NaN
	32.3977	31.4711	32.3572	32.1693	32.4487	32.3891	32.4416	32.7137	32.5929	32.5839	32.5555	32.6117	32.3506	32.5956	32.5204	32.6822	32.9035	32.2451	32.3942	32.7166	32.6674	33.1646	32.4812	32.2213	31.9281	32.6794	32.359	32.3981	32.5287	32.5492	32.4235	32.0349	32.1065	32.4273	32.2938	32.6836	32.6272	32.6869	31.9839	32.4736	32.3747	32.1446	32.8681	32.5592	32.5463	32.1494	32.5291	32.3917	32.6156
	28.8696	28.9142	28.5882	29.1738	29.264	29.4428	29.1032	29.7609	30.158	29.9817	29.9955	29.0051	29.8756	30.1057	29.9418	30.0351	29.3311	30.0428	29.545	29.1871	29.6227	30.6255	30.2573	30.1331	28.1256	30.7203	30.4355	30.418	30.7618	30.9287	30.8573	29.8584	30.8599	30.2358	30.9319	30.34	30.4496	30.1171	29.3004	29.3946	30.3795	30.1645	30.9664	30.5169	30.9632	30.8066	30.1545	30.8597	30.7979
	32.4019	32.1706	32.4007	32.3689	32.8427	32.1411	32.3567	32.3058	32.1052	32.3563	31.8924	32.0637	32.2963	32.2698	31.9955	31.8931	31.8292	31.3019	31.4922	31.6378	32.0361	31.7164	32.0563	31.5463	31.3056	31.9314	32.0457	32.1585	32.2827	32.1222	32.2807	31.9445	32.2523	32.2141	32.4661	33.0659	32.378	32.3208	31.7767	32.341	31.9358	32.5908	32.6946	32.4107	32.2399	32.0028	32.331	32.5277	32.523
	NaN	NaN	NaN	NaN	NaN	NaN	NaN	NaN	NaN	NaN	NaN	NaN	NaN	NaN	NaN	NaN	NaN	NaN	NaN	NaN	22.8725	NaN	NaN	NaN	NaN	NaN	NaN	NaN	NaN	NaN	NaN	NaN	NaN	NaN	NaN	NaN	NaN	NaN	NaN	NaN	NaN	NaN	NaN	NaN	NaN	NaN	NaN	NaN	NaN
	NaN	NaN	NaN	NaN	NaN	NaN	NaN	NaN	NaN	NaN	NaN	NaN	NaN	NaN	NaN	NaN	NaN	NaN	NaN	NaN	NaN	NaN	NaN	NaN	NaN	24.97	NaN	24.9341	NaN	NaN	NaN	NaN	NaN	NaN	NaN	NaN	NaN	NaN	NaN	NaN	NaN	NaN	NaN	NaN	NaN	NaN	NaN	NaN	NaN
	NaN	NaN	NaN	NaN	NaN	NaN	NaN	NaN	NaN	NaN	NaN	NaN	NaN	NaN	NaN	NaN	NaN	NaN	NaN	NaN	NaN	22.6506	NaN	NaN	NaN	NaN	NaN	NaN	NaN	NaN	NaN	NaN	NaN	NaN	NaN	NaN	NaN	NaN	NaN	NaN	NaN	NaN	NaN	NaN	NaN	NaN	NaN	NaN	NaN
	NaN	NaN	NaN	NaN	NaN	NaN	NaN	NaN	NaN	NaN	NaN	NaN	NaN	NaN	NaN	25.1978	NaN	NaN	NaN	NaN	25.2909	NaN	NaN	NaN	NaN	NaN	NaN	NaN	NaN	NaN	NaN	NaN	NaN	NaN	NaN	NaN	NaN	NaN	NaN	NaN	NaN	NaN	NaN	NaN	NaN	NaN	NaN	NaN	NaN
	29.5964	28.816	28.8058	28.9261	29.2138	29.0667	28.1129	28.8625	27.7031	28.2293	29.0996	29.1654	28.4408	27.8825	28.7399	28.8777	29.2662	29.2152	29.0131	29.4099	29.4681	28.8395	28.7287	29.52	28.762	28.6914	29.3352	29.1034	28.7716	28.0398	28.6202	28.8086	27.7262	28.3797	27.8548	27.7042	27.7021	28.3162	29.0015	28.4073	28.0172	28.0689	28.5409	28.6011	28.7663	29.0772	28.7351	28.5876	28.2668
	NaN	NaN	27.0913	26.4048	26.3317	27.3726	27.3952	28.2476	NaN	NaN	NaN	NaN	NaN	NaN	NaN	27.5184	NaN	27.75	27.0165	27.0965	27.7471	27.2351	26.6337	NaN	28.1592	NaN	26.9937	27.3295	NaN	NaN	NaN	NaN	NaN	NaN	29.1062	NaN	NaN	NaN	NaN	28.1451	26.8616	NaN	28.0974	27.1157	27.0723	26.6266	27.5967	NaN	NaN
	26.0396	NaN	NaN	NaN	NaN	NaN	NaN	NaN	NaN	NaN	NaN	NaN	NaN	NaN	NaN	25.9792	NaN	26.8229	26.4146	NaN	NaN	26.4892	26.5302	26.6845	26.0089	NaN	26.5537	26.0416	NaN	NaN	NaN	26.8841	27.0873	26.9643	27.3957	NaN	NaN	NaN	NaN	NaN	NaN	NaN	NaN	NaN	NaN	NaN	NaN	NaN	NaN
	NaN	NaN	NaN	NaN	NaN	NaN	NaN	NaN	NaN	NaN	NaN	NaN	NaN	NaN	NaN	NaN	NaN	NaN	NaN	24.9606	25.4571	25.4369	NaN	NaN	NaN	NaN	NaN	NaN	NaN	NaN	NaN	NaN	NaN	NaN	NaN	NaN	NaN	NaN	NaN	NaN	NaN	NaN	NaN	NaN	NaN	NaN	NaN	NaN	NaN
	NaN	NaN	NaN	NaN	NaN	NaN	NaN	NaN	NaN	NaN	NaN	NaN	NaN	NaN	NaN	NaN	NaN	NaN	NaN	NaN	NaN	NaN	NaN	NaN	26.2632	NaN	NaN	NaN	NaN	NaN	NaN	NaN	NaN	NaN	NaN	NaN	NaN	NaN	NaN	NaN	NaN	NaN	NaN	NaN	NaN	NaN	NaN	NaN	NaN
	NaN	NaN	NaN	NaN	NaN	NaN	NaN	NaN	NaN	NaN	NaN	NaN	NaN	NaN	NaN	NaN	NaN	NaN	NaN	NaN	NaN	NaN	NaN	NaN	NaN	NaN	NaN	NaN	NaN	NaN	NaN	NaN	NaN	NaN	26.4969	NaN	NaN	NaN	NaN	NaN	NaN	NaN	NaN	NaN	NaN	NaN	NaN	NaN	NaN
	26.8897	NaN	26.9559	NaN	26.8116	26.4683	NaN	NaN	NaN	NaN	NaN	NaN	NaN	NaN	26.5539	27.1306	27.9178	26.0711	26.8812	26.7183	27.2253	26.8483	27.1217	NaN	NaN	NaN	26.7439	25.9188	NaN	NaN	NaN	NaN	NaN	NaN	NaN	NaN	NaN	NaN	NaN	NaN	NaN	NaN	NaN	NaN	NaN	NaN	NaN	NaN	NaN
	NaN	NaN	NaN	NaN	NaN	NaN	NaN	NaN	NaN	NaN	NaN	NaN	NaN	NaN	NaN	NaN	NaN	NaN	NaN	NaN	NaN	NaN	NaN	NaN	NaN	NaN	NaN	NaN	NaN	26.5341	NaN	NaN	NaN	NaN	NaN	NaN	NaN	NaN	NaN	NaN	NaN	NaN	NaN	NaN	NaN	NaN	NaN	NaN	NaN
	NaN	NaN	26.9257	NaN	26.4443	NaN	26.8474	26.6428	26.9754	27.6134	NaN	27.5058	27.1857	26.8783	26.6514	26.4948	26.5462	26.4166	26.5951	27.5491	26.4577	25.911	26.685	26.0572	25.9714	27.2022	26.7604	26.5948	26.8405	NaN	NaN	27.1872	NaN	NaN	NaN	26.7696	27.0851	27.1417	NaN	27.3454	27.6006	NaN	NaN	26.9087	27.3997	26.9545	27.6442	27.2571	27.1181
	NaN	NaN	NaN	NaN	23.8686	NaN	NaN	NaN	NaN	NaN	NaN	NaN	NaN	NaN	NaN	NaN	NaN	NaN	NaN	NaN	NaN	NaN	NaN	NaN	NaN	NaN	NaN	NaN	NaN	NaN	NaN	NaN	NaN	NaN	NaN	NaN	NaN	NaN	NaN	NaN	NaN	NaN	NaN	NaN	NaN	NaN	NaN	NaN	NaN
	32.5467	32.5813	32.9356	32.742	32.8435	32.8197	32.7971	32.4994	32.796	32.8731	32.7559	33.1383	32.8668	32.8012	32.5347	32.7475	32.5146	32.5305	32.6876	32.934	32.8988	32.5314	32.6041	32.5073	32.5813	32.6043	32.5016	32.7571	32.5765	32.359	32.8288	32.3321	32.3409	32.4379	31.9464	32.5225	32.7142	32.7748	32.6425	32.7346	32.5694	32.5118	32.7943	32.8582	33.1683	32.8332	32.714	32.7997	32.6656
	26.6277	26.3459	26.9742	26.8483	27.2505	27.0781	27.9887	NaN	NaN	NaN	NaN	NaN	NaN	NaN	26.901	27.235	26.8496	26.48	26.7008	26.8385	27.2672	27.0132	26.9607	26.6132	26.7106	26.4621	26.1894	27.3104	NaN	NaN	NaN	NaN	NaN	NaN	NaN	NaN	NaN	26.8157	26.4399	NaN	NaN	NaN	NaN	26.5422	NaN	NaN	NaN	26.9981	27.0487
	29.5393	30.4269	30.9356	30.6845	31.1613	30.6531	30.367	NaN	30.6271	30.4583	30.7449	31.0356	31.0174	30.8077	29.9708	30.6872	30.3649	30.5127	30.8064	31.1179	30.9081	29.6573	30.0213	29.6849	30.2519	30.2887	30.3556	30.508	28.9856	29.9057	29.8991	30.1957	30.651	30.4744	27.7851	29.0977	29.7877	30.3115	30.3886	30.5093	30.6	28.6033	27.8425	29.8633	29.7646	30.0765	29.4302	29.8804	29.1073
	NaN	NaN	NaN	NaN	NaN	NaN	NaN	NaN	NaN	NaN	NaN	NaN	NaN	NaN	NaN	NaN	NaN	NaN	NaN	25.9627	NaN	NaN	NaN	NaN	NaN	NaN	NaN	NaN	NaN	NaN	NaN	NaN	NaN	NaN	NaN	NaN	NaN	NaN	NaN	NaN	NaN	NaN	NaN	NaN	NaN	NaN	NaN	NaN	NaN
	27.5866	28.1918	28.0888	27.413	NaN	NaN	26.8947	NaN	NaN	NaN	NaN	NaN	25.6839	NaN	27.57	27.7917	27.3264	27.2631	27.419	27.3235	27.6342	26.8497	28.1563	27.6075	27.5712	26.7412	27.6248	27.977	28.0977	27.8091	27.3439	NaN	NaN	27.2602	27.9257	27.6412	NaN	NaN	NaN	NaN	NaN	NaN	NaN	26.4967	27.0259	27.1254	25.5316	NaN	NaN
	NaN	NaN	NaN	NaN	NaN	NaN	NaN	NaN	NaN	NaN	25.7124	NaN	NaN	NaN	NaN	26.1062	26.8364	NaN	26.1162	26.2179	26.7507	NaN	NaN	NaN	NaN	NaN	26.1082	25.9745	NaN	NaN	NaN	26.3884	NaN	NaN	NaN	NaN	NaN	NaN	26.915	25.7265	NaN	NaN	NaN	NaN	NaN	27.2079	NaN	NaN	NaN
	NaN	26.7829	27.3392	27.0724	26.3799	26.879	NaN	NaN	NaN	26.9166	26.9863	NaN	NaN	NaN	26.4251	26.6709	26.796	26.6579	26.3038	26.7117	26.4706	27.0942	26.9532	26.8324	26.0852	27.3147	27.0527	26.4063	NaN	NaN	NaN	NaN	NaN	NaN	NaN	NaN	NaN	NaN	NaN	NaN	NaN	NaN	NaN	NaN	NaN	NaN	27.0776	NaN	27.8123
	31.5825	31.5902	31.9378	32.1685	31.979	32.0878	31.8678	31.7193	31.6324	32.3279	32.4938	32.4667	32.1214	32.0277	32.2292	32.1926	32.1285	32.2693	32.0139	32.2928	32.1561	31.9185	31.7978	32.1579	32.6097	32.2498	32.1529	32.0203	31.941	31.9756	32.6518	33.4194	32.8287	32.2303	31.8744	31.9846	32.2125	32.6181	33.623	32.492	32.2563	31.8012	31.848	32.049	32.672	33.4981	32.5761	32.0932	32.2281
	NaN	NaN	NaN	NaN	NaN	NaN	NaN	NaN	NaN	NaN	NaN	NaN	NaN	NaN	NaN	NaN	25.0842	NaN	NaN	NaN	NaN	NaN	NaN	NaN	NaN	NaN	NaN	NaN	NaN	NaN	NaN	NaN	NaN	NaN	NaN	NaN	NaN	NaN	NaN	NaN	NaN	NaN	NaN	NaN	NaN	NaN	NaN	NaN	NaN
	NaN	NaN	NaN	NaN	NaN	NaN	NaN	NaN	NaN	NaN	NaN	NaN	NaN	NaN	NaN	NaN	NaN	26.3554	NaN	26.231	NaN	25.4569	NaN	26.3521	27.0433	26.4243	NaN	NaN	NaN	NaN	NaN	27.7487	NaN	NaN	NaN	NaN	NaN	NaN	27.1711	NaN	NaN	NaN	NaN	NaN	NaN	NaN	NaN	NaN	NaN
	NaN	NaN	NaN	NaN	NaN	NaN	NaN	NaN	NaN	NaN	NaN	NaN	NaN	NaN	27.0437	NaN	NaN	NaN	26.6162	25.2894	25.6372	NaN	25.4104	NaN	NaN	26.3516	NaN	NaN	NaN	NaN	NaN	NaN	NaN	NaN	NaN	NaN	NaN	NaN	NaN	NaN	NaN	NaN	NaN	NaN	NaN	NaN	NaN	NaN	NaN
	27.3679	27.4083	NaN	26.9597	NaN	NaN	26.736	27.2127	27.2259	NaN	NaN	NaN	26.835	26.9235	26.2977	27.095	26.1344	26.1088	26.4216	26.3863	25.7498	26.9144	26.6984	26.3421	26.4631	27.4175	26.8715	26.2855	27.5527	27.1942	NaN	26.4487	NaN	26.8597	NaN	27.0678	NaN	26.0688	26.3587	NaN	26.4063	NaN	26.9845	26.968	27.2704	NaN	NaN	NaN	27.0634
	29.6966	30.5012	30.3306	30.0599	30.1791	30.4269	29.7952	29.1448	28.8281	29.4102	29.7992	30.0457	29.527	29.5589	29.8795	29.9041	29.8833	29.9386	30.1047	29.9087	30.1192	29.585	29.9937	30.5588	29.821	29.727	29.9867	30.187	29.0097	29.3348	29.6921	29.966	29.5795	29.2577	29.0457	29.5057	29.4091	29.6989	30.2606	29.7763	29.4216	28.782	28.9035	29.7071	30.3706	30.4308	30.108	29.0273	29.8282
	NaN	NaN	NaN	NaN	NaN	NaN	NaN	NaN	NaN	NaN	NaN	NaN	NaN	NaN	NaN	NaN	NaN	NaN	NaN	NaN	NaN	NaN	NaN	24.972	NaN	NaN	NaN	NaN	NaN	NaN	NaN	NaN	NaN	NaN	NaN	NaN	NaN	NaN	NaN	NaN	NaN	NaN	NaN	NaN	NaN	NaN	NaN	NaN	NaN
	NaN	NaN	25.3028	NaN	NaN	NaN	NaN	NaN	NaN	NaN	NaN	NaN	NaN	NaN	NaN	NaN	NaN	NaN	NaN	25.5457	NaN	NaN	NaN	NaN	NaN	NaN	NaN	NaN	NaN	NaN	NaN	NaN	NaN	NaN	NaN	NaN	NaN	NaN	NaN	NaN	NaN	NaN	NaN	NaN	NaN	NaN	NaN	NaN	NaN
	29.2788	NaN	NaN	28.6163	28.8331	NaN	NaN	29.2108	29.3453	29.1273	28.8245	NaN	28.604	29.3221	29.5581	29.3647	30.2052	32.8389	31.2251	31.1882	29.3954	30.8104	31.8313	31.82	31.9484	31.611	30.6965	32.3589	NaN	27.8394	29.9981	30.8777	29.638	29.2829	28.9252	29.6918	28.9715	28.9593	29.0287	28.5205	NaN	NaN	29.4005	29.1121	28.7531	28.7948	28.976	29.2124	NaN
	NaN	NaN	NaN	NaN	NaN	NaN	NaN	NaN	NaN	NaN	NaN	NaN	NaN	NaN	NaN	NaN	NaN	28.2992	25.214	25.1666	NaN	NaN	NaN	26.9902	26.2801	NaN	NaN	26.2231	NaN	NaN	NaN	NaN	NaN	NaN	NaN	NaN	NaN	NaN	NaN	NaN	NaN	NaN	NaN	NaN	NaN	NaN	NaN	NaN	NaN
	NaN	NaN	NaN	NaN	NaN	NaN	NaN	NaN	NaN	NaN	NaN	NaN	NaN	NaN	NaN	NaN	NaN	NaN	NaN	NaN	NaN	NaN	NaN	NaN	22.3207	NaN	NaN	NaN	NaN	NaN	NaN	NaN	NaN	NaN	NaN	NaN	NaN	NaN	NaN	NaN	NaN	NaN	NaN	NaN	NaN	NaN	NaN	NaN	NaN
	32.7198	32.1763	31.8218	32.0004	32.265	32.2725	32.4277	32.242	32.0338	32.1604	32.2633	32.2095	32.1683	31.8696	32.0958	32.2918	32.3981	31.5401	31.785	32.1564	31.8274	32.4403	32.1112	31.4648	31.529	32.299	32.3823	31.7527	32.0275	31.9998	31.6896	31.189	31.8396	31.9508	31.8507	32.0161	31.9457	31.9697	31.6603	32.0825	32.1261	31.971	32.1897	32.2446	32.1963	31.9169	31.9116	31.9411	32.1732
	33.8718	34.1926	34.3981	35.4707	36.1528	34.9109	33.9907	34.1788	34.8606	35.1768	35.2847	35.4271	35.0713	35.0366	34.7858	35.1895	35.5778	33.8826	34.7714	35.1478	35.7399	34.177	34.3092	34.1835	33.7621	34.7067	34.7639	34.7524	33.823	34.5276	35.2681	34.3091	34.8215	34.9014	34.4274	34.6873	35.2456	35.4507	34.7554	35.1847	35.2351	34.9546	34.5818	34.7066	35.4359	35.0298	35.7038	35.7405	35.5807
	NaN	NaN	NaN	NaN	NaN	NaN	NaN	NaN	NaN	NaN	NaN	NaN	NaN	NaN	27.9032	NaN	NaN	NaN	NaN	NaN	NaN	NaN	NaN	NaN	NaN	NaN	NaN	NaN	NaN	NaN	NaN	NaN	NaN	NaN	NaN	NaN	NaN	NaN	NaN	NaN	NaN	NaN	NaN	NaN	NaN	NaN	NaN	NaN	NaN
	29.3199	28.667	29.9555	28.5121	28.3821	28.425	29.5334	33.9023	32.3171	29.853	30.8509	31.4321	31.5234	31.2752	28.8741	28.2012	28.1653	28.8842	27.8488	28.0197	27.7401	28.7505	29.3297	29.5848	28.2989	28.2172	28.7446	29.5661	28.6945	29.0293	29.1332	27.5445	30.5131	28.409	31.2903	28.9712	28.8522	30.7805	29.3592	31.3428	29.5968	30.142	28.7634	30.5951	29.3468	30.4994	29.9894	31.1208	29.8456
	34.631	34.8495	34.9934	34.4322	34.5028	34.7463	35.5542	34.672	34.6601	34.4736	34.3014	34.3837	34.4142	34.5171	34.6758	34.5085	34.212	34.3664	34.4219	34.1191	34.3252	34.7026	34.4686	34.5168	34.221	33.8169	34.1637	34.5545	34.562	34.5902	34.2187	33.6052	34.4356	34.4777	34.3782	34.7139	34.6923	34.1793	33.5766	34.483	34.5794	34.4916	34.646	34.6744	34.2745	33.8552	34.4596	34.5594	34.8752
	NaN	NaN	NaN	NaN	NaN	NaN	NaN	NaN	NaN	NaN	NaN	NaN	NaN	NaN	28.6389	26.6295	NaN	NaN	NaN	25.5466	NaN	27.3366	NaN	NaN	NaN	NaN	NaN	NaN	NaN	NaN	NaN	NaN	NaN	NaN	NaN	NaN	NaN	NaN	NaN	NaN	NaN	NaN	NaN	NaN	NaN	NaN	NaN	NaN	NaN
	NaN	NaN	NaN	NaN	NaN	NaN	NaN	NaN	NaN	NaN	NaN	NaN	NaN	NaN	28.1203	NaN	28.1176	27.8119	25.7208	27.3507	28.0304	28.1224	28.1365	28.4082	28.4507	NaN	28.714	28.5821	27.3667	NaN	29.9037	NaN	28.1795	29.824	32.7278	27.9469	26.6455	NaN	NaN	27.5901	28.5097	29.158	NaN	28.4789	27.6556	28.7001	29.4124	29.8588	28.4513
	NaN	NaN	NaN	NaN	NaN	NaN	NaN	NaN	NaN	NaN	NaN	NaN	NaN	NaN	30.0842	25.547	26.5859	NaN	NaN	NaN	NaN	30.2902	NaN	30.2275	29.2688	NaN	26.3734	28.7822	NaN	NaN	28.4275	NaN	NaN	NaN	29.3855	NaN	NaN	NaN	NaN	NaN	NaN	28.3667	NaN	NaN	NaN	28.8366	NaN	NaN	26.2343
	NaN	NaN	NaN	NaN	NaN	NaN	NaN	NaN	NaN	NaN	NaN	NaN	NaN	NaN	NaN	NaN	NaN	NaN	NaN	NaN	NaN	26.6007	NaN	NaN	NaN	NaN	NaN	NaN	NaN	NaN	NaN	NaN	NaN	NaN	NaN	NaN	NaN	NaN	NaN	NaN	NaN	NaN	NaN	NaN	NaN	NaN	NaN	NaN	NaN
	29.1281	28.9001	29.4602	29.4194	29.3699	29.4708	28.9156	29.564	29.3644	29.5093	29.6315	29.823	29.6576	29.5792	30.3797	29.6998	29.8754	30.3166	29.7601	29.9347	29.5507	29.2326	29.7363	29.3804	30.241	30.0531	30.0182	29.4141	29.8251	29.4118	29.9365	30.5707	29.9164	30.0144	29.8175	29.9251	29.9987	29.9333	30.2309	29.8474	29.7463	30.3279	29.6982	29.6946	29.6453	30.6051	29.9738	29.8886	29.8219
	NaN	NaN	NaN	NaN	NaN	NaN	25.5187	NaN	NaN	NaN	NaN	NaN	NaN	NaN	26.1162	NaN	NaN	NaN	NaN	25.4801	25.6328	NaN	NaN	NaN	NaN	NaN	25.392	NaN	NaN	NaN	NaN	NaN	NaN	NaN	NaN	NaN	NaN	NaN	NaN	NaN	NaN	NaN	NaN	NaN	NaN	NaN	NaN	NaN	NaN
	28.2071	27.985	27.9439	28.2112	27.7308	NaN	27.4366	28.2914	28.6567	28.9156	28.3446	29.156	28.5561	28.1857	28.5812	27.531	28.0594	28.3344	28.2241	28.727	28.3548	28.4961	28.3923	27.6943	28.1139	28.0285	28.5062	28.1579	28.6748	29.0222	28.5813	28.659	28.6973	28.5107	29.0934	28.7588	28.8951	28.8149	29.0972	28.68	28.9324	29.1002	28.9847	28.6341	28.6898	28.7099	28.6919	28.7727	28.4426
	NaN	NaN	25.994	NaN	NaN	NaN	NaN	NaN	NaN	NaN	NaN	NaN	NaN	NaN	29.9621	NaN	NaN	NaN	NaN	NaN	NaN	29.6874	NaN	29.8087	29.8967	NaN	NaN	29.9266	NaN	NaN	27.9456	NaN	NaN	NaN	30.42	NaN	NaN	NaN	NaN	NaN	NaN	NaN	NaN	NaN	NaN	30.107	NaN	NaN	NaN
	NaN	NaN	NaN	NaN	NaN	NaN	NaN	NaN	NaN	NaN	NaN	NaN	NaN	NaN	NaN	NaN	NaN	NaN	NaN	NaN	24.6	NaN	NaN	NaN	NaN	NaN	NaN	NaN	NaN	NaN	NaN	NaN	NaN	NaN	NaN	NaN	NaN	NaN	NaN	NaN	NaN	NaN	NaN	NaN	NaN	NaN	NaN	NaN	NaN
	NaN	NaN	NaN	NaN	NaN	NaN	NaN	NaN	NaN	NaN	NaN	NaN	NaN	NaN	NaN	NaN	NaN	NaN	NaN	NaN	NaN	NaN	NaN	NaN	24.6702	NaN	NaN	NaN	NaN	NaN	NaN	NaN	NaN	NaN	NaN	NaN	NaN	NaN	NaN	NaN	NaN	NaN	NaN	NaN	NaN	NaN	NaN	NaN	NaN
	29.6017	28.5101	28.3719	NaN	29.7591	NaN	29.4707	28.9893	27.9647	NaN	NaN	NaN	29.0598	NaN	29.817	29.9054	30.1672	29.6528	29.709	30.462	30.244	29.7153	29.9727	29.5097	29.1484	29.4797	29.474	30.1044	29.2879	28.5942	NaN	28.538	29.5223	29.5579	28.8478	NaN	28.6239	NaN	NaN	NaN	29.2179	30.4837	28.0998	28.4159	NaN	NaN	29.3221	29.86	29.8505
	NaN	NaN	NaN	NaN	NaN	NaN	NaN	NaN	NaN	NaN	NaN	NaN	NaN	NaN	28.0723	NaN	NaN	NaN	NaN	NaN	NaN	NaN	NaN	NaN	NaN	NaN	24.6471	NaN	NaN	NaN	NaN	NaN	NaN	NaN	NaN	NaN	NaN	NaN	NaN	NaN	NaN	NaN	NaN	NaN	NaN	NaN	NaN	NaN	NaN
	NaN	NaN	NaN	NaN	NaN	NaN	NaN	NaN	NaN	NaN	NaN	NaN	NaN	NaN	30.8913	NaN	NaN	NaN	NaN	NaN	NaN	27.3491	NaN	30.4064	27.7173	NaN	NaN	28.823	NaN	NaN	NaN	NaN	NaN	NaN	30.0184	NaN	NaN	NaN	NaN	NaN	NaN	27.8995	NaN	NaN	NaN	NaN	NaN	NaN	NaN
	NaN	NaN	NaN	NaN	NaN	NaN	NaN	NaN	NaN	NaN	NaN	NaN	NaN	NaN	31.0143	NaN	NaN	NaN	NaN	NaN	NaN	NaN	NaN	27.7296	NaN	NaN	NaN	25.1602	NaN	NaN	NaN	NaN	NaN	NaN	25.9879	NaN	NaN	NaN	NaN	NaN	NaN	NaN	NaN	NaN	NaN	NaN	NaN	NaN	NaN
	25.7466	NaN	28.1364	27.1544	27.3516	NaN	27.4958	26.8853	NaN	NaN	NaN	NaN	NaN	NaN	31.3763	29.8995	29.45	31.0962	29.064	30.612	30.2844	29.8181	28.8636	30.0092	30.8883	28.2968	30.0096	30.0288	28.2922	27.2411	27.5224	30.4712	28.4809	27.4775	30.1713	28.2718	27.7627	28.2433	30.5642	29.0738	29.452	30.9825	27.7626	27.3751	28.0633	30.4568	28.1914	28.1169	29.4393
	NaN	NaN	NaN	NaN	NaN	NaN	NaN	NaN	NaN	NaN	NaN	NaN	NaN	NaN	NaN	NaN	NaN	NaN	NaN	NaN	NaN	NaN	NaN	NaN	NaN	NaN	NaN	23.9759	NaN	NaN	NaN	NaN	NaN	NaN	NaN	NaN	NaN	NaN	NaN	NaN	NaN	NaN	NaN	NaN	NaN	NaN	NaN	NaN	NaN
	31.4749	30.9881	30.985	31.4286	31.4742	31.8819	31.2679	31.8524	32.1105	32.4322	32.0132	32.2966	32.1832	31.8621	30.8658	31.3725	31.3911	31.5686	31.8277	31.0333	31.462	31.3512	31.5921	30.7362	31.075	31.5356	31.4453	31.1508	31.4631	32.304	31.9826	31.1828	31.59	31.8312	31.4577	32.1608	32.2738	32.303	32.3378	32.0321	32.2152	32.0956	32.3561	32.4796	32.2353	32.4181	32.0414	32.2675	32.2091
	31.9362	31.4981	30.3446	31.0015	32.0745	32.8576	30.7993	30.7553	31.2338	31.4608	31.7987	31.9492	31.3095	30.6964	33.3178	31.9166	33.0832	32.4751	31.5064	33.0474	33.5078	32.8391	31.722	31.3939	32.4958	31.3967	32.2024	32.013	30.504	30.9626	31.1843	30.6332	31.271	30.9862	30.7635	31.0889	30.7725	31.2111	32.0189	31.2806	31.0251	30.0115	30.8149	30.8862	31.0335	31.7799	31.3424	30.6237	30.9936
	31.9108	31.6561	31.7364	31.8811	31.3412	31.52	32.1056	32.1352	32.5572	32.6302	32.5237	32.5166	32.5384	32.4531	32.4745	32.4204	32.1437	32.1254	31.9358	32.1822	32.0457	32.3163	32.2395	31.9142	31.9383	32.2861	32.4412	32.1038	32.6441	32.462	32.4754	32.0675	32.3375	32.4305	32.4854	32.5802	32.7245	32.5726	32.4459	32.6006	32.7578	32.5157	32.7833	32.6365	32.6201	32.576	32.7117	32.7074	32.3018
	30.1237	28.8847	29.9198	30.2878	30.2824	30.464	29.73	29.277	29.9521	30.0924	30.4173	30.5255	30.2658	30.1311	30.4151	30.4906	30.678	30.4265	30.549	30.9645	30.3164	30.2642	30.2127	29.8061	29.8591	30.5969	30.7548	30.2565	29.6457	29.9694	30.1849	29.7913	29.9276	30.1428	29.5042	29.9661	30.3257	30.4045	30.5305	30.4011	30.5431	30.1375	29.8914	30.0683	30.341	30.536	30.7495	29.9964	30.1736
	NaN	NaN	26.5042	27.0838	26.361	26.0066	NaN	NaN	NaN	NaN	NaN	NaN	NaN	NaN	26.5645	26.6084	NaN	26.0384	26.9652	26.387	NaN	26.2047	26.8693	NaN	26.3447	NaN	NaN	26.0342	NaN	NaN	NaN	NaN	NaN	NaN	NaN	NaN	NaN	NaN	NaN	NaN	NaN	NaN	NaN	NaN	NaN	NaN	NaN	NaN	NaN
	28.0991	28.2986	29.4769	29.5166	28.7066	28.8669	29.0405	28.2574	29.3542	29.1921	29.7573	30.2077	29.2581	29.1997	29.1892	29.2197	29.214	29.5412	28.9772	29.5097	28.8602	29.3043	29.2045	28.6013	28.8086	28.6022	29.3802	28.7582	29.0271	29.4703	29.4825	29.3034	29.1327	29.3356	28.5613	29.6232	29.1504	29.2822	29.4248	29.2241	29.4363	28.3398	28.8817	29.0978	29.2098	29.3964	29.3132	28.8133	29.271
	NaN	NaN	NaN	NaN	NaN	NaN	NaN	NaN	NaN	NaN	NaN	NaN	NaN	NaN	NaN	NaN	NaN	NaN	NaN	NaN	NaN	25.3658	NaN	NaN	NaN	NaN	NaN	NaN	NaN	NaN	NaN	NaN	NaN	NaN	NaN	NaN	NaN	NaN	NaN	NaN	NaN	NaN	NaN	NaN	NaN	NaN	NaN	NaN	NaN
	NaN	NaN	26.5215	26.6169	26.0715	NaN	NaN	NaN	NaN	NaN	NaN	NaN	NaN	NaN	26.1219	26.3697	NaN	26.5332	26.1335	26.2227	26.4277	25.9485	25.934	NaN	NaN	NaN	25.6356	25.9725	NaN	NaN	NaN	NaN	NaN	NaN	NaN	NaN	NaN	NaN	NaN	NaN	NaN	NaN	NaN	NaN	NaN	NaN	NaN	NaN	NaN
	NaN	NaN	NaN	NaN	NaN	NaN	NaN	NaN	NaN	NaN	NaN	NaN	NaN	NaN	NaN	NaN	NaN	NaN	NaN	NaN	NaN	NaN	NaN	22.9866	NaN	NaN	NaN	NaN	NaN	NaN	NaN	NaN	NaN	NaN	NaN	NaN	NaN	NaN	NaN	NaN	NaN	NaN	NaN	NaN	NaN	NaN	NaN	NaN	NaN
	NaN	NaN	NaN	NaN	NaN	NaN	NaN	NaN	NaN	NaN	NaN	NaN	NaN	NaN	26.3019	NaN	NaN	NaN	26.638	26.4471	NaN	NaN	NaN	NaN	NaN	NaN	26.3272	NaN	NaN	25.6433	NaN	26.491	NaN	NaN	NaN	NaN	NaN	NaN	28.0589	NaN	NaN	NaN	NaN	NaN	NaN	28.4356	NaN	NaN	NaN
	25.2485	NaN	24.2683	NaN	25.333	26.1687	NaN	NaN	NaN	NaN	NaN	NaN	NaN	NaN	NaN	NaN	NaN	NaN	25.9877	NaN	NaN	NaN	NaN	NaN	25.0469	NaN	25.152	NaN	NaN	NaN	NaN	NaN	NaN	NaN	NaN	NaN	NaN	NaN	NaN	NaN	NaN	NaN	NaN	NaN	NaN	NaN	NaN	NaN	NaN
	27.2563	NaN	28.1389	27.2365	27.6544	NaN	27.3801	NaN	NaN	28.0919	28.1716	27.8078	26.771	27.0952	27.0188	27.0692	27.3153	27.4876	27.4829	28.0009	27.7779	25.6111	26.1197	25.2012	26.5036	27.7285	26.7787	27.4555	NaN	NaN	26.9238	NaN	NaN	NaN	NaN	NaN	NaN	NaN	NaN	NaN	NaN	NaN	NaN	NaN	NaN	NaN	26.6126	NaN	NaN
	26.752	27.0497	27.4506	26.6851	NaN	26.6022	26.3229	NaN	NaN	NaN	NaN	NaN	26.9978	27.4582	26.711	26.1319	26.1315	NaN	26.2545	NaN	NaN	27.2118	26.6931	26.5131	25.9661	NaN	25.9405	26.483	NaN	NaN	NaN	NaN	NaN	NaN	NaN	NaN	NaN	NaN	NaN	NaN	NaN	NaN	NaN	NaN	NaN	NaN	NaN	NaN	NaN
	NaN	NaN	NaN	NaN	NaN	NaN	25.7555	NaN	NaN	NaN	NaN	NaN	NaN	NaN	25.8648	NaN	NaN	NaN	NaN	NaN	NaN	NaN	NaN	NaN	NaN	NaN	NaN	NaN	NaN	NaN	NaN	NaN	NaN	NaN	NaN	NaN	NaN	NaN	NaN	NaN	NaN	NaN	NaN	NaN	NaN	NaN	NaN	NaN	NaN
	27.189	28.3456	30.2869	30.3805	29.68	29.5486	28.7546	NaN	29.8353	30.6719	30.4814	30.7752	30.9672	30.5841	28.9202	29.3887	29.5282	29.8876	30.028	30.4143	29.9939	28.6176	29.2887	29.1437	29.111	30.0821	29.767	29.7997	NaN	29.9826	30.3768	30.5422	30.5896	29.9534	28.0344	27.9715	30.1769	30.7265	31.01	30.8298	30.9406	30.4124	27.9847	29.8101	30.0981	30.7533	30.8149	30.1701	29.976
	30.1959	29.0279	29.0506	29.0325	29.5638	29.3559	28.7707	29.9104	30.0554	29.5557	30.0297	29.5117	29.8282	29.7389	29.8834	30.0543	30.0449	29.3702	29.8687	29.6237	29.505	29.6307	30.0539	30.0349	29.0912	29.5581	29.78	29.6738	29.9889	29.4759	29.323	29.333	29.1124	29.6662	29.2878	29.5082	29.4505	28.9443	29.2452	29.2422	29.061	29.2521	30.0562	30.066	29.4737	29.5005	28.9728	29.9668	29.6657
	28.282	28.9946	28.9091	28.8391	28.8504	28.563	29.2139	29.4218	28.3024	28.9445	29.1384	29.0783	28.9158	29.153	28.8026	28.4603	29.1784	29.2839	28.4354	28.8826	28.7023	28.3665	28.5949	28.4115	28.4701	28.5978	28.7983	29.2496	28.9477	28.8439	28.7642	28.3052	28.6013	28.418	28.5631	28.642	29.0282	28.6072	29.0506	28.7506	29.0036	29.0828	28.8417	29.2071	29.1759	29.3144	29.1897	29.2837	29.12
	NaN	NaN	26.6005	NaN	26.9117	NaN	26.6016	NaN	NaN	NaN	NaN	NaN	NaN	NaN	NaN	26.3533	NaN	25.5494	NaN	26.3534	NaN	25.85	26.3161	NaN	NaN	26.361	26.3004	26.2801	NaN	NaN	NaN	NaN	NaN	NaN	NaN	NaN	NaN	NaN	NaN	NaN	NaN	NaN	NaN	NaN	NaN	NaN	NaN	NaN	NaN
	NaN	NaN	NaN	NaN	NaN	NaN	NaN	26.9239	NaN	NaN	NaN	NaN	NaN	NaN	NaN	NaN	NaN	NaN	NaN	NaN	NaN	NaN	NaN	NaN	NaN	NaN	NaN	NaN	NaN	NaN	NaN	NaN	NaN	NaN	NaN	NaN	NaN	NaN	NaN	NaN	NaN	NaN	NaN	NaN	NaN	NaN	NaN	NaN	NaN
	NaN	NaN	NaN	NaN	NaN	NaN	NaN	NaN	NaN	NaN	NaN	NaN	NaN	NaN	NaN	NaN	NaN	25.8068	NaN	NaN	NaN	NaN	25.2192	25.4471	25.2702	NaN	NaN	NaN	NaN	NaN	NaN	NaN	NaN	NaN	NaN	NaN	NaN	NaN	NaN	NaN	NaN	NaN	NaN	NaN	NaN	NaN	NaN	NaN	NaN
	NaN	25.8698	25.6214	NaN	NaN	NaN	NaN	27.7874	NaN	NaN	NaN	NaN	NaN	NaN	NaN	25.8296	NaN	27.1797	NaN	NaN	NaN	26.132	26.0826	26.6044	27.4075	NaN	26.1417	26.0711	NaN	NaN	NaN	NaN	26.5175	26.3297	27.9245	NaN	NaN	NaN	NaN	NaN	NaN	NaN	26.5521	26.7524	NaN	NaN	NaN	NaN	26.5261
	NaN	NaN	NaN	NaN	NaN	NaN	NaN	NaN	NaN	NaN	NaN	NaN	NaN	NaN	NaN	NaN	NaN	26.018	NaN	NaN	NaN	NaN	26.1451	26.5706	NaN	NaN	NaN	NaN	NaN	NaN	NaN	NaN	NaN	NaN	NaN	NaN	NaN	NaN	NaN	NaN	NaN	NaN	NaN	NaN	NaN	NaN	NaN	NaN	NaN
	NaN	NaN	NaN	NaN	NaN	NaN	NaN	NaN	NaN	NaN	NaN	NaN	NaN	NaN	NaN	NaN	NaN	28.2041	NaN	NaN	NaN	NaN	NaN	NaN	NaN	NaN	NaN	NaN	NaN	NaN	NaN	NaN	NaN	NaN	NaN	NaN	NaN	NaN	NaN	NaN	NaN	NaN	NaN	NaN	NaN	NaN	NaN	NaN	NaN
	NaN	NaN	NaN	NaN	NaN	NaN	NaN	NaN	NaN	NaN	NaN	NaN	NaN	NaN	27.7221	27.2685	26.5812	27.2648	27.3776	27.0518	NaN	26.4482	NaN	NaN	NaN	26.7622	26.9254	NaN	NaN	NaN	NaN	NaN	NaN	NaN	NaN	NaN	NaN	NaN	NaN	NaN	NaN	NaN	NaN	NaN	NaN	NaN	NaN	NaN	NaN
	NaN	NaN	NaN	NaN	NaN	NaN	NaN	NaN	NaN	NaN	NaN	NaN	NaN	NaN	24.842	NaN	NaN	NaN	NaN	NaN	NaN	NaN	NaN	NaN	NaN	NaN	NaN	NaN	NaN	NaN	NaN	NaN	NaN	NaN	NaN	NaN	NaN	NaN	NaN	NaN	NaN	NaN	NaN	NaN	NaN	NaN	NaN	NaN	NaN
	NaN	NaN	NaN	NaN	NaN	NaN	NaN	29.1699	NaN	NaN	NaN	NaN	NaN	NaN	NaN	NaN	NaN	NaN	NaN	NaN	NaN	NaN	NaN	NaN	NaN	NaN	NaN	NaN	NaN	NaN	NaN	NaN	NaN	NaN	NaN	NaN	NaN	NaN	NaN	NaN	NaN	NaN	NaN	NaN	NaN	NaN	NaN	NaN	NaN
	NaN	NaN	NaN	NaN	NaN	NaN	NaN	NaN	NaN	NaN	NaN	NaN	NaN	NaN	NaN	NaN	NaN	NaN	NaN	NaN	NaN	NaN	NaN	NaN	NaN	NaN	NaN	25.1361	NaN	NaN	NaN	NaN	NaN	NaN	NaN	NaN	NaN	NaN	NaN	NaN	NaN	NaN	NaN	NaN	NaN	NaN	NaN	NaN	NaN
	NaN	NaN	NaN	NaN	NaN	NaN	NaN	NaN	NaN	NaN	NaN	NaN	NaN	NaN	NaN	NaN	NaN	NaN	NaN	24.7614	NaN	NaN	25.3694	NaN	NaN	NaN	NaN	25.0242	NaN	NaN	NaN	NaN	NaN	NaN	NaN	NaN	NaN	NaN	NaN	NaN	NaN	NaN	NaN	NaN	NaN	NaN	NaN	NaN	NaN
	NaN	NaN	NaN	NaN	NaN	NaN	NaN	NaN	NaN	NaN	NaN	NaN	NaN	NaN	25.2495	NaN	NaN	25.5232	NaN	NaN	NaN	NaN	NaN	NaN	25.6853	NaN	NaN	NaN	NaN	NaN	NaN	NaN	NaN	NaN	NaN	NaN	NaN	NaN	NaN	NaN	NaN	NaN	NaN	NaN	NaN	NaN	NaN	NaN	NaN
	27.5534	NaN	NaN	27.4842	26.746	25.6259	NaN	NaN	NaN	NaN	NaN	NaN	NaN	NaN	27.2673	27.6975	28.0305	27.1448	27.7708	27.8485	27.8523	27.3078	27.1155	28.085	27.5912	27.3281	27.1099	28.1203	NaN	25.8612	NaN	NaN	27.4837	26.9781	NaN	NaN	NaN	NaN	NaN	NaN	NaN	NaN	NaN	NaN	NaN	NaN	27.3512	26.5377	NaN
	31.2864	30.7533	30.637	30.7715	30.9234	30.9396	30.9734	32.0856	31.7916	31.5579	31.7396	32.0912	31.7505	31.4351	30.6597	30.9395	30.2532	30.1751	30.9647	31.1951	31.3983	30.5118	30.8145	29.6656	30.3744	29.0712	30.2092	30.3477	31.6009	32.2223	31.6132	31.5696	31.4623	31.614	31.4074	31.9884	31.6237	31.7134	31.8485	31.7496	31.892	32.1213	31.9731	31.8085	31.7403	31.4602	31.802	31.4831	31.6305
	28.3933	28.5171	28.664	27.8894	28.3357	28.5261	28.6073	NaN	27.1262	NaN	NaN	NaN	NaN	28.0281	28.4093	28.7419	28.4358	27.7711	28.1234	28.6667	27.8872	28.7229	28.6969	27.7041	25.5834	28.2819	28.1962	28.125	NaN	28.5117	NaN	NaN	28.004	27.8706	NaN	NaN	NaN	NaN	NaN	27.5904	NaN	NaN	28.4342	28.1499	27.9748	26.7383	NaN	27.4969	27.3993
	28.6185	27.8931	28.6632	28.2583	28.3264	27.5799	28.3383	NaN	26.5317	NaN	26.9391	28.8788	NaN	NaN	28.9449	29.0879	28.5672	27.8688	28.444	28.986	27.8699	28.6036	28.9707	28.4428	26.7788	28.871	28.7982	28.5515	28.0818	28.0016	28.1954	NaN	27.5711	28.2914	27.9855	28.6283	28.3607	27.4031	28.3845	27.6337	28.332	27.6256	28.5417	28.1379	28.1137	28.0585	28.0257	27.6543	28.4272
	26.192	NaN	27.03	27.2802	26.3283	NaN	27.1833	NaN	NaN	NaN	NaN	NaN	NaN	NaN	26.1374	26.3259	25.7924	25.8984	NaN	27.0976	26.582	26.7928	26.215	27.6576	24.8634	NaN	26.9096	27.022	NaN	NaN	NaN	NaN	NaN	NaN	NaN	NaN	NaN	NaN	NaN	NaN	NaN	NaN	NaN	NaN	NaN	NaN	NaN	NaN	NaN
	NaN	NaN	NaN	NaN	NaN	NaN	NaN	NaN	NaN	NaN	NaN	NaN	NaN	NaN	28.6673	NaN	NaN	NaN	NaN	26.9354	NaN	NaN	NaN	NaN	27.2549	NaN	NaN	NaN	NaN	NaN	NaN	26.1295	NaN	NaN	NaN	NaN	NaN	NaN	29.3077	NaN	NaN	NaN	NaN	NaN	NaN	27.0774	NaN	NaN	NaN
	NaN	NaN	NaN	NaN	NaN	NaN	NaN	NaN	NaN	NaN	NaN	NaN	NaN	NaN	NaN	NaN	NaN	25.9509	NaN	NaN	NaN	NaN	25.6545	NaN	NaN	NaN	NaN	NaN	NaN	NaN	NaN	NaN	NaN	NaN	NaN	NaN	NaN	NaN	NaN	NaN	NaN	NaN	NaN	NaN	NaN	NaN	NaN	NaN	NaN
	NaN	NaN	24.641	NaN	NaN	NaN	NaN	NaN	NaN	NaN	NaN	NaN	NaN	NaN	NaN	NaN	NaN	NaN	NaN	NaN	NaN	NaN	NaN	NaN	NaN	NaN	NaN	NaN	NaN	NaN	NaN	NaN	NaN	NaN	NaN	NaN	NaN	NaN	NaN	NaN	NaN	NaN	NaN	NaN	NaN	NaN	NaN	NaN	NaN
	NaN	NaN	NaN	NaN	NaN	NaN	NaN	NaN	NaN	NaN	NaN	NaN	NaN	NaN	NaN	NaN	NaN	25.7694	NaN	26.078	NaN	NaN	NaN	NaN	NaN	NaN	NaN	25.9569	NaN	NaN	NaN	NaN	NaN	NaN	NaN	NaN	NaN	NaN	25.6999	NaN	NaN	NaN	NaN	NaN	NaN	NaN	NaN	NaN	NaN
	33.6054	33.4391	33.7314	33.6323	33.75	33.5624	33.7525	34.5917	34.2788	34.4311	34.2165	34.3427	34.063	34.0459	33.6629	33.6029	33.5358	33.4838	33.3378	33.8835	33.6995	33.9366	33.778	33.3606	32.7425	33.2697	34.1444	33.8144	34.449	34.2447	34.188	33.4106	33.9317	34.0551	33.9595	34.5458	34.458	34.372	34.0385	34.2945	34.1039	33.8197	34.6098	34.4561	34.5229	33.9031	34.179	34.0645	34.1296
	26.441	NaN	26.5972	NaN	26.8777	NaN	26.6079	27.0437	NaN	NaN	NaN	NaN	NaN	NaN	26.7166	25.9823	26.1246	26.2334	NaN	26.3947	NaN	27.0985	26.2241	26.0371	NaN	NaN	NaN	26.3219	NaN	NaN	NaN	NaN	NaN	NaN	NaN	NaN	NaN	NaN	NaN	NaN	NaN	NaN	NaN	NaN	NaN	NaN	NaN	NaN	NaN
	27.508	27.3516	29.4042	28.715	28.4068	27.3436	29.1139	27.4832	27.4556	NaN	27.6941	28.3562	25.6223	27.3109	27.5426	27.4158	27.8599	27.5931	28.7565	28.4855	27.6423	28.9801	28.2499	27.6504	27.5326	29.0254	28.8727	28.9098	28.2752	28.1968	27.6289	NaN	26.9813	27.2893	NaN	26.621	27.6802	27.9976	27.2301	28.1828	27.1915	27.4682	28.0057	27.6867	27.1588	NaN	27.3762	26.6802	27.1271
	NaN	NaN	26.0369	NaN	NaN	NaN	NaN	26.865	NaN	NaN	NaN	NaN	NaN	NaN	25.8284	NaN	NaN	NaN	NaN	NaN	NaN	NaN	NaN	NaN	NaN	26.3587	NaN	26.1391	NaN	NaN	NaN	NaN	NaN	NaN	NaN	26.4378	26.1876	NaN	NaN	NaN	NaN	NaN	NaN	NaN	NaN	NaN	NaN	NaN	NaN
	29.2526	29.0257	29.4256	29.2319	28.5815	28.3207	29.1394	30.2909	29.8185	28.8571	28.1496	27.5267	27.3402	28.8067	29.7051	29.5617	28.5486	27.6732	28.6169	29.1126	29.2931	30.0744	29.2681	29.4818	26.457	28.423	29.2298	29.6251	30.0073	29.7044	28.0117	NaN	28.2911	28.6233	27.3199	30.0355	29.598	28.9853	NaN	28.6006	27.8837	27.0961	30.3171	29.1168	28.9443	27.5909	27.9184	28.004	28.9599
	NaN	NaN	NaN	NaN	NaN	NaN	NaN	NaN	NaN	NaN	NaN	NaN	NaN	NaN	NaN	NaN	NaN	NaN	NaN	NaN	NaN	NaN	NaN	NaN	NaN	NaN	NaN	27.4602	NaN	NaN	NaN	NaN	NaN	NaN	NaN	NaN	NaN	NaN	NaN	NaN	NaN	NaN	NaN	NaN	NaN	NaN	NaN	NaN	NaN
	29.0943	31.0564	30.6036	31.0084	31.1104	30.7963	31.0962	28.8077	30.8061	31.9003	32.0592	31.9923	31.2327	31.2211	29.1064	30.8069	31.3492	30.2835	31.007	30.7922	31.3716	30.5332	30.9723	30.3264	30.5491	31.4148	31.4397	31.7255	30.2791	31.0331	31.5008	31.0597	31.576	31.3435	29.9544	30.8796	31.598	31.9043	31.8514	32.0135	31.6849	31.3295	30.7299	31.4001	32.059	32.152	32.2518	31.9656	31.3673
	32.5719	32.3231	32.4775	32.0766	32.0834	32.4143	31.8366	31.7619	32.0218	31.473	31.5481	31.3314	31.203	31.8082	32.1257	32.1716	32.2186	31.5549	31.5863	31.9621	32.0914	32.1232	32.261	32.0346	31.3643	32.5371	31.9702	32.1887	31.7435	31.6028	31.4183	30.7895	31.7257	31.5467	31.2832	31.5817	31.6402	31.4693	31.1218	31.3783	31.4179	31.0786	31.7196	31.7311	31.551	30.8723	31.0787	31.4978	31.3386
	NaN	NaN	NaN	24.9765	NaN	NaN	NaN	NaN	NaN	NaN	NaN	NaN	NaN	NaN	24.568	NaN	NaN	24.6314	NaN	24.7714	NaN	24.8541	24.8248	NaN	24.5733	NaN	NaN	NaN	NaN	NaN	NaN	NaN	NaN	NaN	NaN	NaN	NaN	NaN	NaN	NaN	NaN	NaN	NaN	NaN	NaN	NaN	NaN	NaN	NaN
	33.0264	33.2541	33.7134	33.657	33.5582	33.4866	33.7611	33.1958	33.2653	33.3939	33.3578	33.5226	33.284	33.1462	33.0956	33.131	33.0364	33.0829	33.1147	33.0784	33.2535	33.2612	33.143	33.2361	32.9974	33.1273	33.312	33.4717	33.4198	33.1538	33.0087	32.7219	32.8528	33.2178	33.2405	33.5282	33.2587	33.0903	32.4631	33.1004	33.2671	33.2923	33.4218	33.2899	33.2355	32.7598	33.2556	33.3033	33.3866
	NaN	NaN	27.8729	NaN	27.4132	NaN	28.0302	NaN	28.136	28.9292	NaN	NaN	NaN	NaN	27.6647	27.4699	27.6245	27.8689	27.8799	27.6775	27.4215	27.2361	27.0394	26.8653	28.0706	NaN	27.4576	27.2474	28.5408	NaN	NaN	NaN	NaN	NaN	NaN	NaN	NaN	28.0231	NaN	NaN	NaN	NaN	NaN	NaN	NaN	NaN	NaN	NaN	NaN
	NaN	NaN	NaN	NaN	NaN	NaN	NaN	NaN	NaN	NaN	NaN	NaN	NaN	NaN	NaN	NaN	NaN	NaN	NaN	NaN	NaN	NaN	26.9716	NaN	NaN	NaN	NaN	NaN	NaN	NaN	NaN	NaN	NaN	NaN	NaN	NaN	NaN	NaN	NaN	NaN	NaN	NaN	NaN	NaN	NaN	NaN	NaN	NaN	NaN
	NaN	NaN	NaN	26.5939	NaN	NaN	NaN	NaN	NaN	NaN	NaN	NaN	NaN	NaN	NaN	NaN	NaN	NaN	NaN	NaN	NaN	NaN	NaN	NaN	NaN	NaN	NaN	NaN	NaN	NaN	NaN	NaN	NaN	NaN	NaN	NaN	NaN	NaN	NaN	NaN	NaN	NaN	NaN	NaN	NaN	NaN	NaN	NaN	NaN
	36.4607	36.3231	35.7329	35.9317	36.3051	36.6477	36.8024	35.7541	35.9058	35.6078	35.4315	35.3662	35.6179	35.629	36.818	36.6337	36.6119	36.3867	35.9794	36.4385	36.9185	36.4733	36.1197	35.7851	36.2084	35.7294	36.5733	36.0769	36.0722	36.0632	35.8182	35.406	36.0348	36.3332	36.2439	36.2511	36.2584	35.9417	35.6343	35.8674	36.4459	35.8696	36.0971	36.1293	35.8891	35.3845	36.1672	36.25	36.3614
	37.2171	37.0903	36.8505	36.652	36.8477	37.0493	37.3794	36.73	36.9295	36.7272	36.4597	36.4541	36.8604	36.7364	37.7818	37.1857	37.5207	37.1739	36.7798	37.3607	37.4007	37.3164	37.0732	36.8117	37.1074	36.6628	37.3836	37.2949	37.3707	37.5143	36.9271	36.6051	36.9063	37.351	37.4206	37.3514	37.4001	37.3123	36.7895	37.2117	37.6658	37.4021	37.316	37.2749	37.117	36.836	37.3086	37.4508	37.3472
[truncated: 2,141 more rows]
[truncated: 18 more columns]

## Sheet: Feuil2
CAO79572.1	Sequence	N-term cleavage window	C-term cleavage window	Amino acid before	First amino acid	Second amino acid	Second last amino acid	Last amino acid	Amino acid after	A Count	R Count	N Count	D Count	C Count	Q Count	E Count	G Count	H Count	I Count	L Count	K Count	M Count	F Count	P Count	S Count	T Count	W Count	Y Count	V Count	U Count	O Count	Length	Missed cleavages	Mass	Proteins	Leading razor protein	Start position	End position	Gene names	Protein names	Unique (Groups)	Unique (Proteins)	Charges	PEP	Score	Experiment 10D-C1	Experiment 10D-C2	Experiment 10D-C3	Experiment 10D-L
[truncated: 227 more rows]
[truncated: 154 more columns]

[truncated: 1 more sheets: Feuil3]
