# Supplementary material for: The Antibody Dependant Neurite Outgrowth Modulation Response Involvement in Spinal Cord Injury
Source: Front Immunol. 2022 Jun 16;13:882830. doi: 10.3389/fimmu.2022.882830 (PMC9245426; doi:10.3389/fimmu.2022.882830)
Supplement: Supplementary file 10 [file DataSheet_4.zip]

Archive with 344 entries (341 files):
- 5. SRX7119488 Ctr1 Rat DRG neurones/
- __MACOSX/._5. SRX7119488 Ctr1 Rat DRG neurones
- 5. SRX7119488 Ctr1 Rat DRG neurones/CD32b.pdf
- __MACOSX/5. SRX7119488 Ctr1 Rat DRG neurones/._CD32b.pdf
- 5. SRX7119488 Ctr1 Rat DRG neurones/NeuN1.pdf
- __MACOSX/5. SRX7119488 Ctr1 Rat DRG neurones/._NeuN1.pdf
- 5. SRX7119488 Ctr1 Rat DRG neurones/CD16.svg
- __MACOSX/5. SRX7119488 Ctr1 Rat DRG neurones/._CD16.svg
- 5. SRX7119488 Ctr1 Rat DRG neurones/CD64.pdf
- __MACOSX/5. SRX7119488 Ctr1 Rat DRG neurones/._CD64.pdf
- 5. SRX7119488 Ctr1 Rat DRG neurones/CD29-02.pdf
- __MACOSX/5. SRX7119488 Ctr1 Rat DRG neurones/._CD29-02.pdf
- 5. SRX7119488 Ctr1 Rat DRG neurones/GFAP.svg
- __MACOSX/5. SRX7119488 Ctr1 Rat DRG neurones/._GFAP.svg
- 5. SRX7119488 Ctr1 Rat DRG neurones/CD38.svg
- __MACOSX/5. SRX7119488 Ctr1 Rat DRG neurones/._CD38.svg
- 5. SRX7119488 Ctr1 Rat DRG neurones/CD29-01.pdf
- __MACOSX/5. SRX7119488 Ctr1 Rat DRG neurones/._CD29-01.pdf
- 5. SRX7119488 Ctr1 Rat DRG neurones/CD184.svg
- __MACOSX/5. SRX7119488 Ctr1 Rat DRG neurones/._CD184.svg
- 5. SRX7119488 Ctr1 Rat DRG neurones/CD29-02.svg
- __MACOSX/5. SRX7119488 Ctr1 Rat DRG neurones/._CD29-02.svg
- 5. SRX7119488 Ctr1 Rat DRG neurones/GFAP.pdf
- __MACOSX/5. SRX7119488 Ctr1 Rat DRG neurones/._GFAP.pdf
- 5. SRX7119488 Ctr1 Rat DRG neurones/CD38.pdf
- __MACOSX/5. SRX7119488 Ctr1 Rat DRG neurones/._CD38.pdf
- 5. SRX7119488 Ctr1 Rat DRG neurones/CD29-01.svg
- __MACOSX/5. SRX7119488 Ctr1 Rat DRG neurones/._CD29-01.svg
- 5. SRX7119488 Ctr1 Rat DRG neurones/CD184.pdf
- __MACOSX/5. SRX7119488 Ctr1 Rat DRG neurones/._CD184.pdf
- 5. SRX7119488 Ctr1 Rat DRG neurones/NeuN.svg
- __MACOSX/5. SRX7119488 Ctr1 Rat DRG neurones/._NeuN.svg
- 5. SRX7119488 Ctr1 Rat DRG neurones/CD32b.svg
- __MACOSX/5. SRX7119488 Ctr1 Rat DRG neurones/._CD32b.svg
- 5. SRX7119488 Ctr1 Rat DRG neurones/CD16.pdf
- __MACOSX/5. SRX7119488 Ctr1 Rat DRG neurones/._CD16.pdf
- 5. SRX7119488 Ctr1 Rat DRG neurones/CD64.svg
- __MACOSX/5. SRX7119488 Ctr1 Rat DRG neurones/._CD64.svg
- 5. SRX7119488 Ctr1 Rat DRG neurones/IgM.svg
- __MACOSX/5. SRX7119488 Ctr1 Rat DRG neurones/._IgM.svg
- 5. SRX7119488 Ctr1 Rat DRG neurones/CD19.pdf
- __MACOSX/5. SRX7119488 Ctr1 Rat DRG neurones/._CD19.pdf
- 5. SRX7119488 Ctr1 Rat DRG neurones/V3S10-J1-K.pdf
- __MACOSX/5. SRX7119488 Ctr1 Rat DRG neurones/._V3S10-J1-K.pdf
- 5. SRX7119488 Ctr1 Rat DRG neurones/Kappa.pdf
- __MACOSX/5. SRX7119488 Ctr1 Rat DRG neurones/._Kappa.pdf
- 5. SRX7119488 Ctr1 Rat DRG neurones/CD24-01.pdf
- __MACOSX/5. SRX7119488 Ctr1 Rat DRG neurones/._CD24-01.pdf
- 5. SRX7119488 Ctr1 Rat DRG neurones/V22S.pdf-J1-K.svg
- __MACOSX/5. SRX7119488 Ctr1 Rat DRG neurones/._V22S.pdf-J1-K.svg
- 5. SRX7119488 Ctr1 Rat DRG neurones/IgM-m-500.svg
- __MACOSX/5. SRX7119488 Ctr1 Rat DRG neurones/._IgM-m-500.svg
- 5. SRX7119488 Ctr1 Rat DRG neurones/Lambda.pdf
- __MACOSX/5. SRX7119488 Ctr1 Rat DRG neurones/._Lambda.pdf
- 5. SRX7119488 Ctr1 Rat DRG neurones/CD138.svg
- __MACOSX/5. SRX7119488 Ctr1 Rat DRG neurones/._CD138.svg
- 5. SRX7119488 Ctr1 Rat DRG neurones/CD24-02.pdf
- __MACOSX/5. SRX7119488 Ctr1 Rat DRG neurones/._CD24-02.pdf
- 5. SRX7119488 Ctr1 Rat DRG neurones/V2S26-J1-K.pdf
- __MACOSX/5. SRX7119488 Ctr1 Rat DRG neurones/._V2S26-J1-K.pdf
- 5. SRX7119488 Ctr1 Rat DRG neurones/CD20.pdf
- __MACOSX/5. SRX7119488 Ctr1 Rat DRG neurones/._CD20.pdf
- 5. SRX7119488 Ctr1 Rat DRG neurones/V3S10-J1-K.svg
- __MACOSX/5. SRX7119488 Ctr1 Rat DRG neurones/._V3S10-J1-K.svg
- 5. SRX7119488 Ctr1 Rat DRG neurones/Kappa.svg
- __MACOSX/5. SRX7119488 Ctr1 Rat DRG neurones/._Kappa.svg
- 5. SRX7119488 Ctr1 Rat DRG neurones/CD24-01.svg
- __MACOSX/5. SRX7119488 Ctr1 Rat DRG neurones/._CD24-01.svg
- 5. SRX7119488 Ctr1 Rat DRG neurones/V22S.pdf-J1-K.pdf
- __MACOSX/5. SRX7119488 Ctr1 Rat DRG neurones/._V22S.pdf-J1-K.pdf
- 5. SRX7119488 Ctr1 Rat DRG neurones/IgM-m-500.pdf
- __MACOSX/5. SRX7119488 Ctr1 Rat DRG neurones/._IgM-m-500.pdf
- 5. SRX7119488 Ctr1 Rat DRG neurones/CD138.pdf
- __MACOSX/5. SRX7119488 Ctr1 Rat DRG neurones/._CD138.pdf
- 5. SRX7119488 Ctr1 Rat DRG neurones/Lambda.svg
- __MACOSX/5. SRX7119488 Ctr1 Rat DRG neurones/._Lambda.svg
- 5. SRX7119488 Ctr1 Rat DRG neurones/V2S26-J1-K.svg
- __MACOSX/5. SRX7119488 Ctr1 Rat DRG neurones/._V2S26-J1-K.svg
- 5. SRX7119488 Ctr1 Rat DRG neurones/CD20.svg
- __MACOSX/5. SRX7119488 Ctr1 Rat DRG neurones/._CD20.svg
- 5. SRX7119488 Ctr1 Rat DRG neurones/CD24-02.svg
- __MACOSX/5. SRX7119488 Ctr1 Rat DRG neurones/._CD24-02.svg
- 5. SRX7119488 Ctr1 Rat DRG neurones/CD19.svg
- __MACOSX/5. SRX7119488 Ctr1 Rat DRG neurones/._CD19.svg
- 5. SRX7119488 Ctr1 Rat DRG neurones/IgM.pdf
- __MACOSX/5. SRX7119488 Ctr1 Rat DRG neurones/._IgM.pdf
- 3. SRX10720738 Neurons DRG virus/
- __MACOSX/._3. SRX10720738 Neurons DRG virus
- 3. SRX10720738 Neurons DRG virus/CD32b.pdf
- __MACOSX/3. SRX10720738 Neurons DRG virus/._CD32b.pdf
- 3. SRX10720738 Neurons DRG virus/IgA1-s.svg
- __MACOSX/3. SRX10720738 Neurons DRG virus/._IgA1-s.svg
- 3. SRX10720738 Neurons DRG virus/CD16.svg
- __MACOSX/3. SRX10720738 Neurons DRG virus/._CD16.svg
- 3. SRX10720738 Neurons DRG virus/IgM-m.pdf
- __MACOSX/3. SRX10720738 Neurons DRG virus/._IgM-m.pdf
- 3. SRX10720738 Neurons DRG virus/IgG2b-m.pdf
- __MACOSX/3. SRX10720738 Neurons DRG virus/._IgG2b-m.pdf
- 3. SRX10720738 Neurons DRG virus/CD64.pdf
- __MACOSX/3. SRX10720738 Neurons DRG virus/._CD64.pdf
- 3. SRX10720738 Neurons DRG virus/IgG2c-m.svg
- __MACOSX/3. SRX10720738 Neurons DRG virus/._IgG2c-m.svg
- 3. SRX10720738 Neurons DRG virus/IgD-s.svg
- __MACOSX/3. SRX10720738 Neurons DRG virus/._IgD-s.svg
- 3. SRX10720738 Neurons DRG virus/CD29-02.pdf
- __MACOSX/3. SRX10720738 Neurons DRG virus/._CD29-02.pdf
- 3. SRX10720738 Neurons DRG virus/GFAP.svg
- __MACOSX/3. SRX10720738 Neurons DRG virus/._GFAP.svg
- 3. SRX10720738 Neurons DRG virus/CD38.svg
- __MACOSX/3. SRX10720738 Neurons DRG virus/._CD38.svg
- 3. SRX10720738 Neurons DRG virus/CD29-01.pdf
- __MACOSX/3. SRX10720738 Neurons DRG virus/._CD29-01.pdf
- 3. SRX10720738 Neurons DRG virus/CD184.svg
- __MACOSX/3. SRX10720738 Neurons DRG virus/._CD184.svg
- 3. SRX10720738 Neurons DRG virus/IgG1-s.pdf
- __MACOSX/3. SRX10720738 Neurons DRG virus/._IgG1-s.pdf
- 3. SRX10720738 Neurons DRG virus/IgG2a-m.svg
- __MACOSX/3. SRX10720738 Neurons DRG virus/._IgG2a-m.svg
- 3. SRX10720738 Neurons DRG virus/CD29-02.svg
- __MACOSX/3. SRX10720738 Neurons DRG virus/._CD29-02.svg
- 3. SRX10720738 Neurons DRG virus/IgD-s.pdf
- __MACOSX/3. SRX10720738 Neurons DRG virus/._IgD-s.pdf
- 3. SRX10720738 Neurons DRG virus/IgG2c-m.pdf
- __MACOSX/3. SRX10720738 Neurons DRG virus/._IgG2c-m.pdf
- 3. SRX10720738 Neurons DRG virus/GFAP.pdf
- __MACOSX/3. SRX10720738 Neurons DRG virus/._GFAP.pdf
- 3. SRX10720738 Neurons DRG virus/CD38.pdf
- __MACOSX/3. SRX10720738 Neurons DRG virus/._CD38.pdf
- 3. SRX10720738 Neurons DRG virus/CD29-01.svg
- __MACOSX/3. SRX10720738 Neurons DRG virus/._CD29-01.svg
- 3. SRX10720738 Neurons DRG virus/IgG2a-m.pdf
- __MACOSX/3. SRX10720738 Neurons DRG virus/._IgG2a-m.pdf
- 3. SRX10720738 Neurons DRG virus/CD184.pdf
- __MACOSX/3. SRX10720738 Neurons DRG virus/._CD184.pdf
- 3. SRX10720738 Neurons DRG virus/IgG1-s.svg
- __MACOSX/3. SRX10720738 Neurons DRG virus/._IgG1-s.svg
- 3. SRX10720738 Neurons DRG virus/IgA1-s.pdf
- __MACOSX/3. SRX10720738 Neurons DRG virus/._IgA1-s.pdf
- 3. SRX10720738 Neurons DRG virus/NeuN.svg
- __MACOSX/3. SRX10720738 Neurons DRG virus/._NeuN.svg
- 3. SRX10720738 Neurons DRG virus/CD32b.svg
- __MACOSX/3. SRX10720738 Neurons DRG virus/._CD32b.svg
- 3. SRX10720738 Neurons DRG virus/CD16.pdf
- __MACOSX/3. SRX10720738 Neurons DRG virus/._CD16.pdf
- 3. SRX10720738 Neurons DRG virus/IgM-m.svg
- __MACOSX/3. SRX10720738 Neurons DRG virus/._IgM-m.svg
- 3. SRX10720738 Neurons DRG virus/IgG2b-m.svg
- __MACOSX/3. SRX10720738 Neurons DRG virus/._IgG2b-m.svg
- 3. SRX10720738 Neurons DRG virus/CD64.svg
- __MACOSX/3. SRX10720738 Neurons DRG virus/._CD64.svg
- 3. SRX10720738 Neurons DRG virus/IgD-m.pdf
- __MACOSX/3. SRX10720738 Neurons DRG virus/._IgD-m.pdf
- 3. SRX10720738 Neurons DRG virus/IgG2c-s.pdf
- __MACOSX/3. SRX10720738 Neurons DRG virus/._IgG2c-s.pdf
- 3. SRX10720738 Neurons DRG virus/CD19.pdf
- __MACOSX/3. SRX10720738 Neurons DRG virus/._CD19.pdf
- 3. SRX10720738 Neurons DRG virus/IGG2a-s.pdf
- __MACOSX/3. SRX10720738 Neurons DRG virus/._IGG2a-s.pdf
- 3. SRX10720738 Neurons DRG virus/IgG1-m.svg
- __MACOSX/3. SRX10720738 Neurons DRG virus/._IgG1-m.svg
- 3. SRX10720738 Neurons DRG virus/IgA1-m.pdf
- __MACOSX/3. SRX10720738 Neurons DRG virus/._IgA1-m.pdf
- 3. SRX10720738 Neurons DRG virus/CD24-01.pdf
- __MACOSX/3. SRX10720738 Neurons DRG virus/._CD24-01.pdf
- 3. SRX10720738 Neurons DRG virus/IgM-s.svg
- __MACOSX/3. SRX10720738 Neurons DRG virus/._IgM-s.svg
- 3. SRX10720738 Neurons DRG virus/IgG2b-s.svg
- __MACOSX/3. SRX10720738 Neurons DRG virus/._IgG2b-s.svg
- 3. SRX10720738 Neurons DRG virus/CD138.svg
- __MACOSX/3. SRX10720738 Neurons DRG virus/._CD138.svg
- 3. SRX10720738 Neurons DRG virus/CD24-02.pdf
- __MACOSX/3. SRX10720738 Neurons DRG virus/._CD24-02.pdf
- 3. SRX10720738 Neurons DRG virus/IgM-s-500.pdf
- __MACOSX/3. SRX10720738 Neurons DRG virus/._IgM-s-500.pdf
- 3. SRX10720738 Neurons DRG virus/IgA1-m.svg
- __MACOSX/3. SRX10720738 Neurons DRG virus/._IgA1-m.svg
- 3. SRX10720738 Neurons DRG virus/CD24-01.svg
- __MACOSX/3. SRX10720738 Neurons DRG virus/._CD24-01.svg
- 3. SRX10720738 Neurons DRG virus/IgM-s.pdf
- __MACOSX/3. SRX10720738 Neurons DRG virus/._IgM-s.pdf
- 3. SRX10720738 Neurons DRG virus/IgG2b-s.pdf
- __MACOSX/3. SRX10720738 Neurons DRG virus/._IgG2b-s.pdf
- 3. SRX10720738 Neurons DRG virus/CD138.pdf
- __MACOSX/3. SRX10720738 Neurons DRG virus/._CD138.pdf
- 3. SRX10720738 Neurons DRG virus/CD24-02.svg
- __MACOSX/3. SRX10720738 Neurons DRG virus/._CD24-02.svg
- 3. SRX10720738 Neurons DRG virus/IgM-s-500.svg
- __MACOSX/3. SRX10720738 Neurons DRG virus/._IgM-s-500.svg
- 3. SRX10720738 Neurons DRG virus/IgG2c-s.svg
- __MACOSX/3. SRX10720738 Neurons DRG virus/._IgG2c-s.svg
- 3. SRX10720738 Neurons DRG virus/IgD-m.svg
- __MACOSX/3. SRX10720738 Neurons DRG virus/._IgD-m.svg
- 3. SRX10720738 Neurons DRG virus/CD19.svg
- __MACOSX/3. SRX10720738 Neurons DRG virus/._CD19.svg
- 3. SRX10720738 Neurons DRG virus/IgG1-m.pdf
- __MACOSX/3. SRX10720738 Neurons DRG virus/._IgG1-m.pdf
- 3. SRX10720738 Neurons DRG virus/IgG2a-s.svg
- __MACOSX/3. SRX10720738 Neurons DRG virus/._IgG2a-s.svg
- 1. SRX11310972 Rat adulte DRG/
- __MACOSX/._1. SRX11310972 Rat adulte DRG
- 1. SRX11310972 Rat adulte DRG/IgG2b-m 500reads Secreted and membrane.pdf
- __MACOSX/1. SRX11310972 Rat adulte DRG/._IgG2b-m 500reads Secreted and membrane.pdf
- 1. SRX11310972 Rat adulte DRG/CD32b.pdf
- __MACOSX/1. SRX11310972 Rat adulte DRG/._CD32b.pdf
- 1. SRX11310972 Rat adulte DRG/VDJ-IgG2b-100.svg
- __MACOSX/1. SRX11310972 Rat adulte DRG/._VDJ-IgG2b-100.svg
- 1. SRX11310972 Rat adulte DRG/IgA1-s.svg
- __MACOSX/1. SRX11310972 Rat adulte DRG/._IgA1-s.svg
- 1. SRX11310972 Rat adulte DRG/CD16.svg
- __MACOSX/1. SRX11310972 Rat adulte DRG/._CD16.svg
- 1. SRX11310972 Rat adulte DRG/Kappa-500.svg
- __MACOSX/1. SRX11310972 Rat adulte DRG/._Kappa-500.svg
- 1. SRX11310972 Rat adulte DRG/IgG2b-m.pdf
- __MACOSX/1. SRX11310972 Rat adulte DRG/._IgG2b-m.pdf
- 1. SRX11310972 Rat adulte DRG/Lambda-500.svg
- __MACOSX/1. SRX11310972 Rat adulte DRG/._Lambda-500.svg
- 1. SRX11310972 Rat adulte DRG/CD64.pdf
- __MACOSX/1. SRX11310972 Rat adulte DRG/._CD64.pdf
- 1. SRX11310972 Rat adulte DRG/IgG2c-m.svg
- __MACOSX/1. SRX11310972 Rat adulte DRG/._IgG2c-m.svg
- 1. SRX11310972 Rat adulte DRG/CD29-02.pdf
- __MACOSX/1. SRX11310972 Rat adulte DRG/._CD29-02.pdf
- 1. SRX11310972 Rat adulte DRG/IgG2a-s 500.svg
- __MACOSX/1. SRX11310972 Rat adulte DRG/._IgG2a-s 500.svg
- 1. SRX11310972 Rat adulte DRG/GFAP.svg
- __MACOSX/1. SRX11310972 Rat adulte DRG/._GFAP.svg
- 1. SRX11310972 Rat adulte DRG/CD38.svg
- __MACOSX/1. SRX11310972 Rat adulte DRG/._CD38.svg
- 1. SRX11310972 Rat adulte DRG/IgM-m 500.svg
- __MACOSX/1. SRX11310972 Rat adulte DRG/._IgM-m 500.svg
- 1. SRX11310972 Rat adulte DRG/CD29-01.pdf
- __MACOSX/1. SRX11310972 Rat adulte DRG/._CD29-01.pdf
- 1. SRX11310972 Rat adulte DRG/CD184.svg
- __MACOSX/1. SRX11310972 Rat adulte DRG/._CD184.svg
- 1. SRX11310972 Rat adulte DRG/IgG1-s.pdf
- __MACOSX/1. SRX11310972 Rat adulte DRG/._IgG1-s.pdf
- 1. SRX11310972 Rat adulte DRG/CD29-02.svg
- __MACOSX/1. SRX11310972 Rat adulte DRG/._CD29-02.svg
- 1. SRX11310972 Rat adulte DRG/IgG2c-m.pdf
- __MACOSX/1. SRX11310972 Rat adulte DRG/._IgG2c-m.pdf
- 1. SRX11310972 Rat adulte DRG/IgG2a-s 500.pdf
- __MACOSX/1. SRX11310972 Rat adulte DRG/._IgG2a-s 500.pdf
- 1. SRX11310972 Rat adulte DRG/GFAP.pdf
- __MACOSX/1. SRX11310972 Rat adulte DRG/._GFAP.pdf
- 1. SRX11310972 Rat adulte DRG/CD38.pdf
- __MACOSX/1. SRX11310972 Rat adulte DRG/._CD38.pdf
- 1. SRX11310972 Rat adulte DRG/IgM-m 500.pdf
- __MACOSX/1. SRX11310972 Rat adulte DRG/._IgM-m 500.pdf
- 1. SRX11310972 Rat adulte DRG/CD29-01.svg
- __MACOSX/1. SRX11310972 Rat adulte DRG/._CD29-01.svg
- 1. SRX11310972 Rat adulte DRG/CD184.pdf
- __MACOSX/1. SRX11310972 Rat adulte DRG/._CD184.pdf
- 1. SRX11310972 Rat adulte DRG/IgG1-s.svg
- __MACOSX/1. SRX11310972 Rat adulte DRG/._IgG1-s.svg
- 1. SRX11310972 Rat adulte DRG/IgA1-s.pdf
- __MACOSX/1. SRX11310972 Rat adulte DRG/._IgA1-s.pdf
- 1. SRX11310972 Rat adulte DRG/IgG2b-m 500reads Secreted and membrane.svg
- __MACOSX/1. SRX11310972 Rat adulte DRG/._IgG2b-m 500reads Secreted and membrane.svg
- 1. SRX11310972 Rat adulte DRG/CD32b.svg
- __MACOSX/1. SRX11310972 Rat adulte DRG/._CD32b.svg
- 1. SRX11310972 Rat adulte DRG/VDJ-IgG2b-100.pdf
- __MACOSX/1. SRX11310972 Rat adulte DRG/._VDJ-IgG2b-100.pdf
- 1. SRX11310972 Rat adulte DRG/Kappa-500.pdf
- __MACOSX/1. SRX11310972 Rat adulte DRG/._Kappa-500.pdf
- 1. SRX11310972 Rat adulte DRG/CD16.pdf
- __MACOSX/1. SRX11310972 Rat adulte DRG/._CD16.pdf
- 1. SRX11310972 Rat adulte DRG/IgG2b-m.svg
- __MACOSX/1. SRX11310972 Rat adulte DRG/._IgG2b-m.svg
- 1. SRX11310972 Rat adulte DRG/CD64.svg
- __MACOSX/1. SRX11310972 Rat adulte DRG/._CD64.svg
- 1. SRX11310972 Rat adulte DRG/Lambda-500.pdf
- __MACOSX/1. SRX11310972 Rat adulte DRG/._Lambda-500.pdf
- 1. SRX11310972 Rat adulte DRG/IgG2b-s 500.pdf
- __MACOSX/1. SRX11310972 Rat adulte DRG/._IgG2b-s 500.pdf
- 1. SRX11310972 Rat adulte DRG/Lambda VJ variabilite╠ü.svg
- __MACOSX/1. SRX11310972 Rat adulte DRG/._Lambda VJ variabilite╠ü.svg
- 1. SRX11310972 Rat adulte DRG/IgG2c-s.pdf
- __MACOSX/1. SRX11310972 Rat adulte DRG/._IgG2c-s.pdf
- 1. SRX11310972 Rat adulte DRG/RAG2.svg
- __MACOSX/1. SRX11310972 Rat adulte DRG/._RAG2.svg
- 1. SRX11310972 Rat adulte DRG/CD19.pdf
- __MACOSX/1. SRX11310972 Rat adulte DRG/._CD19.pdf
- 1. SRX11310972 Rat adulte DRG/IgG2a-s.pdf
- __MACOSX/1. SRX11310972 Rat adulte DRG/._IgG2a-s.pdf
- 1. SRX11310972 Rat adulte DRG/RAG1.svg
- __MACOSX/1. SRX11310972 Rat adulte DRG/._RAG1.svg
- 1. SRX11310972 Rat adulte DRG/IgA1-m.pdf
- __MACOSX/1. SRX11310972 Rat adulte DRG/._IgA1-m.pdf
- 1. SRX11310972 Rat adulte DRG/NeuN-01.pdf
- __MACOSX/1. SRX11310972 Rat adulte DRG/._NeuN-01.pdf
- 1. SRX11310972 Rat adulte DRG/kappa.pdf
- __MACOSX/1. SRX11310972 Rat adulte DRG/._kappa.pdf
- 1. SRX11310972 Rat adulte DRG/CD24-01.pdf
- __MACOSX/1. SRX11310972 Rat adulte DRG/._CD24-01.pdf
- 1. SRX11310972 Rat adulte DRG/IgG1-s 500.pdf
- __MACOSX/1. SRX11310972 Rat adulte DRG/._IgG1-s 500.pdf
- 1. SRX11310972 Rat adulte DRG/Lambda.pdf
- __MACOSX/1. SRX11310972 Rat adulte DRG/._Lambda.pdf
- 1. SRX11310972 Rat adulte DRG/IgM-s.svg
- __MACOSX/1. SRX11310972 Rat adulte DRG/._IgM-s.svg
[truncated: 44 more entries]
